# Supplementary material for: Coordinated actions of NLR-assembled and glutamate receptor–like calcium channels in plant effector-triggered immunity
Source: Proc Natl Acad Sci U S A. 2025 Aug 22;122(35):e2508018122. doi: 10.1073/pnas.2508018122 (PMC12415192; doi:10.1073/pnas.2508018122)
Supplement: Supplementary file 2 — Dataset S01 (XLSX) [file pnas.2508018122.sd01.xlsx]

## Sheet: WT_UP_XoPQ_vs_Mock_p05_lfc1
	log2FoldChange	padj
Niben101Scf02996g06007	46.8181	8.99707e-55
Niben101Scf08127g08009	7.03994	3.59753e-239
Niben101Scf13118g00003	6.37061	3.41022e-229
Niben101Scf03302g04007	33.4953	8.72482e-06
Niben101Scf08940g01001	8.68312	9.39918e-174
Niben101Scf00821g15009	7.36319	1.24127e-161
Niben101Scf06779g03028	28.0947	0.000215406
Niben101Scf17561g00009	7.17262	1.28019e-146
Niben101Scf00225g00008	7.24096	2.04976e-146
Niben101Ctg06829g00002	25.5586	7.1798e-10
Niben101Scf11325g00011	6.97055	8.04728e-142
Niben101Scf03600g04029	7.62064	2.03726e-141
Niben101Scf04778g02018	22.9819	3.9364e-09
Niben101Scf02479g03009	10.6663	2.82839e-140
Niben101Scf01789g03003	6.44014	3.75817e-138
Niben101Ctg08558g00002	20.7437	3.14824e-10
Niben101Scf22099g00006	7.42409	2.02114e-137
Niben101Scf03861g01001	17.0823	3.5455e-30
Niben101Scf09928g01001	6.3661	2.22976e-136
Niben101Scf00354g01012	15.7615	1.71237e-32
Niben101Scf01580g05003	11.1963	2.20599e-135
Niben101Scf01249g06013	15.0561	4.56994e-66
Niben101Scf03143g11004	5.2009	1.11791e-134
Niben101Scf01587g00005	14.536	1.39627e-28
Niben101Scf02282g01016	6.3498	1.75046e-134
Niben101Scf02838g07016	8.13537	3.11538e-132
Niben101Scf03300g00003	14.5071	4.8055e-31
Niben101Scf03191g05007	14.4921	4.24354e-30
Niben101Scf08799g00001	8.98993	8.66103e-132
Niben101Scf00270g15011	14.4842	1.24456e-21
Niben101Scf03444g04026	6.91021	2.29813e-127
Niben101Scf01534g02014	14.3982	2.02106e-70
Niben101Scf10688g01013	8.78978	2.17498e-126
Niben101Scf02108g04004	4.07239	6.12635e-125
Niben101Scf07253g02010	14.3879	4.58917e-12
Niben101Scf01241g02004	8.90076	1.17339e-123
Niben101Scf10086g00004	14.303	1.41688e-24
Niben101Scf03362g05002	7.12211	1.43738e-122
Niben101Scf07001g00004	14.2366	1.39423e-27
Niben101Scf00149g10001	14.1436	6.0509e-30
Niben101Scf10688g02001	9.55835	2.72429e-121
Niben101Scf01037g10003	10.2131	4.22326e-120
Niben101Scf27527g00004	14.0899	2.37847e-40
Niben101Scf05824g02004	14.0545	1.05439e-28
Niben101Scf03747g00005	13.9419	8.80955e-23
Niben101Scf07751g00003	8.89935	1.02121e-118
Niben101Scf06277g00007	13.9262	1.85661e-40
Niben101Scf16592g00012	7.24654	1.15275e-118
Niben101Scf04944g05002	13.9058	7.25392e-22
Niben101Scf06504g01012	5.89675	3.70089e-118
Niben101Scf05029g02015	13.9047	1.61557e-20
Niben101Scf10055g07005	6.95652	2.49967e-116
Niben101Scf04406g07002	6.09239	6.98212e-114
Niben101Scf04621g00006	13.8345	2.52853e-26
Niben101Scf03493g00022	13.6779	2.55199e-25
Niben101Scf05442g03015	7.40257	2.2195e-112
Niben101Scf02160g01003	13.6671	4.29784e-19
Niben101Scf06447g00014	4.86922	2.12976e-109
Niben101Scf03265g00012	3.9721	5.28267e-109
Niben101Scf15467g02029	13.646	1.19345e-13
Niben101Scf05824g04004	13.6396	6.40629e-22
Niben101Scf14852g00006	7.65576	2.37533e-108
Niben101Scf03861g00009	10.663	3.4815e-108
Niben101Scf04401g06001	13.6195	1.96475e-27
Niben101Scf02736g02001	7.70556	2.18347e-107
Niben101Scf01147g04015	10.8238	3.02918e-107
Niben101Scf03927g03006	13.4995	3.54558e-15
Niben101Scf05368g06016	6.73172	7.73272e-107
Niben101Scf02171g00007	7.49253	1.26995e-105
Niben101Scf04787g02002	13.4796	3.97895e-31
Niben101Scf01445g02008	13.3815	1.69804e-25
Niben101Scf09554g01006	4.98845	1.37785e-105
Niben101Scf02763g03011	13.3214	1.77791e-24
Niben101Scf07586g00004	8.94808	2.33716e-105
Niben101Scf02351g08017	13.2799	4.18425e-23
Niben101Scf03930g00018	9.34359	1.18644e-104
Niben101Scf00264g02010	7.91058	2.30447e-104
Niben101Scf06249g05020	13.2677	6.27132e-19
Niben101Scf04594g02003	13.1878	5.68481e-24
Niben101Scf11232g01012	8.41562	2.24403e-103
Niben101Scf03226g03006	13.167	3.3386e-23
Niben101Scf09387g02004	8.42715	3.00918e-103
Niben101Scf04020g00006	13.1472	4.2036e-13
Niben101Scf08020g06001	8.20843	8.02374e-103
Niben101Scf00220g03001	10.069	1.91534e-102
Niben101Scf04939g01006	13.1275	9.91651e-25
Niben101Scf02636g05003	13.103	1.34527e-19
Niben101Scf05565g02013	3.80445	2.98982e-102
Niben101Scf05149g00006	6.62756	5.14521e-102
Niben101Scf11649g01009	13.0491	9.6617e-58
Niben101Scf00063g08003	4.15931	9.00501e-102
Niben101Scf01696g06043	12.9962	2.55073e-18
Niben101Scf04422g14001	12.9323	1.82416e-23
Niben101Scf00187g02037	12.9078	1.55714e-21
Niben101Scf02520g00006	5.05327	6.73311e-101
Niben101Scf08899g00008	8.56855	1.19073e-99
Niben101Scf04973g02010	12.8715	9.04435e-20
Niben101Scf03026g01009	10.2372	1.80225e-99
Niben101Scf04950g07020	8.41624	1.80225e-99
Niben101Scf01094g03014	12.8236	1.79436e-21
Niben101Scf08167g02002	12.7955	5.31094e-16
Niben101Scf10330g02004	5.67061	1.84885e-99
Niben101Scf02749g01008	12.7924	2.80508e-38
Niben101Scf05617g00005	6.38485	3.06018e-99
Niben101Scf00944g01001	12.7866	6.69587e-09
Niben101Scf19517g00019	5.18478	3.55205e-99
Niben101Ctg09684g00002	12.775	4.40187e-22
Niben101Scf02513g04003	3.84008	6.1737e-99
Niben101Scf00369g02005	6.26795	6.32457e-98
Niben101Scf24496g01001	12.7565	1.91708e-24
Niben101Scf02639g03007	9.51954	3.51097e-97
Niben101Scf03952g03002	12.7344	3.31124e-12
Niben101Scf01239g02002	6.32844	6.47739e-97
Niben101Scf07355g02001	12.7135	5.78862e-19
Niben101Scf00211g00046	3.54694	1.81444e-96
Niben101Scf04362g07009	12.7045	7.3433e-23
Niben101Scf04626g00009	12.6907	1.90682e-39
Niben101Scf02465g00004	8.05809	1.0895e-95
Niben101Scf35444g00004	7.65912	1.89511e-95
Niben101Scf03292g03005	10.9838	1.91958e-93
Niben101Scf03185g01009	5.78419	2.72715e-93
Niben101Scf08390g03006	12.5332	3.40102e-18
Niben101Scf00262g05006	5.08868	5.01015e-93
Niben101Scf06245g01017	12.5103	2.50326e-38
Niben101Scf05206g02002	12.4827	8.29883e-09
Niben101Scf05618g02004	5.21953	6.87857e-93
Niben101Scf08575g03004	12.4705	1.46837e-50
Niben101Scf02411g01001	9.95921	1.14166e-92
Niben101Scf07165g00009	12.4065	4.44514e-23
Niben101Scf02145g11008	12.4056	1.36443e-16
Niben101Scf01494g15010	12.381	1.75478e-16
Niben101Scf05368g06017	6.27026	7.35536e-92
Niben101Scf02093g00004	8.78035	1.61909e-91
Niben101Scf02658g01008	7.50828	3.90507e-91
Niben101Scf01943g08004	6.49418	5.60524e-90
Niben101Scf04547g02001	12.294	8.06345e-20
Niben101Scf08926g01025	7.00054	1.03179e-88
Niben101Scf00611g11029	12.2769	1.84601e-20
Niben101Scf05283g00016	7.19586	1.15805e-87
Niben101Scf09116g04022	4.43092	2.55426e-87
Niben101Scf11177g00001	12.2635	1.68625e-18
Niben101Scf04003g08001	6.94662	5.754e-87
Niben101Scf00675g03010	3.53773	2.14205e-86
Niben101Scf06757g00019	4.12606	2.25515e-86
Niben101Scf04717g02003	12.233	2.64169e-79
Niben101Scf08533g02018	4.987	3.598e-86
Niben101Scf16244g00001	12.2261	2.72635e-20
Niben101Scf01739g08010	12.1894	2.96176e-20
Niben101Scf04122g05014	5.64505	1.24205e-85
Niben101Scf03164g03009	12.1398	1.66832e-21
Niben101Scf04796g00025	4.10721	2.88727e-85
Niben101Scf02315g01009	5.77211	3.50242e-85
Niben101Scf05385g04008	12.1084	8.06521e-20
Niben101Scf08020g05009	12.0677	1.32856e-31
Niben101Scf09203g00003	4.518	7.57025e-85
Niben101Scf03029g01010	6.05063	1.27703e-84
Niben101Scf37066g00004	12.0665	2.30304e-07
Niben101Scf01413g05008	2.84905	2.49448e-84
Niben101Scf05060g07008	12.0511	9.7442e-20
Niben101Scf07207g02004	5.39626	2.98775e-84
Niben101Scf09846g01010	5.10063	3.58759e-84
Niben101Scf02175g06008	12.0244	3.76191e-20
Niben101Scf06684g03003	8.39183	5.62337e-84
Niben101Scf01027g01002	12.0001	4.02631e-15
Niben101Scf10488g01001	9.35215	1.29645e-83
Niben101Scf10336g01001	7.94468	1.34965e-83
Niben101Scf17204g01003	11.9931	1.44688e-15
Niben101Ctg06481g00003	11.9898	1.70074e-21
Niben101Scf07402g00014	3.53532	1.53508e-83
Niben101Scf07623g01036	5.53144	3.22013e-83
Niben101Scf04779g01029	7.36979	4.30484e-83
Niben101Scf18731g00005	11.9489	1.0544e-22
Niben101Scf05166g02006	11.903	4.18979e-21
Niben101Scf06009g00025	6.92635	6.5255e-83
Niben101Scf05029g02016	11.8996	4.27429e-19
Niben101Scf06200g00001	6.30607	1.03203e-82
Niben101Scf05348g04001	6.86611	4.01275e-82
Niben101Scf08921g01007	11.896	1.15018e-14
Niben101Scf06256g01001	3.93877	4.49969e-82
Niben101Scf07945g02004	11.8884	1.02279e-12
Niben101Scf06650g00006	11.8803	6.49591e-43
Niben101Scf01005g01015	11.8793	5.9609e-19
Niben101Scf08196g01007	4.9494	5.4039e-81
Niben101Scf01374g10002	6.25027	5.94116e-81
Niben101Scf02793g15017	11.8423	2.50572e-12
Niben101Scf01825g04002	11.8168	1.78416e-16
Niben101Scf02819g00005	7.80738	2.85129e-80
Niben101Scf04133g02009	11.813	1.32762e-18
Niben101Scf05245g02003	11.8123	2.8723e-27
Niben101Scf15244g00001	4.37734	4.50958e-80
Niben101Scf01033g04008	11.7973	1.67745e-18
Niben101Scf27945g00015	5.13328	1.02471e-79
Niben101Scf04652g00007	6.65122	1.10289e-79
Niben101Scf06625g02005	11.7766	1.01465e-18
Niben101Scf00151g07004	11.7546	1.19847e-20
Niben101Scf03015g07008	5.18166	1.21371e-79
Niben101Scf00046g08005	8.63941	1.2597e-79
Niben101Scf00833g04004	11.7416	2.82771e-18
Niben101Scf03218g00007	11.7366	1.08156e-19
Niben101Scf00851g02011	11.7313	4.71974e-18
Niben101Scf02763g00016	6.7632	3.74083e-79
Niben101Scf00149g10020	11.6163	5.5402e-79
Niben101Scf11922g01018	11.7217	8.44973e-39
Niben101Scf07563g02008	11.7215	5.42321e-22
Niben101Scf19911g00001	7.85398	5.83642e-79
Niben101Ctg14305g00004	11.7007	3.18133e-19
Niben101Scf03930g00019	7.39203	1.60495e-78
Niben101Scf00712g02011	11.6588	1.84514e-29
Niben101Scf03865g03002	11.6546	5.22097e-49
Niben101Scf05279g05006	7.52016	1.76699e-78
Niben101Scf02440g01036	5.38668	3.73498e-78
Niben101Scf02826g01005	11.6496	6.36701e-19
Niben101Scf01274g03003	11.6428	8.11177e-19
Niben101Scf08167g01005	9.3276	6.00016e-78
Niben101Scf05438g05008	11.6349	1.54038e-13
Niben101Scf13308g00004	8.52715	8.27223e-77
Niben101Scf00870g13015	11.5968	7.66054e-19
Niben101Scf07242g07006	5.47467	1.01724e-76
Niben101Scf05133g06002	10.7874	1.35134e-76
Niben101Scf05694g00009	11.5855	7.27132e-29
Niben101Scf11288g02002	11.5682	2.48488e-17
Niben101Scf07761g00005	11.5392	5.30958e-17
Niben101Scf07863g00029	7.46609	3.62645e-76
Niben101Ctg13610g00001	11.535	7.21157e-16
Niben101Scf15077g00007	4.78569	5.3085e-76
Niben101Ctg16217g00002	6.71234	5.4782e-76
Niben101Scf06653g01004	11.5169	1.52925e-18
Niben101Scf01414g02009	11.4974	8.52294e-17
Niben101Scf03861g00008	11.4809	4.10559e-58
Niben101Scf03885g10002	11.4046	7.13216e-76
Niben101Scf00819g08011	11.4784	4.32883e-09
Niben101Scf06926g00003	8.27505	7.3783e-76
Niben101Scf00163g19001	11.4534	1.68753e-11
Niben101Scf10613g00008	3.92816	8.01372e-76
Niben101Scf07382g01014	11.4421	3.77644e-16
Niben101Scf08057g00006	6.68887	8.94793e-76
Niben101Scf01587g01006	9.09562	1.18623e-75
Niben101Scf11922g01019	11.4338	1.18923e-48
Niben101Scf01392g01001	4.99341	1.5806e-75
Niben101Scf01587g00006	11.4107	1.94304e-47
Niben101Scf02349g03002	6.34805	1.98338e-75
Niben101Scf00474g13005	11.3985	3.22075e-14
Niben101Scf05901g01008	6.93044	1.07929e-74
Niben101Scf01691g01017	6.88241	1.09962e-74
Niben101Scf06876g01043	4.31781	2.20786e-74
Niben101Scf12270g02002	9.61497	2.24059e-74
Niben101Scf03469g03002	5.17143	2.74318e-74
Niben101Scf12205g02009	11.3172	5.06338e-18
Niben101Scf00109g07005	11.3073	1.32506e-30
Niben101Scf08767g00003	3.78329	8.302e-74
Niben101Scf00994g00001	11.3026	4.4855e-17
Niben101Scf02569g03013	5.39934	2.6052e-73
Niben101Scf02222g00005	11.297	4.36044e-62
Niben101Scf03446g04003	7.57639	4.22987e-73
Niben101Scf01072g03004	11.2895	9.66213e-12
Niben101Scf03653g01026	3.28756	4.30621e-73
Niben101Scf14958g00043	11.2756	8.45054e-33
Niben101Scf00128g04006	11.2741	1.31298e-16
Niben101Scf00439g10055	11.2734	8.98782e-18
Niben101Scf22432g00001	10.9509	1.24636e-72
Niben101Scf02145g09012	7.69726	1.28551e-72
Niben101Scf04403g00012	11.2667	6.23628e-18
Niben101Ctg15035g00004	10.1331	1.7884e-72
Niben101Scf11953g00003	11.2586	5.69508e-16
Niben101Scf02819g00006	8.24641	1.93911e-72
Niben101Scf04411g03008	11.256	2.73671e-10
Niben101Scf00662g04008	7.90037	2.39442e-72
Niben101Scf18667g01002	11.2534	5.70754e-28
Niben101Scf03400g02010	11.2481	5.26316e-18
Niben101Scf13926g01012	6.08001	3.84421e-72
Niben101Scf00876g00006	7.1907	4.58442e-72
Niben101Scf04030g01005	11.2471	3.16867e-13
Niben101Scf00132g02004	5.40186	9.34871e-72
Niben101Scf04362g07011	11.2444	2.40132e-31
Niben101Scf02565g02003	5.7745	9.48086e-72
Niben101Scf00163g09011	11.2306	3.43988e-07
Niben101Scf18039g00002	7.25548	1.04062e-71
Niben101Scf02738g01010	11.2211	0.00025416
Niben101Scf10434g00017	3.60843	1.05062e-71
Niben101Scf01700g00004	11.2058	9.94898e-17
Niben101Scf01719g08010	7.90466	1.40729e-71
Niben101Ctg14686g00002	11.1993	5.1868e-05
Niben101Scf03602g01007	8.01694	1.88201e-71
Niben101Scf02483g06003	3.92629	1.95986e-71
Niben101Scf04907g01013	5.55943	4.70637e-71
Niben101Scf09458g00011	11.194	3.20162e-19
Niben101Scf08381g02003	11.193	2.61688e-17
Niben101Scf01212g02011	11.1906	9.84372e-12
Niben101Scf04400g01006	5.6153	1.00323e-70
Niben101Scf00705g02004	11.1872	3.19795e-08
Niben101Scf02411g01002	11.1743	1.72096e-18
Niben101Scf05619g00015	5.78799	1.64837e-70
Niben101Scf09445g02005	11.1674	6.45956e-17
Niben101Scf01696g06053	5.08692	2.11939e-70
Niben101Scf07488g01015	11.1656	2.98696e-29
Niben101Scf00579g00003	11.1507	1.99577e-16
Niben101Scf08777g05023	4.13927	2.89743e-70
Niben101Scf04249g01001	2.98488	3.09113e-70
Niben101Scf08873g01009	6.71296	4.86368e-70
Niben101Scf18774g02001	11.1226	1.8417e-16
Niben101Scf00069g02013	5.02223	7.33834e-70
Niben101Scf03147g10001	11.12	7.97576e-18
Niben101Scf00905g04003	5.8295	1.29765e-69
Niben101Scf09512g03008	11.0962	1.46648e-14
Niben101Scf00885g15006	11.0743	9.42493e-14
Niben101Scf01764g02032	7.62269	3.64031e-69
Niben101Scf20576g01017	11.0725	5.36783e-12
Niben101Scf01633g00031	3.01634	4.0938e-69
Niben101Scf06570g04006	11.0698	4.23009e-18
Niben101Scf02537g18002	11.0521	5.98601e-12
Niben101Scf04869g03002	7.80266	5.20648e-69
Niben101Scf00063g14001	5.71242	5.91616e-69
Niben101Scf05928g03007	11.048	3.17597e-33
Niben101Scf01148g00007	4.02345	6.50981e-69
Niben101Scf02694g06025	11.0353	4.34056e-16
Niben101Scf08767g00001	4.83471	7.65927e-69
Niben101Scf15920g00003	11.0316	3.18963e-31
Niben101Scf00231g07029	11.0303	1.83047e-15
Niben101Scf04096g03009	3.18382	9.67243e-69
Niben101Scf03766g07024	9.17559	2.33703e-68
Niben101Scf06822g02009	11.0247	3.90376e-17
Niben101Scf00700g00005	11.0124	1.70798e-30
Niben101Scf10015g09021	8.55311	2.44507e-68
Niben101Scf08111g02011	6.33803	6.56413e-68
Niben101Scf03029g01012	6.17831	6.79914e-68
Niben101Scf08947g01011	10.9802	9.39726e-16
Niben101Scf07757g00006	5.55701	7.96153e-68
Niben101Scf08341g08001	10.9762	4.71435e-17
Niben101Scf03096g01022	10.966	9.19615e-18
Niben101Scf06280g06001	7.19043	9.38067e-68
Niben101Scf01746g03002	4.25415	1.27585e-67
Niben101Scf05453g00017	10.9655	6.0055e-34
Niben101Scf04098g00003	10.9631	2.33414e-16
Niben101Scf08510g01006	5.71826	1.37871e-67
Niben101Scf09225g04003	10.955	4.25815e-15
Niben101Scf02175g06018	10.9528	2.68369e-11
Niben101Scf06218g01003	6.36478	2.15692e-67
Niben101Scf03015g03010	4.85861	2.48871e-67
Niben101Scf07322g00013	10.9509	1.58715e-11
Niben101Scf01426g00005	8.30873	8.83876e-67
Niben101Scf13429g04020	10.9339	2.51022e-14
Niben101Scf13776g00009	10.9201	2.14091e-15
Niben101Scf01704g00002	6.22461	1.78223e-66
Niben101Scf07245g00001	10.9191	6.02814e-40
Niben101Scf03600g01010	10.8973	1.15966e-41
Niben101Scf06583g03008	9.95266	2.09218e-66
Niben101Scf01143g09001	6.55544	3.27696e-66
Niben101Scf06424g02024	10.8964	6.41986e-52
Niben101Scf00240g01002	10.8727	4.12668e-14
Niben101Scf03987g02003	5.62699	3.99309e-66
Niben101Scf00165g04007	10.8644	2.32925e-15
Niben101Scf03438g02001	10.8542	3.06002e-14
Niben101Scf08804g01009	4.66965	6.48562e-66
Niben101Scf01189g04025	8.52737	6.69425e-66
Niben101Scf23800g00001	10.8485	2.17056e-23
Niben101Scf02622g07001	7.05995	1.20105e-65
Niben101Scf03020g00009	10.8343	3.31704e-13
Niben101Scf03422g04036	8.61431	1.41978e-65
Niben101Scf03062g02008	5.13856	1.43919e-65
Niben101Scf08020g05010	10.8315	1.01508e-15
Niben101Scf03461g01006	6.6153	1.64599e-65
Niben101Scf07298g00006	3.98923	2.17091e-65
Niben101Scf08020g01008	10.817	8.34661e-09
Niben101Scf03170g04002	10.8135	2.07917e-20
Niben101Scf05749g02030	4.70858	3.01062e-65
Niben101Scf00961g04012	4.90734	3.5469e-65
Niben101Scf04411g03009	10.8129	3.52692e-25
Niben101Scf02486g01010	10.8099	1.19887e-13
Niben101Scf16022g04010	6.77611	3.77804e-65
Niben101Scf05755g02010	10.806	8.90626e-14
Niben101Scf07883g04010	10.8018	5.12326e-16
Niben101Scf10412g02017	5.74159	7.35926e-65
Niben101Scf02979g04005	10.8011	4.67533e-15
Niben101Scf07470g00005	6.47419	1.34824e-64
Niben101Scf02838g07002	6.981	1.42444e-64
Niben101Scf06424g01007	10.7899	5.44346e-13
Niben101Scf00077g03005	10.7883	1.39618e-36
Niben101Scf06153g03012	5.32644	1.82448e-64
Niben101Scf00206g00010	10.7873	3.69728e-17
Niben101Scf07563g02014	7.55869	2.65453e-64
Niben101Scf11649g01010	10.7833	1.42645e-14
Niben101Scf11706g00004	6.76123	2.82499e-64
Niben101Scf00381g06004	10.7799	1.93584e-12
Niben101Scf05110g00007	5.97655	2.86202e-64
Niben101Scf00072g00001	10.7721	1.17506e-14
Niben101Scf02637g00012	5.00722	3.06517e-64
Niben101Scf06295g04004	10.7686	2.40678e-29
Niben101Scf08167g01007	7.97181	3.64647e-64
Niben101Scf04230g02003	10.7547	2.62604e-16
Niben101Scf07515g01011	5.45557	4.95898e-64
Niben101Scf04382g00015	4.72074	5.21653e-64
Niben101Scf10846g00019	10.7471	7.38407e-25
Niben101Scf02812g03006	10.7462	9.38614e-16
Niben101Scf05389g00010	3.96337	1.21855e-63
Niben101Scf03250g01004	10.7379	5.01933e-14
Niben101Scf07841g02006	4.02313	1.44646e-63
Niben101Scf05678g01001	5.54328	1.91985e-63
Niben101Scf02751g07013	10.7195	5.86883e-18
Niben101Scf00789g00009	8.39916	2.96399e-63
Niben101Scf04944g03001	7.32335	2.96399e-63
Niben101Scf05588g04009	10.7076	1.28337e-28
Niben101Scf00586g02010	10.7057	3.66947e-15
Niben101Scf05717g03001	5.05637	4.59633e-63
Niben101Scf00428g12008	4.45312	5.45553e-63
Niben101Scf00962g03006	5.437	6.37968e-63
Niben101Scf02418g00014	10.6988	5.82314e-14
Niben101Ctg14792g00004	10.6976	1.24136e-14
Niben101Ctg14444g00003	10.6969	1.91619e-14
Niben101Scf00016g04008	4.50088	7.71426e-63
Niben101Scf01090g00001	10.6933	5.14202e-13
Niben101Scf05711g00021	6.04906	8.42953e-63
Niben101Scf11884g00003	10.6768	7.2398e-06
Niben101Scf12369g01002	4.19309	8.92813e-63
Niben101Ctg14845g00001	3.81618	9.40705e-63
Niben101Scf06424g00003	10.6691	9.58343e-12
Niben101Scf13180g02001	5.2214	9.72211e-63
Niben101Scf04145g00026	6.37326	1.01105e-62
Niben101Scf04124g05022	10.657	1.08542e-17
Niben101Scf09597g03004	5.82273	1.03809e-62
Niben101Scf03377g05007	3.91379	1.24774e-62
Niben101Scf04724g03004	10.643	8.63894e-14
Niben101Scf07440g02016	6.35277	1.35062e-62
Niben101Scf02688g06013	10.6413	1.4423e-13
Niben101Scf06249g05013	8.64413	1.47529e-62
Niben101Ctg02231g00001	10.6413	1.96396e-15
Niben101Scf05391g02018	7.60135	1.52081e-62
Niben101Scf01482g02010	10.6387	3.16932e-13
Niben101Scf02877g02005	7.69333	1.77795e-62
Niben101Scf04400g01012	5.28631	1.82702e-62
Niben101Scf00305g05011	10.6384	6.69779e-15
Niben101Scf00294g00014	10.6375	3.69744e-27
Niben101Scf01463g07019	5.38408	4.31876e-62
Niben101Scf00225g07018	10.624	8.10112e-15
Niben101Scf03786g04014	5.23919	5.47332e-62
Niben101Scf14299g00019	10.6228	2.31224e-11
Niben101Scf00465g02013	6.78825	8.1977e-62
Niben101Scf02636g07002	10.6183	4.89103e-32
Niben101Scf02268g06007	4.13128	8.76118e-62
Niben101Scf02569g02008	10.6104	3.19706e-16
Niben101Scf04867g00002	3.86793	1.1817e-61
Niben101Scf03671g02001	5.16894	1.22838e-61
Niben101Scf31173g00004	10.5995	2.69381e-12
Niben101Scf00927g08010	10.5795	8.34329e-13
Niben101Scf05245g01007	4.43183	1.65502e-61
Niben101Scf01313g01005	10.5782	1.39449e-14
Niben101Scf13180g01003	8.11627	1.94842e-61
Niben101Scf03479g05049	5.9581	2.07778e-61
Niben101Scf00635g03003	10.5706	2.84586e-11
Niben101Scf02085g26009	6.26572	2.27265e-61
Niben101Scf01111g03001	10.5675	1.1882e-12
Niben101Scf05230g01007	5.78886	2.87636e-61
Niben101Scf02228g02003	10.5625	8.40229e-19
Niben101Scf06654g02004	8.23925	3.04176e-61
Niben101Scf07241g00013	4.41683	3.69885e-61
Niben101Scf02922g00001	5.25221	4.35163e-61
Niben101Scf02122g00010	3.37409	8.36168e-61
Niben101Scf16244g02026	10.5473	6.98849e-25
Niben101Scf00901g01003	5.34103	1.05459e-60
Niben101Scf01612g00004	10.5352	0.0146888
Niben101Scf02949g13003	4.91205	1.3563e-60
Niben101Scf03374g06002	10.5017	4.12725e-18
Niben101Scf00887g04011	10.494	6.76673e-13
Niben101Scf04015g00001	6.22801	1.41743e-60
Niben101Scf02840g04009	10.4741	2.84669e-11
Niben101Scf07428g00010	4.3159	1.5654e-60
Niben101Scf00788g03015	5.02569	1.61385e-60
Niben101Scf15327g00001	10.4639	1.70614e-12
Niben101Scf00766g00013	4.64026	2.52906e-60
Niben101Scf05341g03002	10.4421	5.7378e-55
Niben101Scf16015g04006	3.88087	2.57874e-60
Niben101Scf00063g10026	10.4181	4.02678e-18
Niben101Scf06538g02001	6.8215	3.0327e-60
Niben101Scf02108g00007	3.5332	4.04086e-60
Niben101Scf12210g08011	10.408	1.69752e-32
Niben101Scf32086g00002	3.63226	4.15815e-60
Niben101Scf02243g06019	10.3986	4.73169e-14
Niben101Ctg07683g00002	10.392	9.87394e-13
Niben101Scf01398g00006	7.62667	5.71095e-60
Niben101Scf02829g01003	10.3843	4.82946e-15
Niben101Scf00557g03004	3.71298	6.34245e-60
Niben101Scf01005g00020	10.3764	4.78591e-14
Niben101Scf06914g00005	4.25121	7.71296e-60
Niben101Scf11609g02001	10.3667	8.8536e-21
Niben101Scf04171g01017	3.76187	9.93236e-60
Niben101Scf07586g00014	10.3609	1.4697e-13
Niben101Scf02063g06007	10.3564	3.91362e-38
Niben101Scf04122g06005	5.90377	1.02996e-59
Niben101Scf02366g03011	10.3492	0.00261843
Niben101Scf10749g02005	4.06574	1.89224e-59
Niben101Scf07482g01002	10.3429	4.66629e-15
Niben101Scf16105g00001	6.43137	2.09174e-59
Niben101Scf07345g00016	5.42318	2.16877e-59
Niben101Scf01086g00013	4.01759	2.39815e-59
Niben101Scf07036g03002	5.74207	2.92092e-59
Niben101Scf11072g00004	10.3203	8.48003e-16
Niben101Scf02680g01006	10.3143	2.16749e-14
Niben101Scf05720g06006	3.93881	3.48082e-59
Niben101Scf07798g00006	3.27696	7.16035e-59
Niben101Scf12502g00008	10.3111	4.49025e-15
Niben101Scf00800g02008	7.06942	7.59636e-59
Niben101Scf03532g01002	10.303	1.15136e-26
Niben101Scf01200g02006	6.93347	8.6249e-59
Niben101Scf09716g02012	10.2989	1.5284e-15
Niben101Scf00189g00004	2.87463	1.02196e-58
Niben101Scf14778g00021	10.2881	8.69931e-47
Niben101Scf02171g00008	6.32884	1.41891e-58
Niben101Scf02411g00015	10.2872	1.0952e-13
Niben101Scf02518g01003	4.9972	1.86135e-58
Niben101Scf03049g06001	10.284	2.00747e-10
Niben101Scf02575g03007	5.31829	2.02808e-58
Niben101Scf07767g02011	10.282	3.834e-46
Niben101Scf04313g01012	4.39013	2.70701e-58
Niben101Scf05108g00002	10.2774	2.52287e-15
Niben101Scf14144g01017	6.01591	3.54478e-58
Niben101Scf09334g04009	10.2588	8.97072e-15
Niben101Scf21242g00003	10.2585	5.59205e-24
Niben101Scf00212g03016	10.2579	4.4033e-15
Niben101Scf08167g01004	7.81151	4.10559e-58
Niben101Scf12307g01006	10.2478	2.20761e-09
Niben101Scf15437g02005	10.2393	1.46925e-12
Niben101Scf05938g01050	6.81939	5.57172e-58
Niben101Scf10559g01042	10.2385	8.04607e-52
Niben101Scf05948g02026	4.3554	6.33285e-58
Niben101Scf01450g00005	4.49771	8.48162e-58
Niben101Scf04406g07003	10.2351	4.96551e-12
Niben101Scf02904g03003	5.54269	8.85525e-58
Niben101Scf02160g01004	10.2307	5.47241e-11
Niben101Scf00270g15010	5.58462	9.33757e-58
Niben101Scf03570g00005	10.2239	2.65551e-15
Niben101Scf04249g01010	3.61006	9.53664e-58
Niben101Scf04316g08006	10.2236	5.97621e-19
Niben101Scf04099g08003	5.60343	9.79426e-58
Niben101Scf06397g00015	5.17498	1.02806e-57
Niben101Scf06538g02009	10.2112	3.64354e-29
Niben101Scf06112g00004	10.2053	6.15832e-14
Niben101Scf11122g01010	2.76667	1.092e-57
Niben101Scf04398g03005	5.39978	1.52503e-57
Niben101Scf08855g02005	10.1876	4.67139e-12
Niben101Scf00808g05013	10.1788	2.75459e-11
Niben101Scf02164g00002	10.1758	6.09349e-15
Niben101Scf06441g01026	6.69933	1.99296e-57
Niben101Scf02771g01007	3.90969	2.13537e-57
Niben101Scf06722g05003	10.1735	2.02159e-14
Niben101Scf01661g02017	7.14133	2.93889e-57
Niben101Scf06774g02014	10.1699	8.56376e-05
Niben101Scf00551g06025	5.98063	3.41712e-57
Niben101Scf01243g02005	10.1591	2.87064e-12
Niben101Scf01463g08009	10.1554	1.1942e-17
Niben101Ctg09679g00001	6.24151	3.5906e-57
Niben101Scf09325g05001	10.1187	1.00669e-13
Niben101Scf28100g00004	7.16021	3.63951e-57
Niben101Scf02854g09007	7.04549	5.09112e-57
Niben101Scf05118g11012	10.0953	1.29074e-38
Niben101Scf02562g00023	4.66684	5.91935e-57
Niben101Scf00264g02002	7.5485	7.50374e-57
Niben101Scf00116g06001	10.0737	3.58392e-15
Niben101Scf04886g05003	4.07919	1.13697e-56
Niben101Scf00530g09006	3.85497	1.20469e-56
Niben101Scf04554g01004	4.01856	1.2209e-56
Niben101Scf07850g08004	10.0649	2.87468e-05
Niben101Scf00180g00006	10.0617	2.14686e-32
Niben101Scf06101g02007	4.8119	1.31462e-56
Niben101Scf02786g03004	5.37538	1.37163e-56
Niben101Scf08001g02006	10.06	3.33659e-22
Niben101Scf00783g05025	6.95042	1.84963e-56
Niben101Scf13268g00003	10.0421	1.26971e-11
Niben101Scf00107g03016	4.71067	1.91277e-56
Niben101Scf00528g00001	10.0273	8.05836e-18
Niben101Scf04191g04019	5.63526	1.93471e-56
Niben101Scf13183g00016	10.0234	1.19812e-14
Niben101Scf00525g04009	6.41447	2.24218e-56
Niben101Scf01479g01004	10.0111	4.87461e-13
Niben101Scf06902g01006	5.7492	2.85031e-56
Niben101Scf10015g02003	10.0099	2.58732e-13
Niben101Scf00595g04023	2.96004	2.91449e-56
Niben101Scf13429g04019	10.0062	1.23756e-15
Niben101Scf15476g00004	10.0007	1.10202e-15
Niben101Scf04090g02004	7.27744	4.16494e-56
Niben101Scf00298g01006	7.26769	4.9494e-56
Niben101Scf08921g02016	9.9911	5.38262e-12
Niben101Scf03114g02002	5.75878	7.26992e-56
Niben101Scf02299g02001	9.97187	2.75456e-13
Niben101Scf10363g01002	2.77102	7.84241e-56
Niben101Scf03252g03001	5.13134	8.23052e-56
Niben101Scf02167g00009	8.09391	8.61978e-56
Niben101Scf03930g05037	9.96194	0.000422225
Niben101Scf13141g00013	4.27044	9.40498e-56
Niben101Scf04044g10001	7.15146	1.35017e-55
Niben101Scf00390g02001	6.00427	1.42454e-55
Niben101Scf10431g00014	9.94156	4.97127e-16
Niben101Scf03449g01008	9.93564	4.18556e-12
Niben101Scf01230g01011	9.93522	2.44201e-53
Niben101Scf01372g01006	6.05679	1.63488e-55
Niben101Scf16234g01020	9.91787	2.59864e-13
Niben101Scf00640g04023	9.91766	1.00769e-35
Niben101Scf04504g01003	2.79557	2.24898e-55
Niben101Scf04339g00001	3.54793	2.26901e-55
Niben101Scf02406g04030	9.90411	1.02505e-14
Niben101Scf09063g00003	2.37658	2.72847e-55
Niben101Scf03171g03017	9.90351	2.27655e-13
Niben101Scf11383g00017	3.62691	2.77927e-55
Niben101Scf03427g09003	9.25836	2.97069e-55
Niben101Scf12102g01006	9.90209	2.42681e-14
Niben101Scf23113g00026	8.35858	3.76628e-55
Niben101Scf01283g02011	3.81099	4.08447e-55
Niben101Scf06655g00008	9.89724	0.000178335
Niben101Scf07253g01020	9.8821	3.59052e-07
Niben101Scf11071g04005	8.38188	5.7378e-55
Niben101Scf01269g08008	4.02569	6.23094e-55
Niben101Scf01494g15008	9.87807	8.01149e-35
Niben101Scf00188g03002	9.87503	1.80576e-12
Niben101Scf00568g04054	9.86819	5.65068e-11
Niben101Scf03348g00006	9.86805	2.31974e-11
Niben101Scf00222g01002	9.86585	7.83333e-12
Niben101Scf09004g02026	3.25365	1.17842e-54
Niben101Scf08351g01002	9.8631	4.08775e-06
Niben101Scf04933g02001	9.86162	3.46475e-22
Niben101Scf08566g02005	3.81991	1.28142e-54
Niben101Scf01188g11016	5.37266	1.44417e-54
Niben101Scf07984g01002	9.85443	7.22059e-11
Niben101Scf03380g03005	5.74797	1.61771e-54
Niben101Scf06846g00002	9.85356	2.39237e-10
Niben101Scf17635g01019	4.70378	1.79477e-54
Niben101Scf09467g02010	4.26372	1.84797e-54
Niben101Scf00268g04009	9.84137	2.33758e-10
Niben101Scf01339g02018	5.3976	3.05809e-54
Niben101Scf01580g05004	9.8273	1.21407e-52
Niben101Scf10188g01004	9.50106	3.57152e-54
Niben101Scf01220g00010	2.85302	3.66013e-54
Niben101Scf07608g00007	9.82651	3.50305e-37
Niben101Scf00726g02001	5.84918	4.92147e-54
Niben101Scf03345g00009	9.824	8.23799e-10
Niben101Scf10224g01005	3.19445	4.99259e-54
Niben101Scf01848g05007	6.22081	5.51787e-54
Niben101Scf02790g00006	9.82107	2.85966e-10
Niben101Scf00593g03002	5.99118	5.80904e-54
Niben101Scf05453g00018	9.81955	1.17705e-46
Niben101Scf02044g05023	7.0013	5.976e-54
Niben101Scf18172g01008	9.8083	4.60299e-13
Niben101Scf06080g00003	9.80695	2.97868e-10
Niben101Scf06763g00018	3.43742	6.811e-54
Niben101Scf00442g10002	8.22638	7.56966e-54
Niben101Scf07792g02034	9.80363	5.33799e-46
Niben101Scf09372g01018	9.79308	3.2879e-20
Niben101Scf04292g11008	4.23804	1.1018e-53
Niben101Scf04403g02004	9.79173	2.93392e-11
Niben101Scf00390g03001	9.79135	5.77792e-12
Niben101Scf01397g00020	3.02509	1.13317e-53
Niben101Scf02541g08003	9.78793	1.44686e-10
Niben101Scf07442g00008	7.46838	1.39919e-53
Niben101Scf01406g01001	6.36707	1.49202e-53
Niben101Scf04040g09011	9.77019	7.67462e-14
Niben101Scf01393g00001	5.48091	1.77824e-53
Niben101Scf06162g01006	9.75823	7.52261e-34
Niben101Scf05884g00004	9.75342	6.36546e-13
Niben101Scf01143g11007	9.72205	1.3072e-12
Niben101Ctg15916g00003	9.71723	6.65822e-11
Niben101Scf11706g00010	7.69145	2.63883e-53
Niben101Scf07058g02007	6.25113	3.04821e-53
Niben101Scf02393g02025	9.70603	3.0803e-11
Niben101Scf02440g01039	3.69773	3.34352e-53
Niben101Scf00160g10028	3.97291	3.79059e-53
Niben101Scf01517g06010	9.7045	2.01115e-11
Niben101Scf25692g00001	9.69874	1.07924e-16
Niben101Scf03993g06006	8.47277	5.60605e-53
Niben101Scf05848g04006	9.68629	3.28269e-11
Niben101Scf01435g03002	4.82611	5.65139e-53
Niben101Scf01574g09001	7.87139	5.65139e-53
Niben101Scf07121g03008	9.68525	1.63541e-06
Niben101Scf00428g09008	9.6764	7.96272e-34
Niben101Scf01529g01009	3.48795	6.09462e-53
Niben101Scf03231g01008	9.67416	0.0328019
Niben101Scf02502g04001	4.93217	7.35057e-53
Niben101Scf08721g01039	9.67415	1.01921e-08
Niben101Scf00113g04027	9.67048	4.85099e-14
Niben101Scf13593g00007	6.7238	8.24136e-53
Niben101Scf03147g10015	7.44063	9.09368e-53
Niben101Scf06909g04006	8.50797	9.2881e-53
Niben101Scf00883g03019	9.65046	1.63794e-09
Niben101Scf01283g00012	2.31299	1.22473e-52
Niben101Scf11025g00004	9.63885	1.25464e-05
Niben101Scf02437g01001	9.6387	1.08648e-11
Niben101Scf02724g05015	4.08711	1.29071e-52
Niben101Scf03038g13022	7.05013	1.35147e-52
Niben101Scf05373g01004	9.63509	9.60743e-38
Niben101Scf08137g01034	9.63318	3.49493e-17
Niben101Ctg14768g00004	7.88318	1.43367e-52
Niben101Scf04294g01002	3.39393	1.43367e-52
Niben101Scf00158g04018	9.62894	1.19414e-32
Niben101Scf00428g09005	8.23777	1.44843e-52
Niben101Scf02044g00009	9.62546	4.69068e-14
Niben101Scf00272g08006	3.48748	1.46153e-52
Niben101Scf11609g00002	9.62489	2.55298e-05
Niben101Scf06545g04007	3.85241	1.51151e-52
Niben101Scf00606g01001	9.61898	3.76015e-12
Niben101Ctg15010g00002	9.61727	2.55126e-12
Niben101Scf01322g03005	5.35555	1.76478e-52
Niben101Scf12528g00009	5.44945	1.83118e-52
Niben101Scf01432g06023	6.7697	2.16847e-52
Niben101Scf02021g01002	3.87528	2.20605e-52
Niben101Scf05118g10007	4.01965	2.74408e-52
Niben101Scf14516g00011	9.60532	1.66024e-11
Niben101Scf01045g00022	9.60238	1.70306e-16
Niben101Scf01111g01003	8.44888	2.91773e-52
Niben101Scf01942g05016	9.59843	0.00104652
Niben101Scf08206g02024	5.76001	3.08858e-52
Niben101Scf06501g02006	9.58335	1.41785e-12
Niben101Scf14697g01004	5.59394	4.33215e-52
Niben101Scf03326g01016	4.94919	4.87854e-52
Niben101Scf03534g01005	4.15644	6.19066e-52
Niben101Scf01402g01007	9.56852	3.34358e-09
Niben101Scf03528g00004	9.56729	4.41028e-13
Niben101Scf00087g04004	4.77465	7.59678e-52
Niben101Scf07162g04017	9.55068	3.56335e-12
Niben101Scf23040g00003	5.07253	8.97401e-52
Niben101Scf00577g09001	8.43626	1.04208e-51
Niben101Scf02996g02001	9.53732	2.13352e-10
Niben101Scf04407g02005	3.23353	1.05073e-51
Niben101Scf01640g01003	9.53632	2.00209e-25
Niben101Scf05295g05011	9.53499	1.37678e-12
Niben101Scf13263g00006	5.20823	1.23909e-51
Niben101Scf04091g00013	8.1424	1.26817e-51
Niben101Scf04702g06003	9.509	2.75858e-13
Niben101Scf04364g01014	3.93805	1.29291e-51
Niben101Scf01534g02012	9.503	7.71299e-08
Niben101Scf22195g00026	3.77898	1.62374e-51
Niben101Scf01505g00005	2.30065	2.39329e-51
Niben101Scf01061g07018	2.96451	2.48814e-51
Niben101Scf11472g00014	9.4858	3.75576e-10
Niben101Scf03770g01004	2.93267	3.54872e-51
Niben101Scf06461g07003	9.48341	3.87942e-11
Niben101Scf02305g01016	6.12	4.90788e-51
Niben101Scf06423g02009	9.48113	1.21514e-16
Niben101Scf04216g02005	9.47627	1.93443e-11
Niben101Scf06394g08019	6.16682	5.61255e-51
Niben101Scf04869g03001	6.45551	6.02083e-51
Niben101Scf09025g00004	9.47519	2.84546e-11
Niben101Scf00180g07008	9.468	4.75789e-05
Niben101Scf14708g00019	3.84786	7.97307e-51
Niben101Scf03436g01017	5.3239	1.01146e-50
Niben101Scf06280g01016	9.46222	1.17409e-17
Niben101Scf02460g01004	9.45985	1.47491e-31
Niben101Scf00225g06014	8.53788	1.94661e-50
Niben101Scf02195g01001	8.21572	2.23851e-50
Niben101Scf03791g01002	9.45597	6.96297e-24
Niben101Scf03706g00007	9.45532	4.69377e-22
Niben101Ctg14008g00002	5.07625	2.51894e-50
Niben101Scf03101g01001	4.08028	2.51894e-50
Niben101Scf03565g07023	5.84492	2.74302e-50
Niben101Scf01101g05008	4.38188	2.80115e-50
Niben101Scf07244g01004	9.44796	1.53024e-19
Niben101Scf02525g07007	3.96248	3.01383e-50
Niben101Scf09119g01011	4.20997	3.06208e-50
Niben101Scf02909g05012	9.43856	3.05552e-12
Niben101Scf05061g02010	4.19924	3.17777e-50
Niben101Scf09604g01004	6.38389	3.23264e-50
Niben101Scf02537g04006	3.93535	3.2601e-50
Niben101Scf02828g04011	9.4283	1.08878e-09
Niben101Scf07969g01026	4.08891	3.44829e-50
Niben101Scf00360g04002	9.41633	2.08895e-12
Niben101Scf11110g00023	7.68627	3.82269e-50
Niben101Scf01025g13001	3.84235	4.07537e-50
Niben101Scf08263g03011	9.41583	2.59959e-13
Niben101Scf05554g07010	9.41163	1.11599e-13
Niben101Scf12813g00004	3.05622	5.59214e-50
Niben101Scf00941g06004	5.9545	6.0659e-50
Niben101Scf05066g02005	9.38792	9.61265e-11
Niben101Scf02082g00004	9.38253	1.00053e-12
Niben101Scf34135g00003	7.28962	6.6987e-50
Niben101Scf06344g00005	9.37749	0.000364449
Niben101Scf02573g02001	5.96609	7.08005e-50
Niben101Scf12547g02005	9.36663	5.2169e-12
Niben101Scf03337g03007	9.36032	5.31612e-09
Niben101Scf01063g03007	2.50215	7.64144e-50
Niben101Scf07709g00001	9.36002	1.22804e-09
Niben101Scf00573g05013	3.26311	7.7605e-50
Niben101Scf02762g01001	9.35621	1.63501e-08
Niben101Scf02240g06018	5.90784	7.98706e-50
Niben101Scf01785g07001	9.349	4.86803e-29
Niben101Scf01984g00024	3.94187	9.14359e-50
Niben101Scf00578g05007	6.08511	1.03498e-49
Niben101Scf00905g12005	2.77652	1.11464e-49
Niben101Scf10502g00010	9.33947	9.69173e-11
Niben101Scf06936g03009	3.38954	1.13466e-49
Niben101Scf04914g00017	4.78078	1.23927e-49
Niben101Scf04881g01002	7.31185	1.24078e-49
Niben101Scf06301g03004	9.32121	3.48136e-08
Niben101Scf00059g00007	9.31697	3.73899e-10
Niben101Scf01847g02002	2.5499	1.31481e-49
Niben101Scf02375g04008	9.30611	1.59228e-11
Niben101Scf04171g01014	7.33766	1.74608e-49
Niben101Scf00383g03001	8.59466	2.01131e-49
Niben101Scf00922g00009	6.05431	2.09963e-49
Niben101Scf04568g02010	9.27825	1.43748e-09
Niben101Scf13776g00011	6.74322	2.16689e-49
Niben101Scf06823g02015	4.52687	2.26446e-49
Niben101Scf06176g01007	5.87415	2.48396e-49
Niben101Scf04143g01004	6.08315	2.71238e-49
Niben101Scf11608g01009	3.4298	3.39578e-49
Niben101Scf28100g00001	9.27333	2.00733e-10
Niben101Scf01109g03005	7.38889	3.47404e-49
Niben101Scf06100g02001	3.63504	3.53654e-49
Niben101Scf16150g00002	9.26849	6.93985e-28
Niben101Scf01917g12009	2.77544	3.87143e-49
Niben101Scf03927g01003	9.26649	2.65508e-20
Niben101Ctg12839g00001	3.71429	3.96016e-49
Niben101Scf07042g00007	6.15408	4.00396e-49
Niben101Scf01524g00006	6.54575	4.14951e-49
Niben101Scf07188g00015	9.25482	3.99698e-08
Niben101Scf10524g04001	8.06938	4.68077e-49
Niben101Scf05404g09001	9.24579	2.53791e-36
Niben101Scf14714g00018	4.79603	5.09128e-49
Niben101Scf00219g03008	6.95773	5.22419e-49
Niben101Scf06517g00007	9.23226	3.49504e-20
Niben101Scf11245g02003	4.45225	5.87081e-49
Niben101Scf01085g04007	4.97826	5.91773e-49
Niben101Scf01764g00014	9.22206	8.27817e-10
Niben101Scf02622g04003	2.77881	6.22118e-49
Niben101Scf02805g02016	6.49554	6.35036e-49
Niben101Scf03993g05005	7.36985	8.63579e-49
Niben101Scf05057g04016	9.21061	5.88503e-09
Niben101Scf05118g06011	3.71709	1.05963e-48
Niben101Scf01534g00004	9.19338	1.10266e-17
Niben101Scf01975g02003	9.19232	6.1091e-10
Niben101Scf03403g01025	2.29074	1.19914e-48
Niben101Scf07725g00004	9.19143	6.18082e-10
Niben101Scf02983g01003	3.14478	1.62931e-48
Niben101Scf04464g03007	9.18658	1.47837e-12
Niben101Scf05124g01018	7.82016	1.65045e-48
Niben101Scf09365g00036	3.96464	1.71049e-48
Niben101Scf01189g00001	5.28882	1.84323e-48
Niben101Scf03252g02006	9.17276	9.94177e-10
Niben101Scf02404g02035	4.47841	2.57098e-48
Niben101Scf08721g01032	9.16517	9.7442e-20
Niben101Scf15870g00001	6.81341	3.31539e-48
Niben101Scf03619g05001	9.16105	1.04053e-10
Niben101Scf00369g21004	6.529	3.73142e-48
Niben101Scf02407g03010	4.75777	3.79496e-48
Niben101Scf00313g07005	9.15296	6.8769e-27
Niben101Scf04325g00005	2.30316	3.93871e-48
Niben101Scf01093g05001	9.14572	6.70176e-10
Niben101Scf04406g08002	6.36475	4.71239e-48
Niben101Scf10434g00020	6.87908	5.01732e-48
Niben101Scf06078g02029	3.95663	5.52887e-48
Niben101Scf07725g01004	9.13723	1.25884e-11
Niben101Scf04939g01005	9.13241	1.2151e-18
Niben101Scf06437g06008	3.6658	6.4612e-48
Niben101Scf07255g01012	3.26794	6.68338e-48
Niben101Scf02615g00003	3.81844	7.45276e-48
Niben101Scf04418g07001	9.13102	5.56597e-12
Niben101Scf06958g01001	9.13049	3.64167e-33
Niben101Scf16939g00004	6.84107	1.04521e-47
Niben101Scf01002g11012	4.59003	1.06117e-47
Niben101Scf05146g04021	4.6162	1.08033e-47
Niben101Scf00128g02010	2.80368	1.34962e-47
Niben101Scf05133g06012	9.11619	9.90599e-10
Niben101Scf00687g02005	3.95977	1.70911e-47
Niben101Scf05349g01036	9.10902	3.40859e-14
Niben101Scf02632g06007	2.68531	1.84009e-47
Niben101Scf04099g05004	6.4314	2.29277e-47
Niben101Scf07423g06001	9.10009	1.54855e-09
Niben101Scf01063g04003	4.24385	2.43355e-47
Niben101Scf01941g01023	9.09181	3.77397e-11
Niben101Scf01451g00002	9.08514	4.40513e-09
Niben101Scf02466g03003	4.79214	2.49976e-47
Niben101Scf01529g04009	4.76016	2.63468e-47
Niben101Scf03045g04008	9.08466	6.90705e-12
Niben101Scf10438g00010	9.08321	6.59809e-20
Niben101Scf10743g05006	2.9656	2.65912e-47
Niben101Scf00761g03004	5.53468	2.84233e-47
Niben101Scf00661g00002	9.07405	7.04299e-10
Niben101Scf03600g04008	4.11492	2.88802e-47
Niben101Scf04926g03003	9.07254	1.61901e-44
Niben101Scf08167g00006	8.03754	2.96953e-47
Niben101Scf01190g04010	3.35194	4.49084e-47
Niben101Scf06671g03021	3.56224	4.51364e-47
Niben101Scf03923g10005	3.49304	4.72833e-47
Niben101Scf06665g01023	9.06213	1.1089e-07
Niben101Scf09225g04002	7.76932	4.76694e-47
Niben101Scf00821g16001	9.05249	3.56685e-34
Niben101Scf06678g03002	2.58494	5.8454e-47
Niben101Scf08680g01018	4.0023	5.88003e-47
Niben101Scf03141g03005	3.0631	5.90884e-47
Niben101Scf11288g02001	9.04558	8.43038e-08
Niben101Scf03254g06021	9.04239	1.2422e-14
Niben101Scf11071g02001	4.74209	6.19461e-47
Niben101Scf00180g01013	3.37337	6.63115e-47
Niben101Scf04959g00001	9.0404	4.94314e-10
Niben101Scf01102g00002	5.18064	6.93403e-47
Niben101Scf09025g00001	9.03945	4.4972e-06
Niben101Scf13141g02012	9.03448	6.9449e-14
Niben101Scf17626g00001	4.48906	7.38029e-47
Niben101Scf00663g04007	4.65399	7.74226e-47
Niben101Scf00803g01016	9.0283	1.24605e-08
Niben101Scf14273g00023	6.96869	8.69931e-47
Niben101Scf01203g01002	9.01193	0.000411735
Niben101Scf05937g02016	6.37924	9.03444e-47
Niben101Scf02217g07009	9.00444	1.14307e-45
Niben101Scf02467g01048	3.48609	1.03421e-46
Niben101Scf08716g00005	2.89766	1.29063e-46
Niben101Scf15437g02006	9.00212	4.36951e-36
Niben101Scf04702g08001	9.00109	5.92658e-12
Niben101Scf01061g08031	8.99727	3.09337e-10
Niben101Scf04093g00019	6.65086	1.47549e-46
Niben101Scf02203g05002	7.71258	1.55962e-46
Niben101Scf08670g00020	8.99531	2.60797e-18
Niben101Scf02623g00005	8.99395	1.55437e-10
Niben101Scf05483g04002	8.99193	4.85571e-41
Niben101Scf07511g01004	6.27133	2.16132e-46
Niben101Scf00046g05006	8.10937	2.18679e-46
Niben101Scf01506g02001	8.98426	5.70154e-30
Niben101Scf08711g01001	3.75515	2.21957e-46
Niben101Scf08015g01004	8.98276	4.38871e-10
Niben101Scf00031g01005	6.71227	3.26762e-46
Niben101Scf02405g05001	8.96924	2.04921e-10
Niben101Scf03169g06003	8.96204	0.000456032
Niben101Scf04123g01014	3.18187	3.3325e-46
Niben101Scf02334g01003	8.95705	4.58169e-22
Niben101Scf05300g00002	3.72684	3.91747e-46
Niben101Scf02227g02008	2.15761	4.02851e-46
Niben101Scf09644g00009	8.94776	1.09062e-12
Niben101Scf04703g11014	3.92161	4.43974e-46
Niben101Scf03341g01002	3.37638	4.95409e-46
Niben101Scf06087g12013	8.93568	6.50221e-23
Niben101Scf01109g03004	7.1579	6.53436e-46
Niben101Scf04675g00018	2.96384	6.98753e-46
Niben101Scf01980g02002	7.5878	7.00072e-46
Niben101Scf03860g01010	8.9229	1.91804e-14
Niben101Scf04506g03011	6.84874	7.46845e-46
Niben101Scf16154g00002	8.92237	1.13689e-11
Niben101Scf02242g03012	8.91819	1.74218e-09
Niben101Scf06823g02001	4.10745	7.87324e-46
Niben101Scf02366g04009	8.91768	2.65193e-30
Niben101Scf17164g00028	5.68558	9.33817e-46
Niben101Scf03817g16010	7.17671	9.5833e-46
Niben101Scf08026g01004	8.91352	2.09695e-10
Niben101Scf03850g00006	8.9103	1.53932e-11
Niben101Scf08034g01002	6.11979	1.02662e-45
Niben101Scf03634g02011	8.90157	2.02493e-11
Niben101Scf08001g00002	7.32114	1.05411e-45
Niben101Scf00530g11020	8.90107	9.78869e-12
Niben101Scf05617g01018	4.63858	1.09027e-45
Niben101Scf05201g05004	3.22402	1.13112e-45
Niben101Scf00239g07005	6.00174	1.42456e-45
Niben101Scf00539g05009	8.89877	4.07008e-07
Niben101Scf02790g05007	3.7249	1.50717e-45
Niben101Scf01895g00016	8.88958	5.26608e-16
Niben101Scf02626g02004	7.39904	1.67138e-45
Niben101Scf04329g04001	5.41225	1.7021e-45
Niben101Scf02338g00006	5.58115	1.71545e-45
Niben101Scf04046g00002	8.88117	3.13804e-41
Niben101Scf02169g00003	4.0797	1.76359e-45
Niben101Scf11158g02005	8.87828	0.00121628
Niben101Scf04871g19004	8.04685	1.77257e-45
Niben101Scf13868g03002	8.87808	0.0262028
Niben101Scf06467g01006	5.8757	1.77635e-45
Niben101Scf37066g00003	8.87514	0.00555929
Niben101Scf03129g03005	8.87448	0.000720781
Niben101Scf08680g00002	6.48012	1.79445e-45
Niben101Scf06172g04009	5.17869	2.09253e-45
Niben101Scf11084g00011	4.41259	2.28716e-45
Niben101Scf13289g00011	8.8717	9.32789e-11
Niben101Scf03080g02002	7.8073	2.81454e-45
Niben101Scf10205g00006	8.86554	2.33136e-10
Niben101Scf12289g00014	3.98298	2.87384e-45
Niben101Scf13777g00007	3.05263	3.0439e-45
Niben101Scf04634g00008	8.85592	6.04445e-16
Niben101Scf07013g00006	4.69384	3.64849e-45
Niben101Ctg14168g00004	5.68092	3.94757e-45
Niben101Scf00595g08047	8.85354	1.41772e-10
Niben101Scf00192g01023	4.0074	4.11428e-45
Niben101Scf01037g11007	8.85287	0.0021299
Niben101Scf21408g00019	3.58988	4.36321e-45
Niben101Scf04786g00010	2.58907	4.57425e-45
Niben101Scf02832g01014	8.84943	4.55547e-09
Niben101Scf05183g02002	4.47681	4.92706e-45
Niben101Scf01395g03002	8.84648	2.74191e-11
Niben101Scf03759g01002	4.70122	4.95106e-45
Niben101Scf00926g01007	8.84548	7.45376e-10
Niben101Scf03810g07006	8.84525	4.9595e-29
Niben101Scf36674g00005	3.30392	6.92293e-45
Niben101Scf02250g03015	8.84008	0.00505588
Niben101Scf26330g00002	3.56244	1.04141e-44
Niben101Scf01235g00018	5.24239	1.04772e-44
Niben101Scf01326g07007	8.83789	6.44539e-34
Niben101Scf01052g02008	8.83675	6.18311e-17
Niben101Scf07437g05005	6.16494	1.0657e-44
Niben101Scf03482g01011	8.83499	2.75426e-09
Niben101Scf00096g04005	8.83472	4.77462e-07
Niben101Scf00402g02003	4.99899	1.36785e-44
Niben101Scf00225g07017	8.82673	1.08121e-12
Niben101Scf06280g02017	6.12071	1.42931e-44
Niben101Scf11751g01007	4.49564	1.52288e-44
Niben101Scf02383g01001	8.81938	8.10307e-15
Niben101Scf00035g01005	8.81787	1.47112e-10
Niben101Scf02824g03019	8.81711	9.22165e-12
Niben101Scf08921g02024	8.01617	1.71727e-44
Niben101Scf02936g04003	8.80677	4.37589e-11
Niben101Scf02300g00025	5.70873	1.82713e-44
Niben101Scf03751g01004	6.36541	1.99822e-44
Niben101Scf02749g03007	2.91109	2.49682e-44
Niben101Scf10067g02017	7.33369	2.69103e-44
Niben101Scf01785g10024	6.32958	3.02018e-44
Niben101Scf02930g00009	8.79802	2.61135e-27
Niben101Scf03947g01010	8.79779	5.8623e-11
Niben101Scf00470g04003	3.92997	3.56094e-44
Niben101Scf05177g03021	8.79675	6.41717e-41
Niben101Scf01784g00009	3.65882	4.05325e-44
Niben101Scf00225g06013	6.99041	4.19427e-44
Niben101Scf07563g02007	8.78141	8.44082e-07
Niben101Scf00536g00003	8.77821	5.97336e-12
Niben101Scf00920g05015	3.3017	4.80872e-44
Niben101Scf00898g02014	3.34874	4.9263e-44
Niben101Scf15366g00011	8.77701	0.00315017
Niben101Scf04347g01031	4.47014	5.1328e-44
Niben101Scf06096g01004	8.77605	9.50408e-35
Niben101Scf00821g16005	4.57691	5.33731e-44
Niben101Scf06467g07007	8.77417	2.31509e-07
Niben101Scf04514g01006	3.25366	5.47637e-44
Niben101Scf05458g00003	4.65706	5.79575e-44
Niben101Scf00339g00001	8.76881	1.33709e-33
Niben101Scf04900g00007	6.87226	5.91032e-44
Niben101Scf26939g00001	3.36019	5.97441e-44
Niben101Scf00245g00006	8.7659	1.00716e-08
Niben101Scf07042g01020	3.21419	6.63034e-44
Niben101Scf01125g02022	8.76292	1.45426e-26
Niben101Scf08609g00017	4.84345	8.23617e-44
Niben101Scf05306g02022	2.69115	8.88983e-44
Niben101Scf08039g00009	8.76192	2.19877e-10
Niben101Scf00503g07008	2.76667	1.12346e-43
Niben101Scf01849g03015	2.5694	1.12346e-43
Niben101Scf01202g02006	4.13282	1.20821e-43
Niben101Scf33454g00015	8.02963	1.22648e-43
Niben101Scf00821g13003	4.7123	1.23537e-43
Niben101Scf02471g05010	2.2685	1.37228e-43
Niben101Scf00165g03007	8.73405	5.18146e-10
Niben101Scf03307g01014	4.60016	1.67858e-43
Niben101Scf11071g02007	7.48318	1.68033e-43
Niben101Scf04995g00012	3.00968	1.78542e-43
Niben101Scf05056g00004	8.72655	9.47827e-10
Niben101Scf05329g01014	8.72331	5.21999e-32
Niben101Scf05298g06007	4.6898	1.9913e-43
Niben101Scf14179g00001	8.71761	1.86467e-11
Niben101Scf18348g00013	2.44061	2.00768e-43
Niben101Scf20037g01001	4.74947	2.33958e-43
Niben101Scf02172g02008	5.99112	2.3872e-43
Niben101Scf01481g00009	3.55108	2.56494e-43
Niben101Scf00637g04001	3.96565	2.73307e-43
Niben101Scf13364g00002	8.712	0.00462551
Niben101Scf00920g00016	4.74262	2.93083e-43
Niben101Scf08940g01010	8.70639	2.05887e-11
Niben101Scf02974g00005	8.70566	4.14859e-12
Niben101Scf02828g04012	8.70538	8.46395e-21
Niben101Scf10834g03005	3.23324	3.47075e-43
Niben101Scf03202g12016	8.44954	3.68373e-43
Niben101Scf08160g02006	5.73378	3.71004e-43
Niben101Scf33457g00002	8.69825	5.91916e-11
Niben101Scf01061g01028	7.43321	3.96186e-43
Niben101Scf02543g04010	2.95922	4.20242e-43
Niben101Scf03268g03002	8.69429	3.25787e-07
Niben101Scf03403g01034	3.47526	4.24364e-43
Niben101Scf08578g00005	8.69389	1.21585e-08
Niben101Scf10015g09016	6.24817	4.78875e-43
Niben101Scf04036g04007	8.68663	1.70928e-28
Niben101Scf02790g01009	8.68519	1.10264e-09
Niben101Scf06208g00006	4.81845	6.59842e-43
Niben101Scf01402g02022	2.67356	6.72775e-43
Niben101Scf00821g14009	4.84475	7.94494e-43
Niben101Scf02854g08003	8.67313	0.00735708
Niben101Scf10254g01014	8.67189	1.10246e-26
Niben101Scf01509g02020	3.34768	9.7474e-43
Niben101Scf04011g04001	8.67067	6.27125e-10
Niben101Scf03018g11001	8.66928	1.49587e-24
Niben101Scf09597g01002	4.46879	1.03809e-42
Niben101Scf02563g02009	2.89968	1.14765e-42
Niben101Scf08130g00014	8.66914	8.57662e-32
Niben101Scf03188g07004	8.66686	2.41619e-11
Niben101Scf00059g01004	8.66544	1.27502e-07
Niben101Scf03720g00008	5.64157	1.3784e-42
Niben101Ctg16102g00003	8.66474	1.14693e-05
Niben101Scf11261g00003	4.9839	1.39326e-42
Niben101Scf03446g08015	8.65793	7.50864e-26
Niben101Scf02805g03007	6.09871	2.03859e-42
Niben101Ctg07755g00002	8.64532	5.59944e-09
Niben101Ctg15555g00001	3.92958	2.3174e-42
Niben101Scf05135g00001	5.04999	2.35719e-42
Niben101Scf06200g02013	4.19646	2.67912e-42
Niben101Scf18551g00010	2.77811	2.78332e-42
Niben101Scf03302g02007	8.6362	4.67016e-14
Niben101Scf08690g02017	3.93404	2.89149e-42
Niben101Scf03570g04002	8.63578	6.13726e-23
Niben101Scf00576g02008	5.80273	3.13434e-42
Niben101Scf00614g00026	8.63242	2.27592e-09
Niben101Scf04494g00019	4.43698	3.21022e-42
Niben101Scf01272g00004	8.63206	1.55851e-09
Niben101Scf00941g02004	3.91388	3.68652e-42
Niben101Scf08806g02004	8.62619	4.52441e-19
Niben101Scf02410g00002	5.26723	3.93969e-42
Niben101Scf08206g02027	2.90696	3.93969e-42
Niben101Scf06621g02031	3.65132	3.9928e-42
Niben101Scf11585g00014	8.62215	4.92752e-22
Niben101Scf01084g02006	8.01663	4.03049e-42
Niben101Scf01683g03006	8.62141	1.68441e-07
Niben101Scf02290g00004	4.06241	4.09503e-42
Niben101Scf01521g00004	8.61496	9.12445e-31
Niben101Scf06205g02013	2.6016	4.31493e-42
Niben101Scf05912g02001	3.65255	5.21106e-42
Niben101Scf09541g00004	8.61396	3.53666e-08
Niben101Scf01518g08001	6.87734	5.2434e-42
Niben101Scf05373g00005	8.61227	1.47598e-09
Niben101Scf01317g02005	5.16403	5.89958e-42
Niben101Scf01061g07011	8.60482	2.54908e-14
Niben101Scf07494g00004	6.35672	6.01379e-42
Niben101Scf04060g02018	8.6017	4.10927e-10
Niben101Scf14436g04013	3.03881	6.3388e-42
Niben101Scf07868g00001	8.59549	7.25227e-22
Niben101Scf02971g04001	5.07874	7.33525e-42
Niben101Scf06996g02042	7.86206	7.33525e-42
Niben101Scf01784g00010	8.59037	0.00398685
Niben101Scf02853g01012	3.20528	7.86461e-42
Niben101Scf07942g00002	5.36213	8.35395e-42
Niben101Scf01740g12012	7.29122	8.46474e-42
Niben101Scf04102g03014	3.54477	8.98081e-42
Niben101Scf00435g00005	8.58332	2.17713e-08
Niben101Scf12422g01019	3.67965	9.31146e-42
Niben101Scf03309g04010	8.57733	5.0979e-08
Niben101Scf11071g02017	4.63084	9.77145e-42
Niben101Scf13402g00011	3.91876	1.03199e-41
Niben101Scf26203g00003	8.57351	0.00514525
Niben101Scf09436g05004	4.65614	1.06841e-41
Niben101Scf10015g01008	8.57287	0.000358561
Niben101Scf21110g00005	3.62231	1.10684e-41
Niben101Scf03816g01001	4.7206	1.11748e-41
Niben101Scf01569g02006	8.56998	2.78701e-10
Niben101Scf02740g00002	8.56994	0.0212597
Niben101Scf05011g00001	4.37003	1.42827e-41
Niben101Scf05247g01011	3.17279	1.70163e-41
Niben101Scf06408g03002	8.56594	2.17786e-11
Niben101Scf08869g00002	6.01231	1.92949e-41
Niben101Scf04490g00001	8.56521	2.63621e-08
Niben101Scf11183g00001	8.56507	2.34833e-39
Niben101Scf00577g01002	8.56309	4.71728e-27
Niben101Scf05713g00009	2.87674	2.35137e-41
Niben101Scf04053g02006	8.56115	1.37419e-16
Niben101Scf01578g04001	3.03799	2.56775e-41
Niben101Scf00870g16009	8.55627	3.71059e-17
Niben101Scf08390g04002	3.75021	2.79173e-41
Niben101Scf02080g03010	2.98233	2.97602e-41
Niben101Scf02370g02008	8.5553	3.51165e-21
Niben101Scf01281g10013	4.63074	3.0254e-41
Niben101Scf03348g00010	8.55215	4.31995e-11
Niben101Scf00430g01026	8.55187	1.28531e-08
Niben101Scf09709g00008	4.11561	3.6376e-41
Niben101Scf01640g03006	8.54058	6.90345e-36
Niben101Scf04870g01001	5.53132	3.96993e-41
Niben101Scf06815g01003	4.57856	3.98708e-41
Niben101Scf09230g02002	8.54019	1.93447e-11
Niben101Scf14872g00005	2.4901	4.32321e-41
Niben101Scf02090g06012	4.05091	4.88171e-41
Niben101Scf04582g01006	8.5278	1.76622e-18
Niben101Scf09792g02022	4.03341	5.83421e-41
Niben101Scf06482g01001	3.32919	6.48309e-41
Niben101Scf00773g08003	6.39901	6.71593e-41
Niben101Scf05821g01013	3.25461	6.82217e-41
Niben101Scf06650g03009	8.52144	1.30704e-25
Niben101Scf03795g00001	8.51809	1.19593e-08
Niben101Scf11261g02005	4.76625	7.76695e-41
Niben101Scf36321g00001	8.51725	2.81659e-05
Niben101Scf01936g06004	4.96243	8.38482e-41
Niben101Scf02349g03003	8.51269	1.85548e-06
Niben101Scf23241g00003	7.51837	8.41375e-41
Niben101Scf10919g01025	4.46968	9.90826e-41
Niben101Scf01941g02021	5.56311	1.02587e-40
Niben101Scf15100g00001	7.36747	1.08561e-40
Niben101Scf00083g02012	2.52323	1.08965e-40
Niben101Scf01326g11012	2.70951	1.10659e-40
Niben101Scf28763g00006	8.50602	6.67982e-33
Niben101Scf00107g02001	3.80667	1.27926e-40
Niben101Scf00428g12019	6.33491	1.29724e-40
Niben101Scf17839g04012	8.49549	1.5984e-09
Niben101Scf01415g00010	8.49102	2.05865e-09
Niben101Scf20961g00007	3.49034	1.36556e-40
Niben101Scf04407g01012	8.48974	4.81865e-10
Niben101Ctg05650g00003	4.80976	1.56204e-40
Niben101Scf00126g04003	8.48407	1.97947e-08
Niben101Scf02160g02013	8.47236	1.00918e-09
Niben101Scf04582g01003	3.67167	2.08093e-40
Niben101Scf19766g00001	6.67365	2.08436e-40
Niben101Scf06646g00014	8.46471	4.06015e-24
Niben101Scf00404g01014	3.10203	2.32708e-40
Niben101Scf02511g04008	8.46405	1.69031e-13
Niben101Scf05123g02015	8.46311	4.6555e-10
Niben101Scf02278g01011	5.25288	2.38429e-40
Niben101Scf03390g09001	2.84393	2.4411e-40
Niben101Scf33742g00004	8.46112	0.00258223
Niben101Scf05118g11009	8.45944	1.46327e-23
Niben101Scf09870g00017	5.71988	2.45783e-40
Niben101Scf09368g06007	6.31113	2.52978e-40
Niben101Scf06436g05001	8.45564	1.39311e-08
Niben101Scf10920g00003	6.88826	2.65447e-40
Niben101Scf10015g02008	3.8795	2.7131e-40
Niben101Scf11484g00019	8.44683	5.76054e-31
Niben101Scf03647g01004	3.42414	3.10127e-40
Niben101Scf02639g03015	6.91746	3.11608e-40
Niben101Scf08526g02006	8.44384	6.07091e-07
Niben101Scf01739g03006	8.44275	1.90198e-25
Niben101Scf02613g03001	5.52927	3.17345e-40
Niben101Scf00578g05003	8.43986	3.74527e-11
Niben101Scf07822g00002	3.22958	3.36464e-40
Niben101Scf01111g05001	7.76035	3.42532e-40
Niben101Scf17398g00012	7.31039	3.60041e-40
Niben101Scf02543g01008	4.95002	4.04141e-40
Niben101Scf02335g03010	8.42816	6.14235e-10
Niben101Scf06686g01022	3.22246	4.27883e-40
Niben101Scf11208g00002	4.42891	4.92905e-40
Niben101Scf03850g03025	5.64413	5.25782e-40
Niben101Scf01918g04014	7.77818	5.54707e-40
Niben101Scf08473g00002	8.42168	3.38659e-07
Niben101Scf01683g03005	8.42051	3.72487e-16
Niben101Scf00892g00003	8.42051	4.73492e-05
Niben101Scf08341g11013	6.46828	6.4179e-40
Niben101Scf09665g00001	6.44748	6.62175e-40
Niben101Scf02063g05005	3.43704	7.48791e-40
Niben101Scf01529g02004	4.56166	7.56712e-40
Niben101Scf02217g03004	8.41476	3.73722e-16
Niben101Scf02790g01008	6.68061	7.68161e-40
Niben101Scf02407g02001	8.41346	3.85823e-05
Niben101Scf11214g00007	3.52341	7.96844e-40
Niben101Scf10126g00007	8.41258	4.19826e-21
Niben101Ctg11882g00001	8.41213	2.27997e-11
Niben101Scf02658g04010	8.39958	7.60901e-09
Niben101Scf12881g00010	4.16341	8.858e-40
Niben101Scf02021g06008	8.39699	7.05364e-38
Niben101Scf08007g01005	3.13137	9.12069e-40
Niben101Scf03894g02004	8.39142	1.46463e-07
Niben101Scf01319g04019	5.76917	1.13307e-39
Niben101Scf12919g00036	8.38969	8.76952e-09
Niben101Ctg14282g00004	6.79034	1.15065e-39
Niben101Scf13141g02011	8.38755	1.51745e-08
Niben101Scf04473g02002	2.84698	1.28755e-39
Niben101Scf11362g01012	4.86328	1.30329e-39
Niben101Ctg15504g00002	8.37681	1.59491e-29
Niben101Scf05961g02036	3.37444	1.32422e-39
Niben101Scf00046g05007	8.37251	3.82534e-09
Niben101Scf13854g01007	3.37152	1.35056e-39
Niben101Scf00428g00001	2.14865	1.50365e-39
Niben101Scf02513g11004	3.20581	1.53215e-39
Niben101Scf06739g05004	8.36846	1.37934e-15
Niben101Scf00858g03003	8.36404	1.93462e-25
Niben101Scf18771g00012	3.5203	1.54907e-39
Niben101Scf03947g01007	8.362	1.97167e-29
Niben101Scf00111g01017	8.36194	1.23217e-08
Niben101Scf05014g00017	2.52552	1.80745e-39
Niben101Scf05627g01035	4.54722	1.81036e-39
Niben101Scf03435g02021	3.62404	1.85784e-39
Niben101Scf00501g00004	8.35485	1.90353e-09
Niben101Scf00526g03012	8.34915	8.6228e-07
Niben101Scf15373g00007	5.74117	1.94141e-39
Niben101Scf03310g00003	8.34836	7.25909e-21
Niben101Scf05552g09003	6.20152	2.15652e-39
Niben101Scf01042g03010	8.34768	5.59647e-25
Niben101Scf17552g00003	4.64828	2.29956e-39
Niben101Scf22524g00011	8.34543	4.6619e-10
Niben101Scf01942g05021	8.33721	1.14267e-10
Niben101Scf03194g01013	6.95479	2.62402e-39
Niben101Scf06653g02032	3.3794	2.90983e-39
Niben101Scf06127g00010	4.58324	3.25553e-39
Niben101Scf09445g04018	8.33487	2.65374e-07
Niben101Scf01290g01028	8.31939	0.000115882
Niben101Scf21069g00002	8.023	4.15113e-39
Niben101Scf16114g01003	6.85942	4.51962e-39
Niben101Scf02015g00003	6.56296	4.58415e-39
Niben101Scf02531g00007	8.31309	5.36879e-10
Niben101Scf00138g03003	8.31116	1.30128e-06
Niben101Scf03349g00008	3.31544	4.70016e-39
Niben101Scf03029g03002	8.30807	1.86822e-14
Niben101Scf09686g00009	3.55273	5.0711e-39
Niben101Scf00527g05004	6.65712	5.23668e-39
Niben101Scf04107g01003	8.30291	1.10754e-22
Niben101Scf06583g03009	5.53501	5.9807e-39
Niben101Scf00057g00012	8.29425	1.52819e-08
Niben101Scf04765g00002	1.72445	6.39433e-39
Niben101Scf29276g00003	2.56394	7.02789e-39
Niben101Scf02613g05004	8.28482	4.89133e-34
Niben101Scf04776g01010	3.25055	7.0931e-39
Niben101Scf10434g00038	2.7996	7.3202e-39
Niben101Scf04060g03003	4.65056	8.01631e-39
Niben101Scf03503g01017	8.27435	3.7695e-08
Niben101Scf08690g01009	3.1669	8.16086e-39
Niben101Scf05675g01018	5.38966	8.37331e-39
Niben101Scf00530g11015	8.27147	3.94953e-32
Niben101Scf05143g00009	2.82368	9.57667e-39
Niben101Scf07773g00006	8.26877	7.17912e-07
Niben101Scf03885g05006	3.30104	9.96811e-39
Niben101Scf04347g00001	3.72828	1.04931e-38
Niben101Scf04090g02003	5.28733	1.18e-38
Niben101Scf03141g07008	5.88837	1.20224e-38
Niben101Scf05304g01010	8.24455	4.61465e-38
Niben101Scf00047g03012	4.25078	1.28085e-38
Niben101Scf06509g02006	8.24068	5.21352e-13
Niben101Scf01545g01012	6.27737	1.29193e-38
Niben101Scf10438g02008	6.24287	1.34966e-38
Niben101Scf02581g04013	4.32825	1.35042e-38
Niben101Scf01027g01015	8.23578	7.12661e-08
Niben101Scf02306g00004	8.23517	6.1746e-33
Niben101Scf08137g04001	3.17189	1.38999e-38
Niben101Scf02063g04004	8.234	1.54205e-06
Niben101Scf18955g00001	3.19764	1.40035e-38
Niben101Scf02296g00016	4.47938	1.4133e-38
Niben101Scf02775g00003	8.23258	3.05283e-09
Niben101Scf06344g06005	4.68628	1.44095e-38
Niben101Scf01075g00018	4.30702	1.51918e-38
Niben101Scf00530g06014	8.22737	3.35312e-09
Niben101Scf05310g00007	3.43287	1.53573e-38
Niben101Scf00234g00001	3.00295	1.63752e-38
Niben101Scf02168g02012	8.22547	5.32914e-09
Niben101Scf04225g02006	4.54967	1.84333e-38
Niben101Scf04989g01023	4.19826	1.99909e-38
Niben101Scf01203g02002	3.7943	2.13866e-38
Niben101Scf00072g05004	8.21175	1.85864e-19
Niben101Scf00474g05001	6.7993	2.33183e-38
Niben101Scf00229g04004	3.71572	2.44219e-38
Niben101Scf06684g01005	8.2035	1.79031e-13
Niben101Scf00724g00001	4.40484	2.62763e-38
Niben101Scf05071g00003	8.20301	1.79437e-11
Niben101Scf05262g00019	2.34792	2.66845e-38
Niben101Scf14877g01015	3.07942	3.07573e-38
Niben101Scf04011g05006	8.199	2.57222e-27
Niben101Scf05272g03004	2.43322	3.12007e-38
Niben101Scf02146g00007	7.935	3.38729e-38
Niben101Scf08176g00005	3.59336	3.44699e-38
Niben101Scf00213g01002	5.35769	4.16555e-38
Niben101Scf05373g01006	3.55549	4.27969e-38
Niben101Scf06305g03005	8.1629	5.56978e-06
Niben101Scf02838g07001	3.29969	4.39506e-38
Niben101Scf04869g01008	8.15429	1.8601e-07
Niben101Scf05601g00010	3.85582	4.61933e-38
Niben101Scf02139g02009	3.28061	4.87145e-38
Niben101Scf08751g00007	8.15326	2.1339e-06
Niben101Scf03062g02017	5.27341	5.14911e-38
Niben101Scf03253g02010	5.61772	5.31529e-38
Niben101Scf08341g00020	8.14607	2.06094e-33
Niben101Scf02513g00012	4.95679	5.54063e-38
Niben101Scf05137g01009	7.09235	6.11843e-38
Niben101Scf01326g04007	8.14159	6.15415e-13
Niben101Scf07462g00005	3.67535	6.20631e-38
Niben101Scf02816g02006	2.97926	6.3397e-38
Niben101Scf00066g01002	8.14086	8.36295e-06
Niben101Scf05099g01002	6.70965	7.14604e-38
Niben101Scf09554g00008	4.10252	7.29804e-38
Niben101Scf06815g00010	2.72896	7.3418e-38
Niben101Scf08168g02004	8.13306	6.92808e-06
Niben101Scf09472g02009	3.56217	8.40336e-38
Niben101Scf01374g07002	3.3599	9.08256e-38
Niben101Scf01307g02003	8.1272	2.68955e-08
Niben101Scf10053g00011	6.26793	9.39792e-38
Niben101Ctg15964g00004	8.12392	1.24471e-07
Niben101Scf02790g03012	2.7793	9.44691e-38
Niben101Scf05487g01007	8.12268	1.56374e-11
Niben101Scf00698g00009	4.11913	9.90091e-38
Niben101Scf00492g04001	4.43254	1.00223e-37
Niben101Scf20828g00001	2.80123	1.02813e-37
Niben101Scf02537g03012	3.83182	1.19521e-37
Niben101Ctg06260g00001	8.10771	5.85575e-12
Niben101Scf02774g03007	2.44485	1.35131e-37
Niben101Scf00362g00017	8.10185	1.1212e-05
Niben101Scf03450g02023	5.21061	1.4025e-37
Niben101Scf03592g02001	3.52332	1.48963e-37
Niben101Scf05804g01017	3.68865	1.61592e-37
Niben101Scf04988g02019	8.09847	1.74367e-23
Niben101Scf00445g02003	8.09609	1.29489e-05
Niben101Scf02375g00013	3.78523	1.76431e-37
Niben101Scf01752g06014	3.14007	1.79963e-37
Niben101Scf01146g06011	3.61488	1.94364e-37
Niben101Scf02720g00002	8.09268	8.2936e-17
Niben101Scf03790g00004	3.88998	1.94804e-37
Niben101Scf01942g04001	8.0897	7.81262e-24
Niben101Scf04675g04001	3.99004	2.1953e-37
Niben101Scf00176g07004	5.21864	2.36246e-37
Niben101Scf00454g04003	4.13309	2.36972e-37
Niben101Scf03236g03019	8.08391	0.0111799
Niben101Scf02351g02012	4.9631	2.50125e-37
Niben101Scf07951g00008	8.0837	8.13511e-06
Niben101Scf01704g01007	5.8832	2.52539e-37
Niben101Scf04871g13001	3.04004	2.67823e-37
Niben101Scf09170g00001	3.67119	2.72663e-37
Niben101Scf00052g04001	4.00806	3.13232e-37
Niben101Scf02705g01020	4.11418	3.48705e-37
Niben101Scf05824g00001	8.0652	5.10737e-36
Niben101Scf03723g01001	3.39643	3.71532e-37
Niben101Scf10169g00005	8.06459	1.26817e-12
Niben101Scf01528g01003	8.06414	4.46307e-32
Niben101Scf05813g09010	8.06281	6.17536e-07
Niben101Scf07576g02010	1.92594	3.99977e-37
Niben101Scf04063g00006	4.75833	4.19525e-37
Niben101Scf04197g00003	8.05984	8.42393e-33
Niben101Scf00317g07014	4.91585	4.48086e-37
Niben101Scf02816g01009	5.7503	5.29626e-37
Niben101Scf07089g02011	7.24072	5.70758e-37
Niben101Scf03830g02010	8.03975	1.34084e-26
Niben101Scf04393g00002	3.98149	6.30346e-37
Niben101Scf08591g00002	8.03781	1.78125e-19
Niben101Scf04007g05007	8.0378	2.83194e-05
Niben101Scf01494g08004	2.38922	6.75942e-37
Niben101Scf07567g00001	8.03108	0.000219736
Niben101Scf04225g02002	6.73534	6.77836e-37
Niben101Scf01075g00019	4.35147	6.984e-37
Niben101Scf01398g00003	8.02815	1.21377e-28
Niben101Scf03729g00011	5.32827	7.71772e-37
Niben101Scf00493g00006	2.82785	7.90743e-37
Niben101Scf08151g00006	5.59762	8.17372e-37
Niben101Scf01685g03001	6.1107	8.60381e-37
Niben101Scf02348g12005	8.01571	3.50457e-06
Niben101Scf02405g02005	3.59172	9.593e-37
Niben101Scf03375g02017	2.11206	1.03718e-36
Niben101Scf10360g00024	3.09016	1.04587e-36
Niben101Scf10436g03001	8.00646	3.27991e-29
Niben101Scf09211g00011	7.99452	1.96365e-05
Niben101Scf00414g07005	3.90179	1.26755e-36
Niben101Scf05937g02011	7.99397	2.92436e-24
Niben101Scf06789g03005	5.95414	1.28728e-36
Niben101Scf00557g03012	7.99164	9.17006e-09
Niben101Scf12373g00005	6.40855	1.29648e-36
Niben101Scf00307g01030	4.87428	1.30526e-36
Niben101Scf10448g00002	2.99573	1.32085e-36
Niben101Scf01184g08003	3.92337	1.34575e-36
Niben101Scf11684g00005	7.98014	1.60546e-31
Niben101Scf12959g00003	7.97644	1.2752e-07
Niben101Scf34484g00001	5.01875	1.39879e-36
Niben101Scf05349g01037	6.4165	1.42977e-36
Niben101Scf00046g03002	5.45887	1.44879e-36
Niben101Scf04400g02017	7.96466	0.0332973
Niben101Scf00586g02009	7.96026	1.30882e-25
Niben101Scf02044g00010	4.84547	1.45819e-36
Niben101Scf02319g05004	7.95945	0.000112954
Niben101Scf03479g05047	2.7583	1.49141e-36
Niben101Scf03280g00007	3.75926	1.54408e-36
Niben101Scf05298g05001	7.95817	1.25757e-15
Niben101Scf05656g01002	4.50866	1.60436e-36
Niben101Scf07984g02016	3.77888	1.63056e-36
Niben101Scf00199g03003	1.84918	1.65959e-36
Niben101Scf00892g00002	7.95451	3.95661e-10
Niben101Scf03202g04015	7.9534	3.64783e-09
Niben101Scf04285g03020	3.5003	1.79129e-36
Niben101Scf01734g00001	4.39516	1.80351e-36
Niben101Scf00133g06001	4.05507	2.05186e-36
Niben101Scf10389g01005	7.94806	3.82236e-18
Niben101Scf01450g01001	4.03517	2.06125e-36
Niben101Scf00157g05005	7.94424	3.75016e-07
Niben101Scf11355g01005	3.45413	2.26365e-36
Niben101Scf01445g00004	4.10278	2.41768e-36
Niben101Scf02553g02001	7.93893	1.53456e-28
Niben101Scf04899g00007	2.49611	2.42838e-36
Niben101Scf09560g01002	2.97264	2.7793e-36
Niben101Scf07829g01008	7.1131	3.09406e-36
Niben101Scf09492g00008	7.93466	1.17595e-07
Niben101Scf00773g08001	3.39044	3.37445e-36
Niben101Scf05675g01017	7.93286	1.08445e-08
Niben101Scf02132g00016	2.79201	3.41063e-36
Niben101Scf01956g10015	7.92948	9.76645e-08
Niben101Scf02063g03021	4.17344	3.48032e-36
Niben101Scf01018g08001	7.9286	5.10926e-05
Niben101Scf02230g01003	1.8771	4.38384e-36
Niben101Scf05081g01018	4.0758	4.55384e-36
Niben101Scf05143g00011	4.41978	4.58992e-36
Niben101Scf01478g00014	7.90886	1.02685e-11
Niben101Scf02026g02001	6.26707	4.79687e-36
Niben101Scf01077g02010	5.22651	5.41637e-36
Niben101Scf11305g01014	7.90413	4.96766e-08
Niben101Scf10753g01018	7.90115	3.25024e-06
Niben101Scf02511g03013	4.19629	5.5393e-36
Niben101Scf01453g07008	2.486	5.709e-36
Niben101Scf02085g13001	7.90005	8.55034e-09
Niben101Scf23821g00013	4.79019	5.83245e-36
Niben101Scf09248g01010	3.63967	5.86646e-36
Niben101Scf16532g02005	7.89519	7.2223e-12
Niben101Scf22015g02048	2.63052	5.97576e-36
Niben101Scf04820g01003	2.70732	6.02301e-36
Niben101Scf01589g00002	7.88926	2.33278e-28
Niben101Scf01025g02004	4.76647	6.23879e-36
Niben101Scf01051g09003	5.36503	6.45378e-36
Niben101Scf01212g03005	7.88361	1.61787e-24
Niben101Scf00525g04008	4.63428	6.93035e-36
Niben101Scf23282g01002	7.87711	1.02779e-05
Niben101Scf00372g05021	5.32291	7.80642e-36
Niben101Scf03277g02005	4.80284	7.827e-36
Niben101Scf00080g05006	6.23665	8.16009e-36
Niben101Scf01495g00002	6.87338	8.42953e-36
Niben101Scf08538g00008	7.8624	2.83177e-06
Niben101Scf01861g00002	2.99328	9.07532e-36
Niben101Scf02264g06032	7.84712	4.50906e-08
Niben101Scf14477g01007	3.55998	1.06942e-35
Niben101Scf07678g07011	7.83983	8.6719e-08
Niben101Scf08273g02004	7.39726	1.33822e-35
Niben101Scf09296g01009	5.04526	1.35561e-35
Niben101Scf01395g02012	3.02795	1.36278e-35
Niben101Scf01066g01009	2.61009	1.37205e-35
Niben101Scf00530g11014	3.83251	1.42847e-35
Niben101Scf00072g05003	7.81925	1.47598e-29
Niben101Scf01237g00013	7.81803	1.71465e-22
Niben101Scf01854g00028	2.04055	1.57556e-35
Niben101Scf11647g00002	7.81696	3.3656e-14
Niben101Scf03877g00018	7.81598	2.68277e-12
Niben101Scf04998g01008	5.48621	1.65575e-35
Niben101Scf00327g01035	7.81413	4.69579e-22
Niben101Scf07729g03014	2.59035	1.71709e-35
Niben101Scf00031g02001	6.19971	1.75508e-35
Niben101Scf02994g04023	7.81377	9.14502e-08
Niben101Scf05449g01006	1.7234	1.77863e-35
Niben101Scf10749g02003	4.00928	1.79304e-35
Niben101Scf07402g06009	2.42515	1.92634e-35
Niben101Scf09372g03008	7.8096	9.19492e-05
Niben101Scf03864g01015	3.84702	1.98347e-35
Niben101Scf04539g00003	4.92644	1.9876e-35
Niben101Scf01721g03004	7.80697	0.0014413
Niben101Scf01005g02017	7.80679	5.35388e-22
Niben101Scf06684g03009	7.80526	1.59019e-10
Niben101Scf08804g02009	6.29325	2.20497e-35
Niben101Scf00861g07002	3.13958	2.21488e-35
Niben101Scf03038g07007	7.80302	3.0049e-16
Niben101Scf02585g00029	2.1959	2.25254e-35
Niben101Scf01094g01009	5.95162	2.31049e-35
Niben101Scf06176g02021	7.79938	1.15977e-08
Niben101Scf01369g04021	3.52352	2.48759e-35
Niben101Scf08637g01006	2.80665	2.51546e-35
Niben101Scf00270g05015	7.7878	1.14112e-05
Niben101Scf00669g01008	5.25683	2.84117e-35
Niben101Scf02918g00003	7.78632	1.30218e-31
Niben101Scf05372g00006	2.71718	3.15031e-35
Niben101Scf02366g06014	2.97834	3.26023e-35
Niben101Scf01319g01001	2.33945	3.30083e-35
Niben101Scf09387g03009	7.78055	2.32768e-07
Niben101Scf00083g04032	2.71749	3.53116e-35
Niben101Scf08020g01010	7.77924	5.4664e-06
Niben101Scf03108g12002	6.56807	3.54052e-35
Niben101Scf11689g03003	7.77868	7.9382e-18
Niben101Scf10329g03024	3.21763	3.79333e-35
Niben101Scf02437g02021	2.50007	3.88917e-35
Niben101Scf15263g00005	5.27998	4.22202e-35
Niben101Scf11410g00002	5.50128	4.35194e-35
Niben101Scf12560g00024	4.60376	4.6234e-35
Niben101Scf02941g00008	7.76569	6.6365e-06
Niben101Scf04782g01001	5.47262	5.16662e-35
Niben101Scf05043g01012	7.76248	1.49206e-18
Niben101Scf02346g06001	3.04604	5.49369e-35
Niben101Scf08002g01002	7.75896	3.15609e-18
Niben101Scf02145g11009	7.75878	2.22729e-11
Niben101Scf00790g00006	3.91214	5.60592e-35
Niben101Scf02387g01003	7.7567	7.92408e-27
Niben101Scf00850g01005	2.52927	6.71755e-35
Niben101Scf05238g00006	7.75289	4.60134e-20
Niben101Scf03474g03004	5.7396	6.73158e-35
Niben101Scf00605g01013	3.77105	6.76772e-35
Niben101Scf07018g06007	2.15031	7.05669e-35
Niben101Scf11416g00017	7.7413	6.58599e-11
Niben101Scf03038g02002	7.74116	3.01618e-05
Niben101Scf02268g06016	4.17873	7.50182e-35
Niben101Scf00984g09007	7.73365	9.61615e-16
Niben101Scf04899g01004	7.73303	0.001372
Niben101Scf03435g00002	3.5411	7.83716e-35
Niben101Scf06812g00010	4.20454	7.8942e-35
Niben101Scf00784g02020	3.14082	8.64249e-35
Niben101Scf07370g02018	5.67636	8.82764e-35
Niben101Scf02203g02004	3.54109	8.90758e-35
Niben101Scf35531g00006	2.85704	9.04957e-35
Niben101Scf00279g09002	2.90036	9.0511e-35
Niben101Scf01738g06003	7.71779	3.49317e-08
Niben101Scf02756g01008	3.41872	9.2226e-35
Niben101Scf11980g03011	7.71746	6.4652e-21
Niben101Scf21897g00005	7.71588	1.81462e-17
Niben101Scf01235g00019	7.71393	6.35775e-09
Niben101Scf06263g01001	3.20805	1.04645e-34
Niben101Scf14958g00006	4.3219	1.04648e-34
Niben101Scf02228g02012	7.70977	2.12034e-14
Niben101Scf12205g04004	3.13846	1.13205e-34
Niben101Scf12443g00008	2.83131	1.16788e-34
Niben101Scf02894g00005	2.26262	1.22781e-34
Niben101Scf00715g09001	5.58132	1.38824e-34
Niben101Scf02522g01002	7.70237	3.40653e-31
Niben101Scf06376g05032	2.36578	1.40975e-34
Niben101Scf06019g00004	4.10269	1.41872e-34
Niben101Scf02387g03017	7.69689	3.12007e-06
Niben101Scf15752g00002	5.8958	1.47013e-34
Niben101Scf04384g00010	7.69389	2.97933e-08
Niben101Scf01685g09002	7.35029	1.58275e-34
Niben101Scf01779g03011	5.81969	1.64167e-34
Niben101Scf02133g10010	1.75218	1.71354e-34
Niben101Scf07673g04009	7.68933	9.01784e-06
Niben101Scf03262g01002	7.68772	4.99221e-27
Niben101Scf00439g06003	5.21728	1.76929e-34
Niben101Scf12515g00025	6.93096	1.79867e-34
Niben101Scf13831g00008	4.79353	1.81399e-34
Niben101Scf05827g04004	7.68182	1.74154e-13
Niben101Scf01429g01016	5.65008	1.90948e-34
Niben101Scf02285g01028	6.5163	1.90948e-34
Niben101Scf09598g00001	7.68108	1.98542e-30
Niben101Scf04388g01009	7.67724	2.27996e-08
Niben101Scf06902g02019	4.30056	2.24011e-34
Niben101Scf08445g00009	3.50673	2.3649e-34
Niben101Scf21560g01001	7.66931	3.19332e-09
Niben101Scf03479g04003	2.79715	2.37151e-34
Niben101Scf23930g00002	7.66911	2.21565e-27
Niben101Scf06913g00002	1.94696	2.45681e-34
Niben101Scf02942g00020	1.97717	2.49307e-34
Niben101Scf04323g01009	7.66523	1.0017e-05
Niben101Scf04332g00003	2.66965	2.64254e-34
Niben101Scf04895g00017	7.65896	1.08088e-07
Niben101Scf06976g00016	2.4878	3.10722e-34
Niben101Scf01406g02006	4.20716	3.16804e-34
Niben101Scf03255g00018	3.77463	3.19543e-34
Niben101Scf05412g01004	5.10535	3.28138e-34
Niben101Scf04362g02008	7.65473	1.06573e-30
Niben101Scf01434g03006	5.30926	3.31171e-34
Niben101Scf10210g00004	3.35687	3.31171e-34
Niben101Scf11126g10008	7.65458	4.94379e-08
Niben101Scf00635g04005	5.14451	3.50422e-34
Niben101Scf00861g04006	7.64882	0.000902505
Niben101Scf01764g01013	3.17828	3.64434e-34
Niben101Scf05407g03007	7.64745	1.73023e-09
Niben101Scf02405g04011	4.93251	4.48935e-34
Niben101Scf21935g00006	7.64534	3.94348e-05
Niben101Scf05417g03024	7.64284	0.000216248
Niben101Scf05440g03005	7.64228	2.99972e-06
Niben101Scf01063g07014	4.47938	4.94749e-34
Niben101Scf04071g03014	7.64108	1.57825e-13
Niben101Scf09960g00002	7.64065	3.74503e-08
Niben101Scf03839g02001	4.17041	5.32419e-34
Niben101Scf05669g00005	7.63443	4.6759e-08
Niben101Scf03376g02005	7.63312	3.52902e-06
Niben101Scf02369g02006	7.62775	1.92196e-32
Niben101Scf02413g04005	7.6277	1.54591e-05
Niben101Ctg13296g00001	7.62702	9.18188e-07
Niben101Scf23113g00023	4.38253	6.53648e-34
Niben101Scf08278g00007	7.62527	2.35292e-07
Niben101Scf01494g09005	7.62434	1.0637e-13
Niben101Scf06295g04023	7.62388	4.04428e-08
Niben101Scf04368g00005	4.17654	7.3279e-34
Niben101Ctg14136g00001	7.62074	0.0496621
Niben101Scf02566g02013	3.84132	7.41108e-34
Niben101Scf01239g01007	7.61396	2.08795e-12
Niben101Scf03121g00006	7.6119	8.58067e-07
Niben101Scf05080g01012	4.46573	8.29068e-34
Niben101Scf08566g04011	7.60576	1.06443e-10
Niben101Scf03049g00001	5.7785	9.0405e-34
Niben101Scf08678g01003	3.59929	9.22147e-34
Niben101Scf00271g01020	2.02828	9.32081e-34
Niben101Scf00820g00007	7.59956	3.99376e-10
Niben101Scf00484g00004	2.93288	9.84565e-34
Niben101Scf00972g01011	2.8644	1.00151e-33
Niben101Scf01991g03010	7.59824	3.89491e-24
Niben101Scf07194g00014	5.56767	1.00405e-33
Niben101Scf04552g02002	3.28922	1.03009e-33
Niben101Scf12017g01005	7.5925	2.07497e-09
Niben101Ctg16134g00004	3.79042	1.11792e-33
Niben101Scf02511g07003	2.75686	1.15078e-33
Niben101Scf02540g01012	2.83905	1.15078e-33
Niben101Scf02724g05004	7.58203	0.000231338
Niben101Scf02378g00009	7.57887	0.000815671
Niben101Scf00735g06023	5.52723	1.22349e-33
Niben101Scf05307g01006	7.56865	1.10554e-10
Niben101Scf00428g09006	5.79874	1.4913e-33
Niben101Scf05799g01007	7.56653	2.3186e-09
Niben101Scf02158g00009	4.62562	1.67947e-33
Niben101Scf12210g07001	7.56395	7.60753e-08
Niben101Scf04259g01006	3.34078	1.72223e-33
Niben101Scf06248g01010	7.56137	5.29216e-13
Niben101Scf08341g04007	2.83726	1.74016e-33
Niben101Scf00991g06001	7.36156	1.81058e-33
Niben101Scf07201g01009	7.55839	5.50866e-28
Niben101Scf14922g00029	4.46937	1.9856e-33
Niben101Scf02108g02015	7.55826	2.67692e-06
Niben101Scf08263g03008	7.55599	4.04808e-07
Niben101Scf03574g00028	4.5622	2.22984e-33
Niben101Scf09372g01008	2.75784	2.38603e-33
Niben101Scf00059g01005	7.5476	0.000620977
Niben101Scf14299g00002	5.41625	2.55082e-33
Niben101Scf01395g00017	7.54132	1.5844e-32
Niben101Scf10970g00025	4.35962	2.61914e-33
Niben101Scf12751g00003	7.53747	2.34047e-08
Niben101Scf00272g09012	5.05172	2.98441e-33
Niben101Scf13643g01008	1.8494	3.01405e-33
Niben101Scf14144g01015	7.52887	5.83662e-07
Niben101Scf01771g00005	7.52848	3.22415e-06
Niben101Scf00988g06009	7.52592	1.95081e-05
Niben101Scf02725g02001	4.22145	3.20079e-33
Niben101Scf10885g00020	7.52188	7.69423e-08
Niben101Scf04407g00002	5.11455	3.29704e-33
Niben101Ctg13736g00004	4.38386	3.38237e-33
Niben101Scf04296g00015	5.27078	3.43992e-33
Niben101Scf04973g02006	3.11234	3.45088e-33
Niben101Scf05682g00009	7.51521	6.24559e-09
Niben101Scf01362g04017	7.51386	6.31451e-05
Niben101Scf23078g00006	3.49154	3.55729e-33
Niben101Scf01897g03007	7.51306	6.27029e-19
Niben101Scf07152g04032	3.9353	3.58914e-33
Niben101Scf01826g07010	2.22949	3.8462e-33
Niben101Scf02316g00024	3.08258	3.89682e-33
Niben101Scf02440g01028	7.50979	9.80555e-07
Niben101Scf06091g00010	3.17737	4.40015e-33
Niben101Scf00745g03016	7.50793	6.96297e-24
Niben101Scf08047g03018	5.42487	4.4203e-33
Niben101Scf04053g02007	7.50726	9.86481e-07
Niben101Scf07491g00003	6.69599	4.60801e-33
Niben101Ctg16103g00005	7.50394	0.000280546
Niben101Scf00593g03012	2.44475	5.04679e-33
Niben101Scf10438g02002	3.54219	5.07581e-33
Niben101Scf10840g01014	7.49506	1.106e-12
Niben101Scf02153g01004	4.65396	5.37286e-33
Niben101Scf01479g01006	7.49116	7.10685e-07
Niben101Scf04217g00003	3.59817	5.50453e-33
Niben101Scf03345g00011	7.49045	2.85323e-16
Niben101Scf21770g00007	4.8639	5.67369e-33
Niben101Scf02073g08002	7.48802	5.79349e-06
Niben101Scf05245g00004	7.48251	0.000569132
Niben101Scf02430g03006	7.48058	3.91833e-23
Niben101Scf00228g04005	5.48112	7.04098e-33
Niben101Scf24315g00001	7.47956	0.00497239
Niben101Scf03446g05003	6.77322	7.0744e-33
Niben101Scf02362g02014	4.97793	7.30996e-33
Niben101Scf00592g12003	7.47309	3.55315e-11
Niben101Scf10388g02006	2.03874	7.37408e-33
Niben101Scf07199g00002	7.47252	1.56478e-08
Niben101Scf00898g02015	7.4653	0.0235903
Niben101Scf07868g00002	7.45971	2.49859e-26
Niben101Scf01025g13016	3.19531	8.60135e-33
Niben101Scf09127g01004	7.45228	0.00254846
Niben101Scf00150g03004	2.8041	8.92809e-33
Niben101Scf02393g01003	3.64898	9.81055e-33
Niben101Scf02430g12008	7.44622	1.10957e-26
Niben101Scf01908g00003	7.44444	6.50867e-14
Niben101Scf04817g00017	4.99835	1.03022e-32
Niben101Scf03595g19031	6.65778	1.05773e-32
Niben101Scf11424g02001	7.44184	4.254e-05
Niben101Scf00870g03002	4.96769	1.28469e-32
Niben101Scf10336g03011	7.43541	1.32909e-05
Niben101Scf05948g04002	4.76332	1.33606e-32
Niben101Scf10842g00003	7.43484	1.68268e-13
Niben101Scf03953g03003	7.43447	4.9532e-08
Niben101Scf14634g01023	2.38325	1.33877e-32
Niben101Scf06184g00008	3.05446	1.34264e-32
Niben101Scf08893g00009	4.3775	1.42135e-32
Niben101Scf00975g00005	7.42358	1.1504e-07
Niben101Scf01623g06026	4.07288	1.64524e-32
Niben101Ctg15635g00003	7.42248	7.14773e-31
Niben101Scf02349g03001	5.74603	1.67252e-32
Niben101Scf08341g00015	7.4097	8.99479e-08
Niben101Scf05506g06005	7.40924	7.96787e-22
Niben101Scf01742g05006	4.61236	1.78606e-32
Niben101Scf14294g00004	7.40839	1.1385e-06
Niben101Scf00201g01004	3.63141	2.00238e-32
Niben101Scf06432g00001	3.38156	2.01376e-32
Niben101Scf04132g03006	7.40132	0.000121968
Niben101Scf03736g02005	7.39938	3.96472e-08
Niben101Scf05522g00002	6.86884	2.202e-32
Niben101Scf14679g00002	4.72341	2.27025e-32
Niben101Scf03143g09004	7.3962	1.33502e-06
Niben101Scf03894g02023	2.62787	2.31631e-32
Niben101Scf01887g02002	7.39567	1.6131e-20
Niben101Scf04392g04008	5.39681	2.54192e-32
Niben101Scf04306g01006	3.49622	2.72061e-32
Niben101Scf00141g01002	7.39508	1.67797e-13
Niben101Scf05137g01028	5.82505	2.84834e-32
Niben101Scf01171g02009	1.95311	3.11527e-32
Niben101Scf11291g01001	5.39454	3.13308e-32
Niben101Scf02694g06012	2.14363	3.45164e-32
Niben101Scf01784g01014	2.70122	3.75245e-32
Niben101Scf13098g00013	2.71015	3.75245e-32
Niben101Scf02411g01007	7.38344	3.53346e-19
Niben101Scf00213g02002	7.38321	1.94448e-08
Niben101Ctg15041g00004	4.40195	3.89568e-32
Niben101Scf17125g00001	7.38272	0.00145612
Niben101Scf03113g00001	2.64133	3.98165e-32
Niben101Scf07849g01019	5.6789	3.98165e-32
Niben101Scf01521g08012	7.37874	2.96207e-08
Niben101Scf03152g00014	4.03884	4.08557e-32
Niben101Ctg09468g00002	7.37507	2.59392e-07
Niben101Scf00654g02012	4.98304	4.71614e-32
Niben101Scf03736g02012	7.3741	1.38143e-07
Niben101Scf06235g00012	2.76533	5.0213e-32
Niben101Scf10688g02006	3.14141	5.12049e-32
Niben101Scf02208g00003	7.3686	1.80855e-14
Niben101Scf14151g00008	2.21513	5.23162e-32
Niben101Scf03302g04002	4.1878	5.23598e-32
Niben101Scf07488g00024	3.52077	5.43558e-32
Niben101Scf03329g00006	7.36608	8.92938e-17
Niben101Scf09590g02001	6.94328	5.4583e-32
Niben101Scf01326g11032	7.36549	0.000306228
Niben101Scf02027g01008	4.83657	5.62707e-32
Niben101Ctg13892g00001	7.36549	0.000424177
Niben101Scf01673g02002	7.36439	9.4564e-07
Niben101Scf02078g05005	2.64408	5.77102e-32
Niben101Scf20564g00002	3.67484	5.82956e-32
Niben101Scf10502g01017	7.36208	9.30974e-12
Niben101Scf04126g04002	4.06041	6.2497e-32
Niben101Scf07304g07012	7.35807	2.05527e-07
Niben101Scf02024g00002	7.33026	6.40293e-32
Niben101Scf06344g05008	7.35498	6.55758e-05
Niben101Scf01009g01007	2.3518	7.48152e-32
Niben101Scf06412g04016	7.35164	6.01646e-05
Niben101Scf07229g00006	7.35026	9.68508e-08
Niben101Scf20034g00014	4.36967	8.11816e-32
Niben101Scf05562g00019	4.82277	8.14138e-32
Niben101Scf08039g00007	2.55011	8.80796e-32
Niben101Scf00465g03003	7.33946	0.00412031
Niben101Scf02353g06039	4.97137	9.15898e-32
Niben101Scf03867g02040	7.33887	1.62259e-06
Niben101Scf17815g00007	3.96608	9.61703e-32
Niben101Scf00370g04030	7.3374	3.9773e-25
Niben101Scf07703g00001	7.33694	0.00398524
Niben101Scf01015g01002	5.96682	1.0355e-31
Niben101Scf05787g01001	7.33271	6.15703e-10
Niben101Scf06588g02010	3.39977	1.15081e-31
Niben101Scf00168g10016	3.23716	1.17278e-31
Niben101Scf06556g10007	5.83747	1.18908e-31
Niben101Scf02730g00016	7.32654	4.98627e-07
Niben101Scf34908g00006	2.13237	1.31718e-31
Niben101Scf02420g06007	7.32024	7.5687e-07
Niben101Scf02513g11003	2.85468	1.34685e-31
Niben101Scf02380g01006	7.31987	0.000348389
Niben101Scf00460g00002	4.15224	1.44047e-31
Niben101Scf01185g00004	7.31936	0.00838958
Niben101Scf08168g00003	7.3193	1.39276e-06
Niben101Scf00360g01006	1.98016	1.58885e-31
Niben101Scf02203g05013	7.31523	1.31754e-05
Niben101Scf10176g00003	5.26323	1.74404e-31
Niben101Scf00047g03013	3.94726	1.74475e-31
Niben101Scf02513g04002	4.96381	1.86429e-31
Niben101Scf08676g00002	2.69645	1.99832e-31
Niben101Scf01072g01010	2.28822	2.02678e-31
Niben101Scf02188g00002	7.3088	0.00164232
Niben101Scf08426g02001	7.30728	5.62697e-19
Niben101Scf36191g00003	7.30612	5.57347e-20
Niben101Scf37331g00003	3.36506	2.05754e-31
Niben101Scf02133g00003	2.9774	2.15105e-31
Niben101Scf02042g02001	7.30596	8.15224e-14
Niben101Scf05494g01011	3.99176	2.15212e-31
Niben101Scf02420g08013	3.80775	2.20918e-31
Niben101Scf02459g00022	6.57974	2.35029e-31
Niben101Scf01677g04002	7.29604	3.81443e-10
Niben101Scf06113g01002	5.87968	2.38282e-31
Niben101Scf10528g02005	7.29439	7.89203e-06
Niben101Scf07278g00003	7.29408	1.60561e-07
Niben101Scf15166g01003	2.38519	2.49093e-31
Niben101Scf09156g00023	3.35987	2.61694e-31
Niben101Scf06127g00008	3.23986	2.64261e-31
Niben101Scf07275g02012	6.69124	2.71443e-31
Niben101Scf08472g00015	7.27641	1.12663e-06
Niben101Scf05419g00006	2.02812	2.92929e-31
Niben101Scf05948g04005	7.27567	1.03626e-05
Niben101Scf02638g04001	3.16003	2.93324e-31
Niben101Scf11491g01002	7.27278	4.14013e-13
Niben101Ctg11483g00004	3.25616	2.98828e-31
Niben101Scf30596g00003	3.89201	3.05268e-31
Niben101Scf00109g02013	4.08031	3.09735e-31
Niben101Scf15077g01010	7.26764	0.000653547
Niben101Scf09057g01009	7.26663	2.43044e-10
Niben101Scf24355g00006	2.69161	3.33909e-31
Niben101Scf00935g00013	7.2627	5.34935e-20
Niben101Scf10015g03003	7.26107	3.88664e-05
Niben101Scf18540g00014	3.16107	3.88663e-31
Niben101Scf01813g00006	7.25696	6.62145e-24
Niben101Scf05107g02005	3.47455	3.89851e-31
Niben101Scf05912g02005	2.52488	3.91119e-31
Niben101Scf04240g00008	2.71729	3.92284e-31
Niben101Scf00219g00006	7.25163	1.51836e-05
Niben101Scf08817g01012	3.14911	4.35781e-31
Niben101Scf07907g00008	7.25015	1.65989e-18
Niben101Scf02513g00006	7.24965	4.95906e-14
Niben101Scf01953g00002	6.93163	4.52444e-31
Niben101Scf12515g00030	4.84497	4.83359e-31
Niben101Scf11689g03008	4.70259	4.97261e-31
Niben101Scf06223g00002	4.08322	5.42304e-31
Niben101Scf00895g00003	7.23931	9.20428e-08
Niben101Scf12308g00014	2.92115	5.74205e-31
Niben101Scf05307g01005	7.23578	3.58619e-08
Niben101Scf04644g00013	2.20204	5.7853e-31
Niben101Scf00466g04033	2.75568	6.32181e-31
Niben101Scf05720g06002	3.08047	6.44163e-31
Niben101Scf28267g00014	7.22759	1.6905e-07
Niben101Scf05152g00001	7.22632	8.54619e-24
Niben101Scf01237g06003	7.21419	5.33368e-05
Niben101Scf03376g05017	3.8852	8.28325e-31
Niben101Scf06394g00009	3.17687	8.86524e-31
Niben101Scf01653g02027	2.52185	8.94335e-31
Niben101Scf01521g08013	7.20336	1.21209e-21
Niben101Scf03004g00008	7.19871	3.44338e-17
Niben101Scf05860g01019	2.93915	9.26528e-31
Niben101Scf00311g03010	3.68796	9.31958e-31
Niben101Scf09133g03013	7.19648	0.00300178
Niben101Scf14922g00048	4.80353	1.01642e-30
Niben101Scf00542g04001	4.74326	1.02589e-30
Niben101Scf04388g02007	7.1947	0.006626
Niben101Scf09107g02004	4.5482	1.05534e-30
Niben101Scf09368g00004	7.19066	0.000513929
Niben101Scf00332g06019	2.25023	1.11115e-30
Niben101Scf00542g06006	7.18983	9.23461e-06
Niben101Scf05298g00004	5.68387	1.14086e-30
Niben101Scf02375g08001	7.18895	3.46899e-11
Niben101Scf03340g05001	3.71315	1.18887e-30
Niben101Scf03341g02006	4.05983	1.20905e-30
Niben101Scf00595g08043	6.31851	1.30336e-30
Niben101Scf00530g11016	7.18085	3.76706e-12
Niben101Scf04377g01001	4.07663	1.44057e-30
Niben101Scf08624g00006	7.17984	1.48181e-05
Niben101Scf10330g02003	7.17866	0.000689898
Niben101Scf12045g06025	4.96206	1.48095e-30
Niben101Scf02275g01001	2.82673	1.5045e-30
Niben101Scf14323g01022	3.10994	1.62103e-30
Niben101Scf01225g04027	1.85576	1.6306e-30
Niben101Scf17802g02009	7.17257	0.00071533
Niben101Scf03107g01018	3.93895	1.63331e-30
Niben101Scf04958g00015	7.17124	1.38533e-13
Niben101Scf02513g05010	4.8505	1.66637e-30
Niben101Scf02531g02012	7.1648	3.77692e-05
Niben101Scf37108g00001	7.16391	3.11958e-17
Niben101Scf02632g04010	2.28265	1.67672e-30
Niben101Scf03114g06003	7.16114	1.31065e-06
Niben101Scf03751g02006	3.0126	1.74608e-30
Niben101Scf00317g11005	4.60077	1.77925e-30
Niben101Scf01052g01005	7.1528	4.0042e-05
Niben101Scf03283g04015	2.14716	1.78413e-30
Niben101Scf11609g02002	7.15251	1.22444e-07
Niben101Scf03191g04002	5.90919	1.80919e-30
Niben101Scf00962g03009	5.46121	1.83082e-30
Niben101Scf02406g00002	7.14976	3.09815e-07
Niben101Scf06091g08011	3.68213	1.91086e-30
Niben101Scf03427g03001	7.14792	1.04701e-06
Niben101Scf01182g02012	7.14724	1.03266e-06
Niben101Scf00606g00011	7.14658	0.00982767
Niben101Scf01826g05011	4.16208	1.99097e-30
Niben101Scf03202g13015	7.14596	0.00249728
Niben101Scf08182g02014	4.35435	2.038e-30
Niben101Scf04963g05001	7.14591	1.39187e-27
Niben101Scf23239g00002	7.14514	2.97645e-06
Niben101Scf00317g09001	6.6753	2.19464e-30
Niben101Scf08684g02002	7.13994	0.000163987
Niben101Scf00606g02019	7.13789	2.07436e-06
Niben101Scf01691g00006	4.45447	2.35543e-30
Niben101Scf00439g04003	7.13728	0.00567063
Niben101Scf02290g02008	5.6044	2.48043e-30
Niben101Scf17237g00001	5.77163	2.48043e-30
Niben101Scf03085g04008	7.1336	0.000255647
Niben101Scf04619g01013	7.13095	4.85225e-07
Niben101Scf16389g00003	7.12974	0.000136309
Niben101Scf04727g07005	5.08958	2.90786e-30
Niben101Scf02060g01002	3.79589	2.96931e-30
Niben101Scf11512g00011	7.12511	7.66339e-09
Niben101Scf13842g01001	7.12135	2.43963e-25
Niben101Scf14591g01003	3.71071	3.20021e-30
Niben101Scf03895g01016	7.1172	2.93763e-07
Niben101Scf10199g00005	7.11662	2.57357e-06
Niben101Scf14322g00008	3.16175	3.41745e-30
Niben101Scf01005g03003	7.1149	4.59518e-09
Niben101Scf05349g01040	6.08175	3.4608e-30
Niben101Scf15342g00002	7.11363	6.59358e-07
Niben101Scf27562g00002	6.55675	3.51691e-30
Niben101Scf08390g01002	7.11114	0.000111533
Niben101Scf01811g01003	7.11048	3.2309e-09
Niben101Scf09101g04021	3.60004	3.80499e-30
Niben101Scf04321g00006	5.63266	4.34637e-30
Niben101Scf17372g01008	7.10619	8.3023e-06
Niben101Scf00372g02011	7.10182	3.36273e-17
Niben101Scf00116g06002	7.10037	2.05863e-06
Niben101Scf14115g00001	7.10015	0.00013135
Niben101Scf01623g11001	7.0996	9.03222e-16
Niben101Scf02562g03012	5.58863	5.49749e-30
Niben101Scf02680g01004	7.09752	9.69575e-06
Niben101Scf05956g01009	7.09671	6.88855e-12
Niben101Scf01819g01001	5.01033	5.72269e-30
Niben101Scf05056g02010	3.22642	5.88551e-30
Niben101Scf05950g01005	7.09332	3.73221e-09
Niben101Scf08566g08014	4.27845	6.11483e-30
Niben101Scf00837g08001	7.09005	3.51032e-06
Niben101Scf03804g03007	2.22176	6.33567e-30
Niben101Scf00254g02007	4.14668	6.47053e-30
Niben101Scf00492g02005	7.07776	0.0036919
Niben101Scf04193g02013	7.07716	0.000483407
Niben101Scf03757g06010	7.0729	0.000258211
Niben101Scf00077g08013	2.49603	7.70166e-30
Niben101Scf02749g02014	7.07178	0.00144123
Niben101Scf03376g00008	2.08141	7.823e-30
Niben101Scf08546g00001	7.06949	9.18904e-05
Niben101Scf15349g00003	7.06927	0.0107451
Niben101Scf15836g04006	2.11286	8.06733e-30
Niben101Scf00560g10001	7.06582	2.68584e-12
Niben101Scf01586g01011	4.0136	8.40239e-30
Niben101Scf07655g01015	4.40663	8.40239e-30
Niben101Scf01785g06011	3.11848	8.41862e-30
Niben101Scf11560g00013	3.37368	8.61679e-30
Niben101Scf04109g03011	7.05632	3.34992e-12
Niben101Scf00983g02001	1.43354	8.93726e-30
Niben101Scf02772g07005	7.05192	3.05914e-10
Niben101Ctg14389g00001	7.05157	2.55466e-07
Niben101Scf00047g03001	7.05077	1.05641e-05
Niben101Scf03143g12003	2.45104	9.03738e-30
Niben101Scf01370g00008	5.00895	1.1306e-29
Niben101Scf01326g10017	2.04333	1.1802e-29
Niben101Scf07474g01009	4.1862	1.23498e-29
Niben101Scf08597g01021	7.04579	1.06116e-15
[truncated: 7,561 more rows]

## Sheet: WT_UP_XopQ_vs_EV_p05_lfc1
	log2FoldChange	padj
Niben101Scf06779g03028	28.4517	0.000616406
Niben101Scf09895g00006	4.09031	4.07134e-105
Niben101Ctg12033g00001	26.6251	0.00153974
Niben101Scf02108g04004	2.76852	1.20621e-56
Niben101Scf07241g00013	3.81783	5.23273e-47
Niben101Scf02132g00016	3.23432	2.77507e-46
Niben101Scf05565g02013	2.54059	1.77673e-44
Niben101Scf12431g00009	9.69687	2.56378e-07
Niben101Scf06447g00014	2.99177	3.08505e-41
Niben101Scf02021g01002	3.32422	4.37307e-40
Niben101Scf07428g00010	3.3689	3.18644e-39
Niben101Scf03300g00003	4.56055	6.68759e-39
Niben101Scf05382g00001	2.71704	6.84554e-38
Niben101Scf04703g11014	3.41752	1.53566e-36
Niben101Scf26203g00003	9.20858	0.00676732
Niben101Scf02740g00002	9.20501	0.0282933
Niben101Scf00439g10057	2.6547	8.54011e-33
Niben101Scf06301g03004	8.99449	7.16795e-07
Niben101Scf06424g02024	3.67301	2.14889e-32
Niben101Scf03653g01026	2.15301	4.74451e-32
Niben101Scf07567g00001	8.66615	0.000239084
Niben101Scf03185g01009	3.40987	8.70023e-32
Niben101Scf14325g00002	3.26023	2.66952e-31
Niben101Scf00509g04007	2.40622	5.1587e-30
Niben101Scf01026g02001	8.25621	1.86786e-07
Niben101Scf00059g01005	8.18267	0.000674028
Niben101Scf09127g01004	8.08735	0.00293696
Niben101Scf11383g00019	2.38001	4.3022e-29
Niben101Scf02756g01008	3.09467	5.11758e-28
Niben101Scf02349g03002	3.8042	9.6759e-27
Niben101Scf05682g00009	7.98787	2.3811e-09
Niben101Scf05014g00017	2.06444	1.65224e-26
Niben101Scf07703g00001	7.97201	0.00464444
Niben101Scf01185g00004	7.95443	0.0100291
Niben101Scf01784g01014	2.41836	3.88079e-25
Niben101Scf00819g08011	7.88679	5.02935e-06
Niben101Scf02250g03015	7.85393	0.0267843
Niben101Scf04907g01013	3.07617	7.20018e-25
Niben101Scf20904g00009	2.89348	3.67934e-24
Niben101Scf11484g00019	6.79849	6.4053e-24
Niben101Scf02816g02006	2.3617	8.4907e-24
Niben101Scf12443g00008	2.36671	1.20115e-23
Niben101Scf00063g08003	2.01836	1.21015e-23
Niben101Scf16592g00012	2.95718	1.30902e-23
Niben101Scf01372g01006	3.90511	5.03565e-23
Niben101Scf16015g04006	2.31213	5.4997e-23
Niben101Scf04249g01001	1.72941	6.774e-23
Niben101Scf01212g03003	7.64979	0.00112144
Niben101Scf22195g00026	2.52395	1.00129e-22
Niben101Scf00991g06001	5.66616	1.43874e-22
Niben101Scf04407g02005	2.15012	2.68803e-22
Niben101Scf10676g02001	7.58911	0.0431135
Niben101Scf04547g02001	6.31139	2.88231e-22
Niben101Scf01413g05008	1.43136	3.28913e-22
Niben101Scf01633g00031	1.71484	8.30233e-22
Niben101Scf06517g00007	5.66517	8.47163e-22
Niben101Scf06184g00008	2.47601	3.63307e-21
Niben101Scf07841g02006	2.25666	5.52015e-21
Niben101Scf03436g02006	3.73243	5.62677e-21
Niben101Scf11636g00004	3.45582	6.41555e-21
Niben101Scf00605g01013	2.97341	1.12085e-20
Niben101Scf00879g10006	3.86403	1.57824e-20
Niben101Scf00530g04002	3.54305	2.76967e-20
Niben101Scf02639g03007	2.78043	3.48473e-20
Niben101Scf02175g03014	2.67172	4.17961e-20
Niben101Scf04582g01006	7.32196	1.20178e-13
Niben101Scf32851g00016	3.97674	1.0319e-19
Niben101Scf01002g11012	2.81245	1.05722e-19
Niben101Scf09234g03022	4.11467	2.54001e-19
Niben101Scf03062g02008	2.68308	3.2591e-19
Niben101Scf00605g01008	4.0056	3.30627e-19
Niben101Scf03141g07008	3.65121	6.07258e-19
Niben101Scf14882g01005	3.06689	8.81068e-19
Niben101Scf03420g01001	6.33686	1.00868e-18
Niben101Scf06560g02002	3.2919	1.05088e-18
Niben101Scf03444g04026	2.52396	1.18933e-18
Niben101Scf04926g03003	3.08019	1.24968e-18
Niben101Scf09701g01011	7.03366	1.45912e-05
Niben101Scf03809g01015	7.01265	0.00171978
Niben101Scf10751g00001	3.42238	1.66247e-18
Niben101Scf15067g04021	1.72887	2.49432e-18
Niben101Scf27945g00015	2.28307	4.23088e-18
Niben101Scf02194g00010	6.93836	0.000615592
Niben101Scf00211g00046	1.49959	5.38707e-18
Niben101Scf04198g07011	1.9614	5.53645e-18
Niben101Scf05201g05004	1.99947	8.82805e-18
Niben101Scf05438g02004	2.48453	8.84564e-18
Niben101Scf06493g00022	2.3931	9.64241e-18
Niben101Scf03280g00007	2.51824	9.95592e-18
Niben101Scf00016g01009	6.8831	0.000431077
Niben101Scf04841g00032	5.34603	1.19946e-17
Niben101Scf01143g09001	3.25998	1.51909e-17
Niben101Scf02913g00014	6.8344	0.00121665
Niben101Scf04393g00002	2.72027	2.3984e-17
Niben101Scf07850g08004	6.83034	0.00370094
Niben101Scf11383g00017	1.95298	2.40509e-17
Niben101Scf01063g03007	1.48735	2.43585e-17
Niben101Scf02907g06004	6.82195	0.00146574
Niben101Scf04392g04008	3.992	3.84295e-17
Niben101Scf08721g01032	6.50293	4.6062e-17
Niben101Scf01269g08007	2.14853	5.12349e-17
Niben101Scf04205g02003	1.35399	7.67267e-17
Niben101Ctg11483g00004	2.43202	7.84895e-17
Niben101Scf06101g00013	6.76225	0.000676578
Niben101Scf00061g00002	6.66273	1.1146e-16
Niben101Scf03534g01005	2.15909	1.12626e-16
Niben101Scf03853g02005	3.83301	1.43578e-16
Niben101Scf06986g01012	6.72306	2.3394e-07
Niben101Scf07428g02018	2.10786	1.43578e-16
Niben101Scf02552g03001	6.72237	3.23002e-07
Niben101Scf05099g01002	4.22325	1.58401e-16
Niben101Scf01283g02011	2.09222	2.17822e-16
Niben101Scf10749g02003	2.78382	2.26128e-16
Niben101Scf02411g01001	3.95394	2.58153e-16
Niben101Scf00128g02010	1.62274	2.89426e-16
Niben101Scf00159g08017	4.76767	3.9493e-16
Niben101Scf05749g02030	2.35552	4.12965e-16
Niben101Scf08341g04007	2.00303	4.46972e-16
Niben101Scf02569g03013	2.51522	7.249e-16
Niben101Scf06447g00004	2.29434	7.68373e-16
Niben101Scf01687g01009	2.25843	7.9137e-16
Niben101Scf03894g02023	1.86127	1.0172e-15
Niben101Scf05178g00001	3.28001	1.05883e-15
Niben101Scf04944g05002	6.5037	1.60005e-14
Niben101Scf02004g00031	2.06011	1.39747e-15
Niben101Scf00180g07008	6.49803	0.00498197
Niben101Scf01633g00027	1.60808	1.41483e-15
Niben101Scf05385g04008	4.68623	1.62003e-15
Niben101Scf02511g08002	3.73861	1.74977e-15
Niben101Scf00705g02004	6.4807	0.000354871
Niben101Scf08987g00006	4.88469	1.90986e-15
Niben101Scf10688g03006	2.03133	2.31082e-15
Niben101Scf06655g00008	6.47275	0.0177587
Niben101Scf07027g04006	1.95159	2.86396e-15
Niben101Scf14958g00006	2.62296	2.98012e-15
Niben101Scf02749g03007	1.72275	3.07901e-15
Niben101Scf06579g01016	6.43879	4.64249e-05
Niben101Scf03600g04029	1.65383	3.55561e-15
Niben101Scf01739g08010	4.47734	3.82847e-15
Niben101Scf14922g00029	3.01883	4.02229e-15
Niben101Scf04867g00002	1.90357	4.52446e-15
Niben101Scf38299g00004	6.38084	0.000162722
Niben101Scf10205g00001	2.05422	5.82373e-15
Niben101Scf07255g01012	1.72254	1.02271e-14
Niben101Scf06127g00008	2.21288	1.13476e-14
Niben101Scf08698g02019	1.68723	1.38888e-14
Niben101Scf01826g07010	1.50077	1.44075e-14
Niben101Scf06876g01043	1.86764	1.51215e-14
Niben101Scf01721g08012	2.14315	1.60005e-14
Niben101Scf05860g01019	2.03754	1.60005e-14
Niben101Scf25794g00004	2.80489	2.1265e-14
Niben101Scf00474g13005	6.27388	1.63651e-10
Niben101Scf02180g00002	1.63486	3.18615e-14
Niben101Scf00350g04010	6.26156	0.00182207
Niben101Scf05618g02004	1.94409	3.33618e-14
Niben101Scf05206g02002	6.25501	0.00199401
Niben101Scf11631g00006	6.24975	0.00174427
Niben101Scf02471g05010	1.27616	3.60772e-14
Niben101Scf02348g12005	6.22994	0.000134575
Niben101Ctg14845g00001	1.78357	4.16823e-14
Niben101Scf04253g02004	2.58409	5.17636e-14
Niben101Scf07121g05012	6.16724	0.000266906
Niben101Scf00709g04011	4.47658	5.41511e-14
Niben101Scf00576g02001	6.16331	0.00334413
Niben101Scf09268g00008	1.46142	5.72802e-14
Niben101Scf06280g06001	2.97613	5.8073e-14
Niben101Scf14688g00018	2.00231	6.06109e-14
Niben101Scf03930g05037	6.13492	0.0409422
Niben101Scf05283g00016	2.89219	7.12269e-14
Niben101Scf05562g00019	3.01763	9.76446e-14
Niben101Scf13203g01005	1.67368	9.93934e-14
Niben101Scf01283g00012	1.17352	9.95656e-14
Niben101Scf04375g02015	3.57704	1.04495e-13
Niben101Scf08390g04002	2.03489	1.29204e-13
Niben101Scf02474g01024	6.10212	2.28187e-06
Niben101Scf01627g02012	2.46962	1.36671e-13
Niben101Scf09063g00003	1.12735	1.63807e-13
Niben101Scf04504g01003	1.3879	1.67791e-13
Niben101Scf00046g05001	6.04934	0.000432137
Niben101Scf06684g03009	5.78659	1.69382e-13
Niben101Scf02763g00016	2.6724	1.73875e-13
Niben101Scf08804g01009	2.11255	2.37709e-13
Niben101Scf02632g06007	1.3855	2.83583e-13
Niben101Scf20935g00002	6.02146	2.49874e-09
Niben101Scf09512g03008	6.01638	5.57099e-12
Niben101Scf06223g00002	2.42996	3.04039e-13
Niben101Scf02145g09012	3.02103	3.24239e-13
Niben101Scf00576g02008	2.81927	3.47517e-13
Niben101Scf04306g00002	2.39532	4.40206e-13
Niben101Scf03049g06001	5.99563	7.05751e-07
Niben101Scf09378g00010	3.44114	6.03757e-13
Niben101Scf02124g00017	2.93663	6.05106e-13
Niben101Scf13934g00014	5.98274	6.68581e-07
Niben101Scf08566g02009	2.10251	6.66515e-13
Niben101Scf02384g00004	5.95943	0.0196848
Niben101Scf00448g07004	5.95697	0.0214098
Niben101Scf06437g06008	1.90942	9.39083e-13
Niben101Scf04406g08002	3.24561	1.04334e-12
Niben101Scf01779g03011	3.14276	1.10264e-12
Niben101Scf08711g01001	1.79378	1.11038e-12
Niben101Scf12159g09019	5.91216	0.0125501
Niben101Scf05483g03002	5.84473	0.00408927
Niben101Scf10283g02006	4.2055	1.43768e-12
Niben101Scf03952g03002	5.83383	0.000119469
Niben101Scf00503g06003	2.36671	1.46162e-12
Niben101Scf02395g03010	1.75496	1.50501e-12
Niben101Scf03927g01003	5.82765	3.2724e-08
Niben101Scf05230g01007	2.61819	1.78289e-12
Niben101Scf00507g00010	5.81821	0.0131783
Niben101Scf00163g17005	1.51078	1.95755e-12
Niben101Scf07006g00009	1.7568	1.97133e-12
Niben101Scf20034g00014	2.75727	2.10604e-12
Niben101Scf05029g02015	5.79976	1.02846e-09
Niben101Scf00593g03002	2.898	2.13029e-12
Niben101Scf04384g00010	5.79769	5.11871e-05
Niben101Scf08111g01008	2.91606	2.13945e-12
Niben101Scf11366g01003	3.65302	2.31615e-12
Niben101Scf05551g00008	4.54698	2.43374e-12
Niben101Scf06080g03009	5.59611	2.53217e-12
Niben101Scf01086g00013	1.814	2.62606e-12
Niben101Scf00630g02003	3.3495	2.91973e-12
Niben101Scf02430g12008	4.66348	3.27198e-12
Niben101Scf03446g10002	5.76304	0.0353753
Niben101Scf03015g07008	1.96678	3.41198e-12
Niben101Scf06397g00015	2.34079	3.54667e-12
Niben101Scf00625g01001	1.41158	3.55242e-12
Niben101Scf03986g02004	4.72088	3.63345e-12
Niben101Scf00712g08013	1.77731	3.82947e-12
Niben101Scf09116g04022	1.63078	4.03106e-12
Niben101Scf14458g00008	5.72982	0.0427442
Niben101Scf26939g00001	1.67538	4.91437e-12
Niben101Scf01414g02022	2.44377	5.03324e-12
Niben101Scf02665g07005	5.7211	0.0223839
Niben101Scf13816g00001	1.49454	5.23822e-12
Niben101Scf00920g00016	2.51184	5.35325e-12
Niben101Scf00159g01002	5.7037	0.0014585
Niben101Scf08698g02021	1.96656	5.58751e-12
Niben101Scf00192g01023	2.07485	5.92169e-12
Niben101Scf10749g02005	1.81376	5.95186e-12
Niben101Scf07442g00008	3.47999	6.03206e-12
Niben101Scf06482g01001	1.80675	6.27102e-12
Niben101Scf00083g02012	1.3653	6.97165e-12
Niben101Scf10388g02006	1.22654	7.06374e-12
Niben101Scf04171g01014	2.43819	7.07058e-12
Niben101Scf11232g01012	2.70452	8.32576e-12
Niben101Scf03107g01018	2.37349	8.34217e-12
Niben101Scf01596g01004	5.66623	0.0477649
Niben101Scf08167g00006	4.00615	8.90301e-12
Niben101Scf04049g00021	1.11228	9.00341e-12
Niben101Scf00351g05007	1.72088	9.02618e-12
Niben101Scf05827g00011	1.70041	9.31347e-12
Niben101Scf02282g01016	1.78429	1.11448e-11
Niben101Scf00288g18012	5.64055	0.0336273
Niben101Ctg15836g00002	3.55174	1.30441e-11
Niben101Scf06569g01020	2.38813	1.33258e-11
Niben101Scf00466g04005	5.62291	0.0269063
Niben101Scf00525g04009	2.8967	1.33375e-11
Niben101Scf15166g01003	1.4382	1.34345e-11
Niben101Scf07207g02004	1.90177	1.38078e-11
Niben101Scf03561g00002	5.6179	0.00688356
Niben101Scf01326g00005	5.60869	0.0287316
Niben101Scf04998g01008	3.01878	1.39153e-11
Niben101Scf00963g03006	3.78102	1.43152e-11
Niben101Scf08797g00013	5.60455	0.0086111
Niben101Scf08341g11013	3.20051	1.5934e-11
Niben101Scf01290g01028	5.60176	0.00836474
Niben101Scf03673g03007	2.18565	1.60702e-11
Niben101Scf13180g02001	2.21144	1.62569e-11
Niben101Scf00833g04004	4.288	1.6732e-11
Niben101Scf00471g01002	1.55708	1.71472e-11
Niben101Scf00784g02020	1.79817	1.76528e-11
Niben101Scf10152g01008	2.60253	1.81689e-11
Niben101Ctg13892g00001	5.58167	0.00918618
Niben101Scf37066g00004	5.57616	0.0154992
Niben101Scf01870g00004	5.57591	0.00372551
Niben101Scf08047g03018	2.94797	2.03312e-11
Niben101Scf05329g01008	2.95401	2.05175e-11
Niben101Scf04727g02010	2.02596	2.0558e-11
Niben101Scf27562g00002	3.85595	2.10417e-11
Niben101Scf10613g00008	1.48577	2.1737e-11
Niben101Scf00103g00019	1.42089	2.21319e-11
Niben101Scf11122g01010	1.18775	2.51888e-11
Niben101Ctg15030g00002	2.4666	2.54938e-11
Niben101Scf10542g00013	5.5477	0.00333596
Niben101Scf11401g01010	2.91757	2.7077e-11
Niben101Scf35531g00006	1.62739	2.76938e-11
Niben101Scf06326g00036	5.54661	0.0252549
Niben101Scf11383g00009	2.58572	2.82143e-11
Niben101Scf20037g01001	2.36164	2.87528e-11
Niben101Scf02380g01006	5.5357	0.00793161
Niben101Scf02585g00029	1.2348	2.92283e-11
Niben101Scf10541g00017	3.06464	3.16971e-11
Niben101Scf00383g03001	3.58216	3.48371e-11
Niben101Scf10224g01005	1.4393	3.52307e-11
Niben101Scf02073g05007	2.30685	3.68705e-11
Niben101Scf03460g05002	1.07655	3.71273e-11
Niben101Scf02413g03018	1.32098	3.79434e-11
Niben101Scf07883g04010	3.98727	3.89564e-11
Niben101Scf01411g00009	2.8704	4.00384e-11
Niben101Scf01500g06009	2.30736	4.18109e-11
Niben101Scf05110g00007	2.47732	4.18109e-11
Niben101Scf07515g03006	1.24702	4.74818e-11
Niben101Scf06909g04006	3.2684	4.91054e-11
Niben101Scf13640g01003	2.82552	5.02402e-11
Niben101Scf00663g04007	2.20753	5.32226e-11
Niben101Scf05405g02003	5.46754	0.0121165
Niben101Scf04582g01003	1.89944	6.12259e-11
Niben101Scf13926g01012	2.26541	6.41283e-11
Niben101Scf18955g00001	1.68051	6.44811e-11
Niben101Scf00428g09006	2.1408	6.85964e-11
Niben101Scf02122g00010	1.35813	6.9045e-11
Niben101Scf02762g01001	5.45486	2.65516e-05
Niben101Scf04808g00007	1.20931	6.9045e-11
Niben101Scf04820g02009	1.88173	6.9045e-11
Niben101Scf06081g00005	2.85656	7.01572e-11
Niben101Scf00012g00012	2.01144	7.02591e-11
Niben101Scf02268g06016	2.07633	7.0325e-11
Niben101Scf04193g02013	5.43371	0.00930537
Niben101Scf06208g00006	2.40276	7.99406e-11
Niben101Scf03147g10001	3.186	8.0667e-11
Niben101Scf06127g00010	2.38643	8.0667e-11
Niben101Scf03865g03002	5.33981	8.11324e-11
Niben101Scf00058g03015	3.01356	8.11333e-11
Niben101Scf06603g03002	5.41091	1.57267e-05
Niben101Scf04838g01003	5.40796	2.47927e-06
Niben101Scf06752g00004	1.11976	8.3882e-11
Niben101Scf07253g01020	5.40366	0.00706139
Niben101Scf02455g00014	1.30593	8.53068e-11
Niben101Scf04102g03014	1.77126	8.71728e-11
Niben101Scf07182g03014	1.23419	8.94626e-11
Niben101Scf04852g01008	1.26371	9.0048e-11
Niben101Scf09156g00023	1.96045	9.18027e-11
Niben101Scf00858g01002	1.96508	9.40519e-11
Niben101Scf04020g00006	5.39012	0.000331372
Niben101Scf15496g02014	2.17405	1.0257e-10
Niben101Scf00046g08005	2.89027	1.08963e-10
Niben101Scf34484g00001	2.6109	1.10256e-10
Niben101Scf02724g05015	1.82709	1.12138e-10
Niben101Scf06613g05001	3.16038	1.12674e-10
Niben101Scf01848g04010	2.90361	1.13455e-10
Niben101Scf01574g01003	5.35071	0.00174696
Niben101Scf12858g01026	2.50996	1.14083e-10
Niben101Scf02158g00009	2.43852	1.19845e-10
Niben101Scf10015g01008	5.34453	0.0295614
Niben101Scf00819g07001	2.69931	1.30932e-10
Niben101Scf05272g00014	5.33851	0.0325885
Niben101Scf13137g00011	5.33327	0.015585
Niben101Scf01534g02012	5.33029	0.000278624
Niben101Scf03189g01012	1.31801	1.52012e-10
Niben101Scf02553g02001	3.33793	1.54412e-10
Niben101Scf02979g04005	4.51274	1.63931e-10
Niben101Scf08670g00020	5.05489	1.65361e-10
Niben101Scf01634g07031	2.14283	1.66419e-10
Niben101Ctg16102g00003	5.30302	0.00363959
Niben101Scf04313g01012	1.84464	1.7006e-10
Niben101Scf02911g07002	2.16662	2.08154e-10
Niben101Scf01721g03004	5.2933	0.0395504
Niben101Scf02694g06012	1.18625	2.12324e-10
Niben101Scf07773g00004	1.9724	2.24406e-10
Niben101Scf08926g05003	5.29244	6.71556e-09
Niben101Scf07751g01008	2.58025	2.24917e-10
Niben101Scf06344g01015	1.27939	2.43718e-10
Niben101Scf13558g01019	5.28386	0.000780186
Niben101Scf14643g00011	2.53372	2.47847e-10
Niben101Scf07018g06007	1.077	2.49451e-10
Niben101Scf14781g00013	5.28321	0.0304314
Niben101Scf01102g00002	2.37478	2.61979e-10
Niben101Scf00542g01003	4.73203	2.67128e-10
Niben101Scf01141g04002	2.7702	2.69885e-10
Niben101Scf10559g01042	2.18022	2.73714e-10
Niben101Scf00313g07005	5.26488	6.16533e-09
Niben101Scf12725g00029	1.00515	2.7748e-10
Niben101Scf12033g00006	1.93441	2.79502e-10
Niben101Scf01475g00007	5.25034	0.0318093
Niben101Scf03029g03002	5.24155	1.0334e-08
Niben101Scf08635g00001	2.25673	3.0756e-10
Niben101Scf00332g06012	5.23388	0.00102715
Niben101Scf00686g01005	3.22208	3.29267e-10
Niben101Scf03758g01004	4.15968	3.29267e-10
Niben101Scf07253g02010	5.21917	0.00728368
Niben101Scf36321g00001	5.21631	0.00654245
Niben101Scf07729g03014	1.38148	3.6849e-10
Niben101Scf00539g02002	5.20472	0.0420623
Niben101Scf02268g06005	2.16407	3.93783e-10
Niben101Scf00155g04014	1.95276	4.01769e-10
Niben101Scf07226g00001	5.19871	0.0235654
Niben101Ctg11114g00002	5.19851	0.013144
Niben101Scf12813g00004	1.37543	4.05608e-10
Niben101Scf06096g01004	2.95849	4.09087e-10
Niben101Scf03326g04010	5.19414	0.0186895
Niben101Scf05262g00019	1.19223	4.31523e-10
Niben101Scf12751g00003	5.18714	9.188e-08
Niben101Scf03790g00002	2.34704	4.52383e-10
Niben101Scf04907g00001	4.55907	4.57707e-10
Niben101Scf03113g00001	1.48309	4.90527e-10
Niben101Scf00508g06006	5.17858	8.16957e-06
Niben101Scf11084g00011	2.0775	5.11084e-10
Niben101Scf01728g00004	1.89147	5.11729e-10
Niben101Scf03445g02009	1.96654	5.19688e-10
Niben101Scf03403g01025	1.03791	5.2541e-10
Niben101Scf03215g00003	2.03735	5.37103e-10
Niben101Scf08937g00004	2.0455	5.39817e-10
Niben101Scf09666g00001	1.56601	5.43513e-10
Niben101Scf04171g01017	1.52641	5.49311e-10
Niben101Scf03766g07024	3.15114	5.50651e-10
Niben101Scf00876g02017	5.16008	0.0100115
Niben101Scf10836g00012	1.97228	5.58273e-10
Niben101Scf08206g02027	1.39766	6.28124e-10
Niben101Scf06078g02033	5.1313	6.41306e-10
Niben101Scf05849g00002	5.14136	0.00179404
Niben101Scf23113g01013	2.07937	6.46641e-10
Niben101Scf04400g01006	2.05308	6.85655e-10
Niben101Scf11325g00011	1.72213	6.85655e-10
Niben101Scf07298g00006	1.50022	6.95291e-10
Niben101Scf22058g00004	2.10782	6.97148e-10
Niben101Scf08341g05018	2.14531	6.98169e-10
Niben101Scf07503g00017	5.12646	0.00219473
Niben101Scf21408g00004	1.54668	7.27537e-10
Niben101Scf01339g02018	2.2711	7.51911e-10
Niben101Scf01033g04008	3.88423	7.56248e-10
Niben101Scf02936g00010	2.18668	8.19664e-10
Niben101Scf04109g05007	1.91863	8.36249e-10
Niben101Scf04220g05016	2.54341	8.38546e-10
Niben101Scf24948g00003	1.52448	8.38546e-10
Niben101Scf02510g05021	2.14276	8.40913e-10
Niben101Scf02930g00009	4.25467	8.54449e-10
Niben101Scf03268g03002	5.09567	0.000256023
Niben101Scf02407g02013	2.22992	8.65305e-10
Niben101Scf01857g01001	2.06041	8.72264e-10
Niben101Scf02566g02013	2.05717	8.75291e-10
Niben101Scf10575g02013	3.42329	8.75291e-10
Niben101Scf01524g00005	2.98139	8.85198e-10
Niben101Scf03631g01014	5.07917	0.000560999
Niben101Scf09554g01006	1.49328	9.10298e-10
Niben101Scf08921g02024	3.71857	9.49908e-10
Niben101Scf18951g00007	2.39991	9.49908e-10
Niben101Scf16132g00002	1.33083	9.68444e-10
Niben101Scf01745g04011	2.99073	9.88631e-10
Niben101Scf07712g00006	1.83368	1.03722e-09
Niben101Scf02853g01012	1.54179	1.0604e-09
Niben101Scf08020g01008	5.05405	0.00168262
Niben101Scf10767g03012	2.6496	1.08516e-09
Niben101Scf05717g03001	1.87636	1.09042e-09
Niben101Scf08242g01021	2.01399	1.11105e-09
Niben101Scf05271g00004	1.63692	1.18754e-09
Niben101Scf04499g00008	3.03505	1.21899e-09
Niben101Scf05080g01012	2.37265	1.23067e-09
Niben101Scf00850g01005	1.30413	1.23671e-09
Niben101Scf06686g01022	1.49729	1.23671e-09
Niben101Scf00892g00003	5.03981	0.0106734
Niben101Scf02427g00009	2.23104	1.25365e-09
Niben101Scf01094g03014	3.88446	1.3054e-09
Niben101Scf15156g01003	5.02676	7.29697e-05
Niben101Scf01633g00024	1.78728	1.36687e-09
Niben101Scf01017g02001	5.01718	0.0175355
Niben101Scf00016g04008	1.69966	1.38445e-09
Niben101Scf07969g01026	1.71136	1.38466e-09
Niben101Scf08130g00014	2.13428	1.40989e-09
Niben101Scf06996g02038	5.0141	0.0125663
Niben101Scf00163g19001	5.01236	0.00015927
Niben101Scf02832g01015	1.67284	1.49593e-09
Niben101Scf00747g11007	1.94568	1.56774e-09
Niben101Scf04861g00027	1.24373	1.61937e-09
Niben101Scf00090g05006	1.70266	1.63317e-09
Niben101Scf04191g02001	2.24486	1.67687e-09
Niben101Scf07162g01018	1.3306	1.68588e-09
Niben101Scf00439g10058	2.38598	1.70666e-09
Niben101Scf00861g07002	1.55538	1.70711e-09
Niben101Scf11025g00004	4.99319	0.0280461
Niben101Scf03159g00001	3.04945	1.72938e-09
Niben101Scf01076g01010	2.81633	1.76046e-09
Niben101Scf04786g00011	4.98838	0.03956
Niben101Scf02740g06001	2.18771	1.7612e-09
Niben101Scf05610g03024	1.85108	1.77248e-09
Niben101Scf08704g02003	4.98245	0.0178162
Niben101Scf29276g00003	1.25526	1.84479e-09
Niben101Scf02494g10012	1.43984	1.95077e-09
Niben101Scf03539g00003	1.43194	2.00026e-09
Niben101Scf05177g03021	3.10516	2.08618e-09
Niben101Scf01341g03003	1.7064	2.1323e-09
Niben101Scf00821g14009	2.24577	2.13483e-09
Niben101Scf02407g02001	4.9654	0.0102842
Niben101Scf03194g01013	3.34659	2.13645e-09
Niben101Scf03867g00010	4.96148	0.0243922
Niben101Scf01281g10013	2.17286	2.16956e-09
Niben101Scf03647g03023	4.95933	3.40048e-05
Niben101Scf03720g00008	2.50234	2.17872e-09
Niben101Scf01414g02024	2.37351	2.20929e-09
Niben101Scf02749g01008	4.94782	9.12786e-08
Niben101Scf37331g00003	1.81129	2.30403e-09
Niben101Scf02508g01008	4.94174	0.00783855
Niben101Scf03363g00003	2.35173	2.34864e-09
Niben101Scf18643g00005	4.9386	8.91884e-05
Niben101Scf07488g00024	1.83263	2.49933e-09
Niben101Scf02971g03001	3.78519	2.5441e-09
Niben101Scf04406g06011	2.06651	2.56967e-09
Niben101Scf02025g04001	1.25149	2.63388e-09
Niben101Scf06348g00006	3.39891	2.81581e-09
Niben101Scf00229g04004	1.76788	2.82009e-09
Niben101Scf03853g03012	2.76697	2.84243e-09
Niben101Scf09172g02043	2.04879	2.84705e-09
Niben101Scf07058g02007	2.52681	2.8522e-09
Niben101Scf04020g02004	4.91439	7.68515e-08
Niben101Scf02269g00011	4.23139	2.92618e-09
Niben101Scf07926g05011	2.76268	2.93137e-09
Niben101Scf02323g01010	4.9076	0.0425854
Niben101Scf04944g03001	2.66221	2.97937e-09
Niben101Scf10999g00011	4.90757	0.000244891
Niben101Scf00905g12005	1.1789	3.00749e-09
Niben101Scf03977g03001	3.50573	3.04337e-09
Niben101Scf01656g00008	4.902	0.000675544
Niben101Scf00271g01020	1.05845	3.08409e-09
Niben101Scf11232g01002	4.89275	0.0132233
Niben101Scf00301g00001	2.03123	3.17262e-09
Niben101Scf00390g03001	4.88667	0.000131714
Niben101Scf03427g09003	3.50334	3.20937e-09
Niben101Scf00770g01004	4.88531	3.50583e-05
Niben101Scf09472g02009	1.76566	3.22232e-09
Niben101Scf25537g00002	4.88475	1.40325e-05
Niben101Scf01515g03004	3.3851	3.30182e-09
Niben101Scf01518g08001	3.07652	3.30182e-09
Niben101Scf10316g03002	2.28369	3.46835e-09
Niben101Scf01166g09016	1.80554	3.51683e-09
Niben101Scf20961g00007	1.63785	3.59373e-09
Niben101Scf00492g01003	4.85822	9.78721e-06
Niben101Scf20652g01026	1.72558	3.6409e-09
Niben101Scf04675g04004	1.74938	3.71866e-09
Niben101Scf03255g00018	1.94179	3.77197e-09
Niben101Scf03185g00003	1.51122	3.88665e-09
Niben101Scf04339g00001	1.38044	3.88665e-09
Niben101Scf37888g00019	4.83973	0.0395871
Niben101Scf00944g01001	4.83483	0.0249871
Niben101Scf05912g02001	1.69393	4.07337e-09
Niben101Scf13036g00002	1.57388	4.10656e-09
Niben101Scf02518g01003	1.67458	4.24463e-09
Niben101Scf04400g01012	2.00047	4.41219e-09
Niben101Scf09552g01024	4.82679	0.00795647
Niben101Scf09470g01004	2.16847	4.54077e-09
Niben101Scf01764g02032	2.43556	4.54234e-09
Niben101Scf01791g01001	2.03445	4.5596e-09
Niben101Scf03326g02002	1.35458	4.57366e-09
Niben101Scf07907g00008	3.03854	4.6454e-09
Niben101Scf02318g06017	2.36474	4.9093e-09
Niben101Scf02581g05001	3.40986	4.92278e-09
Niben101Scf03435g02021	1.70527	4.93424e-09
Niben101Scf04145g00026	2.30442	4.96038e-09
Niben101Scf00201g01004	1.86643	5.05435e-09
Niben101Scf09101g04021	1.77726	5.2029e-09
Niben101Scf12994g00010	3.03731	5.48271e-09
Niben101Scf11379g00013	2.15206	5.48697e-09
Niben101Scf04206g00005	1.93648	5.61884e-09
Niben101Scf15100g00001	3.29569	5.62495e-09
Niben101Scf00577g09001	3.36394	5.69112e-09
Niben101Scf03753g00020	1.75846	5.69246e-09
Niben101Scf00503g02005	2.30128	5.73092e-09
Niben101Scf14144g01017	2.21611	5.7436e-09
Niben101Scf02268g06019	1.545	5.78308e-09
Niben101Scf01063g11017	2.11835	5.85445e-09
Niben101Scf07563g02014	2.74849	6.07802e-09
Niben101Scf04093g00004	4.76729	6.77507e-09
Niben101Scf06996g02042	3.26545	6.16971e-09
Niben101Scf05245g00004	4.76486	0.0290018
Niben101Scf04900g00007	2.82055	6.39711e-09
Niben101Scf05238g00006	2.71498	6.71556e-09
Niben101Scf05306g02022	1.18405	6.71556e-09
Niben101Scf02562g00023	1.82404	6.76553e-09
Niben101Scf07516g01002	2.9551	6.95657e-09
Niben101Scf12886g00009	4.74659	0.000205343
Niben101Scf07515g01011	1.98162	7.08555e-09
Niben101Scf02085g16005	4.74104	0.0403371
Niben101Scf10188g01004	2.3286	7.17713e-09
Niben101Scf10885g00017	2.21024	7.44665e-09
Niben101Scf02014g00021	2.00514	7.51111e-09
Niben101Scf12443g02013	1.45749	7.55636e-09
Niben101Scf07767g02011	4.40505	7.61207e-09
Niben101Scf02171g00008	2.42754	7.63615e-09
Niben101Scf10434g00038	1.31292	7.70937e-09
Niben101Scf04332g00003	1.34105	7.75528e-09
Niben101Scf00381g08009	2.1834	7.82851e-09
Niben101Scf05014g00019	4.7259	5.69887e-05
Niben101Scf13854g01007	1.50765	8.6026e-09
Niben101Scf05391g02018	2.61651	9.24366e-09
Niben101Scf11774g01001	2.0322	9.57147e-09
Niben101Scf04249g01010	1.39432	9.70374e-09
Niben101Scf04644g00013	1.13224	9.70374e-09
Niben101Scf08683g00003	1.65342	9.72671e-09
Niben101Scf00941g02004	1.76626	1.00383e-08
Niben101Scf03375g02017	1.00975	1.00383e-08
Niben101Scf06249g05020	4.70148	0.000381766
Niben101Scf00726g02001	2.26689	1.0334e-08
Niben101Scf09788g00010	2.5714	1.05075e-08
Niben101Scf07423g06001	4.69938	4.78822e-06
Niben101Scf12680g05007	2.50551	1.07282e-08
Niben101Scf01863g04002	2.31306	1.07429e-08
Niben101Scf05304g01010	3.47152	1.07534e-08
Niben101Scf07089g02011	3.12286	1.1051e-08
Niben101Scf04664g00021	2.56811	1.10842e-08
Niben101Scf22566g00023	1.53325	1.11433e-08
Niben101Scf04123g01014	1.35149	1.12119e-08
Niben101Scf01521g12008	1.07862	1.18717e-08
Niben101Scf00870g03002	2.56857	1.1945e-08
Niben101Scf01746g03002	1.40098	1.20711e-08
Niben101Scf00189g00004	1.09766	1.20804e-08
Niben101Scf02063g05005	1.52303	1.23386e-08
Niben101Scf02059g01009	2.22764	1.24446e-08
Niben101Scf06772g01013	1.73983	1.27262e-08
Niben101Scf02153g01004	2.27646	1.38045e-08
Niben101Scf00264g02010	2.07392	1.42153e-08
Niben101Scf01463g07017	1.39906	1.44171e-08
Niben101Scf38394g00004	1.10259	1.46031e-08
Niben101Scf06525g03006	3.12863	1.4636e-08
Niben101Scf01587g01006	2.91228	1.49054e-08
Niben101Scf03435g00002	1.66864	1.50125e-08
Niben101Scf01240g10025	1.49583	1.54172e-08
Niben101Scf05245g02003	4.64126	1.83842e-05
Niben101Scf00245g05005	1.19176	1.61462e-08
Niben101Scf03255g00011	4.63959	0.0172254
Niben101Scf00094g01002	1.74848	1.63576e-08
Niben101Scf03302g02007	4.63845	4.28692e-08
Niben101Scf00046g03002	2.62293	1.63627e-08
Niben101Scf07261g00002	1.39702	1.64893e-08
Niben101Scf01056g04002	1.33144	1.66078e-08
Niben101Scf02393g01003	1.8126	1.70156e-08
Niben101Scf04674g02003	4.63093	0.0130071
Niben101Scf06369g04009	1.70635	1.7315e-08
Niben101Scf05056g03023	1.808	1.73645e-08
Niben101Scf04099g08003	2.01641	1.74768e-08
Niben101Scf08895g01018	1.80625	1.77737e-08
Niben101Scf18540g00014	1.57771	1.84206e-08
Niben101Scf02622g09004	1.08733	1.95812e-08
Niben101Scf00577g02017	2.97235	1.96136e-08
Niben101Scf00584g03033	4.62192	0.0354913
Niben101Scf05373g00005	4.62122	3.48596e-08
Niben101Scf09436g05004	1.91712	1.96726e-08
Niben101Scf08751g00007	4.6202	0.000831352
Niben101Scf00445g02005	1.44593	2.05638e-08
Niben101Scf00493g00006	1.34197	2.05638e-08
Niben101Scf06442g00013	1.48249	2.09264e-08
Niben101Scf00887g02006	4.61428	0.0220544
Niben101Scf03674g00005	2.35819	2.1628e-08
Niben101Scf02031g00029	1.33313	2.17014e-08
Niben101Scf09107g01007	4.60837	0.0197455
Niben101Scf00228g04005	2.66019	2.23907e-08
Niben101Scf01950g04010	2.14218	2.26053e-08
Niben101Scf02792g01020	1.91128	2.31669e-08
Niben101Scf07423g00005	2.85714	2.32373e-08
Niben101Scf03309g08033	4.5909	0.0347867
Niben101Scf04812g01015	2.41211	2.65653e-08
Niben101Scf02564g14006	4.58171	0.00194282
Niben101Scf05858g00005	2.58099	2.67339e-08
Niben101Scf02268g06007	1.47682	2.71676e-08
Niben101Scf04655g02005	4.58087	0.00865391
Niben101Scf04548g00001	1.47152	2.72415e-08
Niben101Scf05246g03010	4.57908	0.0407403
Niben101Scf06025g02026	1.60376	2.75356e-08
Niben101Scf06395g00004	1.64695	2.84516e-08
Niben101Scf03362g05002	1.69331	2.876e-08
Niben101Scf10940g04022	4.56817	0.0421937
Niben101Scf03018g11001	3.57548	3.11797e-08
Niben101Scf00402g02003	2.07754	3.13779e-08
Niben101Scf04007g05005	2.83524	3.1458e-08
Niben101Scf01297g04007	1.20081	3.18818e-08
Niben101Scf03385g04011	2.19024	3.20798e-08
Niben101Scf04563g01011	3.11321	3.21853e-08
Niben101Scf06423g02009	2.80246	3.24605e-08
Niben101Ctg12636g00001	2.70786	3.26304e-08
Niben101Scf01660g02014	3.18573	3.31052e-08
Niben101Scf14697g01004	2.20445	3.31615e-08
Niben101Scf00239g07005	2.52498	3.32116e-08
Niben101Scf02908g06010	4.54573	5.33235e-05
Niben101Scf04995g00012	1.28939	3.32896e-08
Niben101Scf01764g00014	4.54531	3.28177e-06
Niben101Scf04841g00035	3.34429	3.42284e-08
Niben101Scf02378g00009	4.54271	0.0491302
Niben101Scf00853g07005	1.05276	3.50131e-08
Niben101Scf04473g00003	1.9367	3.53172e-08
Niben101Scf02216g00007	4.53541	0.0202479
Niben101Scf01481g00009	1.44518	3.55821e-08
Niben101Scf06153g03012	1.77004	3.58218e-08
Niben101Scf03479g05047	1.26465	3.66184e-08
Niben101Scf01941g00023	1.89411	3.73308e-08
Niben101Scf01640g03006	3.57444	3.79742e-08
Niben101Scf15467g02029	4.52476	0.00426286
Niben101Scf03528g00004	3.20113	3.81758e-08
Niben101Scf04973g02006	1.5297	3.85277e-08
Niben101Scf00773g08001	1.55206	4.00573e-08
Niben101Scf02160g01003	4.50974	1.23034e-05
Niben101Scf11177g00001	4.15747	4.00909e-08
Niben101Scf04100g00005	2.26065	4.06483e-08
Niben101Scf00962g03006	1.88782	4.07997e-08
Niben101Scf00856g02001	4.50071	0.0219311
Niben101Scf01587g00005	3.05243	4.08832e-08
Niben101Scf01977g00001	3.18028	4.19452e-08
Niben101Scf05245g01007	1.53977	4.22637e-08
Niben101Scf05300g00002	1.48399	4.36016e-08
Niben101Scf00752g01003	4.48536	0.00973501
Niben101Scf02563g01010	4.48303	0.00039881
Niben101Scf11110g00021	2.91928	4.37437e-08
Niben101Scf07241g00014	1.41991	4.38323e-08
Niben101Scf00484g00004	1.42061	4.45872e-08
Niben101Scf05341g03002	3.24728	4.49437e-08
Niben101Scf08926g03007	1.28228	4.49437e-08
Niben101Scf03773g00002	1.69828	4.54453e-08
Niben101Scf03302g04003	4.47907	0.0472107
Niben101Scf01623g06026	1.89446	4.87441e-08
Niben101Scf06019g00004	1.82545	4.89171e-08
Niben101Scf02049g01002	1.29109	5.13922e-08
Niben101Scf07493g04001	4.47201	1.47374e-06
Niben101Scf08604g00012	3.2074	5.14884e-08
Niben101Scf01146g06011	1.62011	5.22824e-08
Niben101Scf03867g02040	4.46709	0.000176447
Niben101Scf14323g01021	1.97608	5.32324e-08
Niben101Scf00892g00002	4.46503	7.46174e-08
Niben101Scf07188g00015	4.46445	0.000810068
Niben101Scf02694g07005	4.41239	5.42944e-08
Niben101Scf00362g00017	4.46399	0.00642387
Niben101Scf05201g09003	2.05065	5.431e-08
Niben101Scf13644g00018	1.88061	5.5298e-08
Niben101Scf02738g05007	1.17327	5.57605e-08
Niben101Scf13429g04020	4.45869	1.14562e-07
Niben101Scf07767g02004	2.05867	5.65228e-08
Niben101Scf04723g00001	2.10354	5.77674e-08
Niben101Scf02085g26009	2.20357	5.85502e-08
Niben101Scf04514g01006	1.31561	5.87373e-08
Niben101Scf06588g02010	1.61005	5.94375e-08
Niben101Scf01121g00005	4.45018	3.02877e-05
Niben101Scf00063g10026	3.50285	6.03612e-08
Niben101Scf01642g02006	4.44595	0.000266321
Niben101Scf04167g00004	4.44385	0.000227285
Niben101Scf03854g02003	4.43936	0.0496757
Niben101Scf09938g00012	1.1661	6.52769e-08
Niben101Scf00905g04003	1.91145	6.65064e-08
Niben101Scf00853g02012	1.67278	6.73471e-08
Niben101Scf07984g02016	1.7375	6.86491e-08
Niben101Scf02974g00005	4.42579	4.78165e-06
Niben101Scf14877g01013	1.85504	7.0861e-08
Niben101Scf01832g00003	4.4191	0.0221851
Niben101Scf09709g00008	1.77822	7.11287e-08
Niben101Scf00369g02005	1.73319	7.11712e-08
Niben101Scf00761g03004	2.18331	7.1176e-08
Niben101Ctg16390g00005	2.60636	7.12522e-08
Niben101Scf02155g00001	1.35569	7.20144e-08
Niben101Scf00919g07002	3.09444	7.25688e-08
Niben101Scf06424g00003	4.41045	6.15891e-05
Niben101Scf06684g03003	2.25787	7.44325e-08
Niben101Scf01393g00001	1.90579	7.62006e-08
Niben101Scf12280g01013	1.48083	7.68515e-08
Niben101Scf10158g01033	2.38725	7.70017e-08
Niben101Ctg14347g00004	1.34988	7.7891e-08
Niben101Scf28100g00001	4.38191	1.85229e-06
Niben101Scf02133g00003	1.44395	7.98042e-08
Niben101Scf03983g00042	1.27074	8.03352e-08
Niben101Scf11649g01009	1.98169	8.13498e-08
Niben101Scf02145g01001	1.71789	8.18175e-08
Niben101Scf08777g05023	1.33031	8.18175e-08
Niben101Scf02349g03001	2.77853	8.21847e-08
Niben101Scf01237g11009	4.3724	0.00210616
Niben101Scf07981g01017	1.58258	8.25603e-08
Niben101Scf24355g00006	1.27164	8.41707e-08
Niben101Scf13268g00004	3.12205	8.42113e-08
Niben101Scf01326g11012	1.15136	8.46513e-08
Niben101Scf10254g01014	1.88949	8.46513e-08
Niben101Scf17802g02009	4.36748	0.0394554
Niben101Scf15836g04014	2.9455	8.50121e-08
Niben101Scf05298g05001	4.36146	8.05756e-06
Niben101Scf03671g02001	1.76921	8.82113e-08
Niben101Scf02749g04009	1.80453	8.86107e-08
Niben101Scf05029g02016	3.23744	8.99392e-08
Niben101Scf00202g06008	4.34875	0.0309749
Niben101Scf09368g00004	4.34277	0.0336542
Niben101Scf01523g00023	1.10263	9.55824e-08
Niben101Scf00022g09004	1.4152	9.71245e-08
Niben101Scf02406g04030	2.40476	9.74156e-08
Niben101Scf32086g00002	1.27227	9.8333e-08
Niben101Scf03114g01003	4.32916	5.26991e-05
Niben101Scf06280g05014	1.73021	1.02311e-07
Niben101Scf04292g11008	1.57769	1.03662e-07
Niben101Scf14151g00008	1.03455	1.07514e-07
Niben101Scf08015g01004	4.31303	4.52689e-07
Niben101Scf00907g00002	4.30975	0.0466418
Niben101Scf02404g02035	1.67878	1.11727e-07
Niben101Scf10007g01002	1.88895	1.12055e-07
Niben101Scf08041g02014	4.30299	2.57987e-07
Niben101Scf08926g01025	1.95641	1.14654e-07
Niben101Scf01005g07009	4.29876	0.0232419
Niben101Scf02132g00027	1.66938	1.16548e-07
Niben101Scf01740g10002	3.19447	1.1954e-07
Niben101Scf10205g00006	4.29774	1.23891e-07
Niben101Scf03479g04003	1.30939	1.20265e-07
Niben101Scf12783g01008	2.46552	1.20473e-07
Niben101Scf10316g03003	2.72169	1.20576e-07
Niben101Ctg15635g00003	3.17631	1.22017e-07
Niben101Scf03143g11004	1.10682	1.22728e-07
Niben101Scf33457g00002	3.1259	1.24653e-07
Niben101Scf02772g03006	1.7837	1.27525e-07
Niben101Scf01445g00004	1.79232	1.30227e-07
Niben101Scf02298g03009	4.28252	0.014427
Niben101Scf06578g00021	3.43892	1.31907e-07
Niben101Scf03205g01005	4.27846	1.5487e-06
Niben101Scf02558g00027	1.353	1.32463e-07
Niben101Scf10015g02003	3.69994	1.32463e-07
Niben101Scf11362g01012	2.09425	1.34022e-07
Niben101Scf01764g00013	4.27565	3.07756e-05
Niben101Scf02520g00006	1.32531	1.36007e-07
Niben101Scf09360g01009	1.35178	1.36007e-07
Niben101Scf00922g00009	2.33545	1.36031e-07
Niben101Scf07001g00004	2.89654	1.37336e-07
Niben101Scf03436g01017	1.75922	1.40817e-07
Niben101Scf01785g06011	1.5296	1.42801e-07
Niben101Scf04133g02006	4.25872	0.0437939
Niben101Scf15437g02006	3.28127	1.45622e-07
Niben101Scf16678g00013	3.26369	1.51046e-07
Niben101Scf05413g01013	1.49202	1.52123e-07
Niben101Scf02319g05004	4.25103	0.0323452
Niben101Scf02816g01009	2.53006	1.52898e-07
Niben101Scf05063g00001	1.48652	1.53161e-07
Niben101Scf01066g01009	1.18793	1.55612e-07
Niben101Scf03461g01006	2.14798	1.5704e-07
Niben101Scf04871g13001	1.31781	1.5928e-07
Niben101Scf07643g00010	1.69856	1.60322e-07
Niben101Scf02262g02007	1.13536	1.62778e-07
Niben101Scf02366g04009	2.92222	1.62778e-07
Niben101Scf04934g02002	2.16982	1.62778e-07
Niben101Scf02467g01048	1.37144	1.65613e-07
Niben101Scf01752g06014	1.35579	1.66899e-07
Niben101Scf01784g00009	1.46933	1.7088e-07
Niben101Scf08680g00002	2.60638	1.73549e-07
Niben101Scf15187g00004	1.80415	1.76206e-07
Niben101Scf14627g00001	1.3865	1.77404e-07
Niben101Scf10148g00010	1.73732	1.78045e-07
Niben101Scf04557g03013	1.87289	1.80748e-07
Niben101Scf08206g02024	2.1053	1.85143e-07
Niben101Scf12589g00006	4.2194	0.00271669
Niben101Scf05588g03010	1.33279	1.88041e-07
Niben101Scf03169g04009	4.21074	8.04109e-07
Niben101Scf04217g04001	3.21795	1.90732e-07
Niben101Scf08804g02009	2.6325	1.91581e-07
Niben101Scf07576g04017	1.96578	1.92372e-07
Niben101Scf11616g00008	1.1107	1.92372e-07
Niben101Scf04781g00007	1.17799	1.98842e-07
Niben101Scf01023g07011	1.55225	2.00281e-07
Niben101Scf08351g01002	4.20182	0.0439135
Niben101Scf00887g04011	4.20155	3.03496e-06
Niben101Scf05247g01011	1.31926	2.0492e-07
Niben101Scf01025g13016	1.42078	2.05216e-07
Niben101Scf06424g01007	4.19919	1.44309e-05
Niben101Scf03206g01008	2.2236	2.09269e-07
Niben101Scf00311g03010	1.80167	2.10733e-07
Niben101Scf04981g00023	1.76095	2.11445e-07
Niben101Scf00941g06004	2.09842	2.12369e-07
Niben101Scf09442g00010	4.19351	0.0208779
Niben101Scf04091g00025	4.19159	0.0109737
Niben101Scf07382g01014	4.01716	2.1844e-07
Niben101Scf07036g03002	1.98159	2.19238e-07
Niben101Scf04939g01006	4.18496	5.15139e-07
Niben101Scf06823g02015	1.6425	2.25847e-07
Niben101Scf02828g03012	4.17596	0.0274335
Niben101Scf02405g04011	2.18366	2.3492e-07
Niben101Scf11312g00005	1.74867	2.38738e-07
Niben101Scf03599g00004	2.85455	2.40017e-07
Niben101Scf13429g04019	4.17263	0.00102651
Niben101Scf00111g01018	2.80092	2.42925e-07
Niben101Scf18951g00009	3.14291	2.45185e-07
Niben101Scf03047g01006	2.01097	2.47553e-07
Niben101Scf07034g04008	4.1708	4.10148e-05
Niben101Scf00213g01002	2.3168	2.48534e-07
Niben101Scf05453g00017	4.17002	1.07084e-06
Niben101Scf00460g00002	1.79119	2.4918e-07
Niben101Scf07748g00018	3.82544	2.50186e-07
Niben101Scf16105g00001	2.03188	2.50186e-07
Niben101Scf04133g02029	3.13558	2.51195e-07
Niben101Scf07036g00004	1.01639	2.51452e-07
Niben101Scf11497g02010	2.37698	2.5384e-07
Niben101Scf02525g07007	1.20785	2.59047e-07
Niben101Scf04060g04001	1.87129	2.62568e-07
Niben101Scf04514g02023	2.21483	2.63566e-07
Niben101Scf00059g01004	4.15171	0.00108978
Niben101Scf02738g02001	1.89738	2.69055e-07
Niben101Scf06909g00004	1.52674	2.75403e-07
Niben101Scf09248g01010	1.62125	2.75553e-07
Niben101Scf01328g01014	1.50702	2.77926e-07
Niben101Scf01965g00011	4.13993	2.26654e-06
Niben101Scf03376g00008	1.01662	2.83295e-07
Niben101Scf03977g03005	1.90178	2.83295e-07
Niben101Scf01319g01001	1.03663	2.86668e-07
Niben101Scf00830g05006	2.07012	2.86969e-07
Niben101Scf01382g05005	3.07428	2.9535e-07
Niben101Scf00646g07018	4.12654	0.0013266
Niben101Scf01870g00003	4.0716	3.01367e-07
Niben101Scf03020g00009	4.12227	1.53499e-05
Niben101Scf04044g17003	1.39695	3.0292e-07
Niben101Scf09512g00004	1.26632	3.0292e-07
Niben101Scf06081g03019	4.12095	0.0149903
Niben101Scf02160g01004	4.11942	0.000172163
Niben101Scf07042g00007	2.21639	3.1096e-07
Niben101Scf09225g04003	3.87913	3.1096e-07
Niben101Scf10464g00006	2.08879	3.1568e-07
Niben101Scf03108g12002	2.80544	3.15684e-07
Niben101Scf02531g02003	4.11183	0.0164698
Niben101Scf06823g02001	1.60955	3.16782e-07
Niben101Scf09774g02017	1.48211	3.19111e-07
Niben101Scf12372g02004	1.049	3.19111e-07
Niben101Scf02541g06007	4.11052	0.0399569
Niben101Scf00757g00007	2.81149	3.23925e-07
Niben101Scf01520g08013	1.58	3.25988e-07
Niben101Scf02903g04002	4.10065	0.00122404
Niben101Scf07069g00003	1.33775	3.40174e-07
Niben101Scf03208g02009	1.85759	3.4221e-07
Niben101Scf02573g00010	2.54442	3.42809e-07
Niben101Scf03147g09006	4.09465	0.00403482
Niben101Scf05749g02021	1.7572	3.44601e-07
Niben101Scf02232g00001	2.62653	3.45131e-07
Niben101Scf05720g06001	1.08772	3.45704e-07
Niben101Scf00189g03001	3.20647	3.46173e-07
Niben101Scf02638g01019	1.78336	3.46173e-07
Niben101Scf06976g07013	1.97727	3.46252e-07
Niben101Scf01463g08009	3.14697	3.48513e-07
Niben101Scf06025g02020	2.02143	3.50991e-07
Niben101Scf02511g07003	1.24581	3.64336e-07
Niben101Scf04899g00007	1.06822	3.71739e-07
Niben101Scf01402g02022	1.06809	3.74703e-07
Niben101Scf02114g02005	3.7547	3.74849e-07
Niben101Scf04159g01006	1.79915	3.7622e-07
Niben101Scf03770g01004	1.05483	3.79362e-07
Niben101Scf04914g00001	1.30725	3.79362e-07
Niben101Scf09079g01003	2.36885	3.79362e-07
Niben101Scf01237g11010	2.20508	3.79894e-07
Niben101Scf06836g01002	1.00823	3.90354e-07
Niben101Scf02766g01008	3.71794	3.94403e-07
Niben101Scf02869g17007	3.42611	3.95093e-07
Niben101Scf00180g01011	1.89668	4.02486e-07
Niben101Scf00116g06002	4.06318	0.00042341
Niben101Scf03790g00004	1.61796	4.22199e-07
Niben101Scf01954g02001	2.65133	4.2399e-07
Niben101Scf01623g14006	2.18882	4.39356e-07
Niben101Scf00168g10008	4.05897	0.0201214
Niben101Scf08690g02017	1.58173	4.40906e-07
Niben101Scf03450g02023	2.21763	4.4582e-07
Niben101Scf11844g02011	1.58111	4.46317e-07
Niben101Scf04551g02004	1.244	4.52646e-07
Niben101Scf11443g01020	3.64424	4.52646e-07
Niben101Scf00699g00006	2.76617	4.53228e-07
Niben101Scf03403g01026	1.63464	4.70417e-07
Niben101Scf01683g09002	1.67336	4.77612e-07
Niben101Scf01848g05007	1.78011	4.7852e-07
Niben101Scf02632g04010	1.05883	4.8009e-07
Niben101Scf05542g00010	1.84981	4.81874e-07
Niben101Scf01661g02002	4.04106	0.011238
Niben101Scf01506g02001	3.94314	4.98217e-07
Niben101Scf23282g01002	4.04068	0.0090667
Niben101Scf03705g02012	3.83252	5.06293e-07
Niben101Scf04871g19004	2.281	5.08262e-07
Niben101Scf02045g02007	2.13531	5.15139e-07
Niben101Scf00474g05001	2.81557	5.17485e-07
Niben101Scf08039g03004	4.03282	0.0183247
Niben101Scf02941g00008	4.03235	0.0054785
Niben101Scf04528g00002	4.03197	0.0486545
Niben101Scf00113g04027	2.26827	5.22092e-07
Niben101Scf01395g00017	2.62593	5.2682e-07
Niben101Scf01991g00008	1.76635	5.40189e-07
Niben101Scf10176g00003	1.94281	5.42091e-07
Niben101Scf15373g00007	2.33221	5.42091e-07
Niben101Scf00543g00008	1.58774	5.81021e-07
Niben101Scf13777g00007	1.1698	6.01225e-07
Niben101Scf04113g12002	1.37021	6.07101e-07
Niben101Scf14877g01015	1.29196	6.15915e-07
Niben101Scf15391g01009	1.90226	6.15915e-07
Niben101Scf01506g04006	1.70625	6.19849e-07
Niben101Scf00332g06019	1.04357	6.29578e-07
Niben101Scf06423g03027	1.25262	6.36363e-07
Niben101Scf04044g17011	1.83787	6.42188e-07
Niben101Scf00481g01003	1.61133	6.42334e-07
Niben101Scf01683g08006	2.31109	6.44675e-07
Niben101Scf08368g01012	1.91849	6.45624e-07
Niben101Scf02627g01016	1.15216	6.52433e-07
Niben101Scf03375g00004	1.31995	6.53837e-07
Niben101Scf10502g00010	3.99825	5.62755e-06
Niben101Scf39489g00004	1.71337	6.61906e-07
Niben101Scf06374g00021	1.59767	6.6395e-07
Niben101Scf01691g01017	1.99821	6.78274e-07
Niben101Scf00501g02005	1.67049	6.84782e-07
Niben101Scf00890g01025	2.12003	6.95053e-07
Niben101Scf10067g00009	3.77435	6.97447e-07
Niben101Scf02540g01012	1.22507	7.27682e-07
Niben101Scf00439g10055	2.74216	7.50139e-07
Niben101Scf15224g00007	3.96634	0.0281606
Niben101Scf04763g02005	2.16599	7.73871e-07
Niben101Scf07229g00010	1.76258	7.76028e-07
Niben101Scf12369g01002	1.29131	7.8504e-07
Niben101Scf02353g06031	1.54502	7.94593e-07
Niben101Scf02844g03014	3.95762	7.98241e-05
Niben101Scf00961g04012	1.51511	8.04109e-07
Niben101Scf00023g08011	2.73551	8.10014e-07
Niben101Scf03106g01009	2.83827	8.11648e-07
Niben101Scf00332g12011	1.86103	8.1603e-07
Niben101Scf04994g00005	3.95119	9.18439e-05
Niben101Scf07974g03008	1.02091	8.25028e-07
Niben101Scf04007g05007	3.94972	0.0250256
Niben101Scf00069g02013	1.53271	8.25385e-07
Niben101Scf02757g03009	2.22375	8.25385e-07
Niben101Scf02480g01009	3.94812	0.0128332
Niben101Scf06249g05013	2.3784	8.37324e-07
Niben101Scf10650g02016	1.33497	8.43285e-07
Niben101Scf10941g00001	1.51024	8.51181e-07
Niben101Scf00428g12008	1.42627	8.57275e-07
Niben101Scf01559g04002	2.93733	8.58876e-07
Niben101Scf01124g03003	2.62486	8.65012e-07
Niben101Scf02996g02001	3.93574	7.40711e-05
Niben101Scf00326g01023	2.18728	8.76589e-07
Niben101Scf14708g00019	1.37402	9.01652e-07
Niben101Scf01426g00005	2.19255	9.09238e-07
Niben101Scf08690g01009	1.28761	9.11953e-07
Niben101Scf03354g00006	3.92468	0.0199918
Niben101Scf01448g02005	1.28228	9.31007e-07
Niben101Scf00962g03009	2.2163	9.35565e-07
Niben101Scf03045g13003	2.13839	9.44423e-07
Niben101Scf03250g01004	3.92388	1.99223e-06
Niben101Scf01094g01010	1.06516	9.48881e-07
Niben101Scf01740g12012	2.78379	9.48881e-07
Niben101Scf01740g14003	3.92195	2.03283e-05
Niben101Scf04018g06003	3.48312	9.57202e-07
Niben101Scf10329g03024	1.27866	9.57711e-07
Niben101Scf02285g01028	2.2217	9.61786e-07
Niben101Scf07883g02005	3.91575	0.026536
Niben101Scf23113g00023	1.86516	9.75704e-07
Niben101Scf03039g00004	3.91244	8.20483e-06
Niben101Scf04377g03007	2.56659	9.80454e-07
Niben101Scf02636g05003	3.91192	7.13226e-06
Niben101Scf01295g05007	1.48254	9.96991e-07
Niben101Scf15327g00001	3.91151	0.00105364
Niben101Scf22015g02048	1.04218	9.97396e-07
Niben101Scf01950g03015	3.91101	2.10388e-05
Niben101Scf01749g00001	1.51618	1.00348e-06
Niben101Scf01934g04019	1.1649	1.02316e-06
Niben101Ctg07755g00002	3.9055	6.60783e-05
Niben101Scf01727g03003	1.51784	1.02861e-06
Niben101Scf05166g02006	1.92849	1.02861e-06
Niben101Scf12202g00012	1.90917	1.02861e-06
Niben101Scf09334g04009	2.84713	1.0304e-06
Niben101Scf00180g01013	1.24722	1.05006e-06
Niben101Scf02357g01004	3.89702	0.0382426
Niben101Scf02471g01008	3.89553	0.0201304
Niben101Scf04240g00008	1.22889	1.09972e-06
Niben101Scf06603g01009	1.49227	1.10052e-06
Niben101Scf00369g09020	1.53482	1.1039e-06
Niben101Scf06087g12013	3.89352	5.49807e-06
Niben101Scf01341g03007	1.29594	1.11793e-06
Niben101Scf06653g02032	1.35236	1.11793e-06
Niben101Scf00745g03016	3.89341	1.39179e-06
Niben101Scf07044g03013	1.75004	1.11933e-06
Niben101Scf03340g05001	1.62168	1.1213e-06
Niben101Scf04812g01006	1.5326	1.12265e-06
Niben101Scf01025g13001	1.37145	1.1639e-06
Niben101Scf04782g01001	2.32773	1.17078e-06
Niben101Scf10722g00011	2.35899	1.17738e-06
Niben101Scf01518g01001	3.88719	0.000182609
Niben101Scf00884g00017	1.71847	1.19013e-06
Niben101Ctg14511g00002	2.32269	1.21204e-06
Niben101Scf02011g03011	3.88541	0.0465207
Niben101Scf11182g01002	1.95922	1.22711e-06
Niben101Scf02411g01007	3.40626	1.25376e-06
Niben101Scf07623g01033	2.53072	1.25877e-06
Niben101Scf04407g00002	2.15704	1.26285e-06
Niben101Scf01529g04009	1.67033	1.26527e-06
Niben101Scf01802g00003	2.02726	1.27392e-06
Niben101Scf15677g00007	1.1462	1.28225e-06
Niben101Scf00161g04007	3.8802	0.0025491
Niben101Scf01640g01003	3.87976	3.25346e-05
Niben101Scf06078g03001	1.69726	1.29467e-06
Niben101Scf00074g01003	2.46285	1.33076e-06
Niben101Scf02971g04001	1.96614	1.39828e-06
Niben101Scf04124g05022	3.33086	1.41095e-06
Niben101Scf04549g00002	3.87436	4.52502e-06
Niben101Scf08263g03011	2.30648	1.4168e-06
Niben101Scf05231g00001	3.87298	0.00472441
Niben101Scf13005g00009	1.5024	1.41752e-06
Niben101Scf10306g00001	1.80266	1.41795e-06
Niben101Scf03225g00012	1.12183	1.42156e-06
Niben101Scf09445g02005	2.97627	1.44559e-06
Niben101Scf36674g00005	1.15459	1.44715e-06
Niben101Scf00837g06004	3.86203	4.76815e-06
Niben101Scf12686g01017	1.44429	1.45746e-06
Niben101Scf03595g10007	3.85849	6.48406e-05
Niben101Scf04107g01003	3.31056	1.48731e-06
Niben101Scf08586g03006	3.85823	0.0256744
Niben101Scf07797g01001	1.94903	1.50983e-06
Niben101Scf01269g08008	1.34074	1.51584e-06
Niben101Scf06846g00002	3.85404	0.000432039
Niben101Scf06837g00015	1.6192	1.52301e-06
Niben101Scf06623g00017	3.84949	0.00513935
Niben101Scf06954g03024	2.13535	1.53346e-06
Niben101Scf07054g00003	1.94585	1.56157e-06
Niben101Scf11288g02001	3.84303	0.00440557
Niben101Scf04403g00012	2.55094	1.59677e-06
Niben101Scf09742g00014	1.57618	1.5996e-06
Niben101Scf09989g01014	3.84	8.27602e-06
Niben101Scf05118g10007	1.31547	1.62099e-06
Niben101Scf03786g00008	3.83984	0.00845441
Niben101Scf00396g00013	3.83621	0.021972
Niben101Scf01908g00003	2.727	1.63384e-06
Niben101Scf13221g00005	1.78814	1.63442e-06
Niben101Scf04122g06005	1.68801	1.64248e-06
Niben101Scf06665g01023	3.83051	0.00563111
Niben101Scf02790g03012	1.11968	1.67457e-06
Niben101Scf00788g03015	1.59071	1.67675e-06
Niben101Scf02665g13003	2.5014	1.67675e-06
Niben101Scf05911g00004	3.82795	0.00350753
Niben101Scf08020g05010	3.11976	1.67739e-06
Niben101Scf01964g02002	3.82623	0.0376087
Niben101Scf08873g01009	1.89381	1.68099e-06
Niben101Scf01189g04025	2.26987	1.69065e-06
Niben101Scf08167g02002	3.8242	0.00078978
Niben101Scf02440g01039	1.14908	1.69358e-06
Niben101Scf10142g00008	1.86088	1.71228e-06
Niben101Scf01586g01011	1.85031	1.73374e-06
Niben101Scf09698g00005	1.53319	1.74588e-06
Niben101Scf00870g01021	3.81639	0.00791844
Niben101Scf06650g03002	3.81453	0.00142199
Niben101Scf00445g02003	3.81398	0.0215937
Niben101Scf23113g00026	2.27881	1.75888e-06
Niben101Scf04899g04001	3.81292	0.000127122
Niben101Scf04940g01021	2.12443	1.7912e-06
Niben101Scf01188g11016	1.79803	1.79203e-06
Niben101Scf12754g00010	1.20248	1.8001e-06
Niben101Scf14922g00048	1.88708	1.8001e-06
Niben101Scf04629g00008	3.02738	1.81309e-06
Niben101Scf13710g03014	1.80241	1.82052e-06
Niben101Scf01005g03003	3.18568	1.8357e-06
Niben101Scf01279g00008	1.92883	1.89128e-06
Niben101Scf03759g01002	1.70278	1.90124e-06
Niben101Scf02694g06025	3.17055	1.90699e-06
Niben101Scf01586g01010	2.13229	1.96769e-06
Niben101Scf00063g14001	1.68887	1.98898e-06
Niben101Scf08285g00009	3.80526	0.00226899
Niben101Scf19911g00001	1.80179	2.07149e-06
Niben101Scf01406g02008	3.80063	3.1883e-05
Niben101Scf03028g01011	2.03079	2.08187e-06
Niben101Scf04654g00002	1.13637	2.11678e-06
Niben101Scf02217g07009	3.29103	2.11886e-06
Niben101Scf10103g03014	1.22185	2.11958e-06
Niben101Scf04739g00006	3.79332	0.000218886
Niben101Scf24758g01002	3.06285	2.14325e-06
Niben101Scf00128g04006	3.23897	2.19681e-06
Niben101Scf03263g04010	1.37046	2.21196e-06
Niben101Scf05299g00008	1.72809	2.22314e-06
Niben101Scf09248g08003	1.79288	2.29276e-06
Niben101Scf02366g06014	1.23074	2.29804e-06
Niben101Scf06867g05005	2.87001	2.29804e-06
Niben101Scf05152g00001	3.56045	2.32447e-06
Niben101Scf01695g03013	1.1462	2.33114e-06
Niben101Scf00123g06023	1.67568	2.4045e-06
Niben101Scf03320g05001	1.14206	2.43238e-06
Niben101Scf02275g03001	2.3886	2.46724e-06
Niben101Scf02222g00005	1.99245	2.48231e-06
Niben101Scf10712g00036	3.03439	2.49948e-06
Niben101Scf01704g01007	2.19535	2.50056e-06
Niben101Scf12528g00009	1.67655	2.50056e-06
Niben101Scf02537g18002	3.76813	0.00148012
Niben101Scf06655g00013	2.28724	2.51457e-06
Niben101Scf01734g00001	1.64157	2.58272e-06
Niben101Scf03871g04002	3.76299	0.0445824
Niben101Scf09648g03008	1.00068	2.61255e-06
Niben101Scf03128g09014	3.75961	0.00145561
Niben101Scf09365g00010	1.35425	2.63957e-06
Niben101Scf08869g00002	2.271	2.67927e-06
Niben101Scf16244g02026	3.75817	3.00157e-06
Niben101Scf03565g07023	1.82299	2.73177e-06
Niben101Scf09321g02005	1.93784	2.74965e-06
Niben101Scf00111g01019	1.15881	2.75431e-06
Niben101Scf03169g00006	1.5654	2.75431e-06
Niben101Scf01897g07001	3.75229	0.0485426
Niben101Scf04792g01005	2.54021	2.87593e-06
Niben101Scf10675g00004	1.37944	2.87669e-06
Niben101Scf02869g15010	3.24156	2.89364e-06
Niben101Scf02483g06003	1.11303	2.9161e-06
Niben101Scf06078g02029	1.388	2.92195e-06
Niben101Scf04494g00019	1.62882	2.93962e-06
Niben101Scf04444g02003	1.71188	2.94008e-06
Niben101Scf05552g09003	2.17365	2.94008e-06
Niben101Scf06407g00012	1.07326	2.94008e-06
Niben101Scf01483g03010	2.59529	3.06646e-06
Niben101Scf01386g00005	3.73415	0.00956234
Niben101Scf02486g01009	1.43875	3.08261e-06
Niben101Scf08820g01004	3.73379	0.0232848
Niben101Scf06280g02017	1.98737	3.08676e-06
Niben101Scf12266g02002	1.05705	3.0996e-06
Niben101Scf12308g00014	1.2608	3.18224e-06
Niben101Scf00149g10001	1.57041	3.18492e-06
Niben101Scf06275g04007	1.44614	3.19118e-06
Niben101Scf01380g03003	1.99586	3.23082e-06
Niben101Scf03839g00006	3.72702	0.00377927
Niben101Scf04071g03014	3.07742	3.28818e-06
Niben101Scf08167g01007	2.34434	3.31883e-06
Niben101Scf00180g00004	1.49872	3.44628e-06
Niben101Scf09554g00008	1.62771	3.45054e-06
Niben101Scf00991g13022	1.63874	3.4642e-06
Niben101Scf07552g00001	2.42029	3.51795e-06
Niben101Scf05800g01006	1.02681	3.52878e-06
Niben101Scf00109g10004	3.71111	0.0495451
Niben101Scf08137g01034	2.35231	3.54047e-06
Niben101Scf05030g05006	2.32236	3.57871e-06
Niben101Scf04371g04008	3.70861	6.90816e-05
Niben101Scf05625g00007	1.59187	3.6118e-06
Niben101Scf00324g02004	2.04669	3.61325e-06
Niben101Scf10196g01014	1.96801	3.61878e-06
Niben101Scf11608g01009	1.16723	3.62575e-06
Niben101Scf01482g02010	3.70683	3.88133e-05
Niben101Scf01990g00010	3.70657	0.000138238
Niben101Scf18771g00009	2.07554	3.64093e-06
Niben101Scf00638g01013	2.13888	3.68063e-06
Niben101Scf01582g13009	2.10048	3.68063e-06
Niben101Scf01752g10016	1.34864	3.68503e-06
Niben101Scf05442g03015	1.65208	3.69899e-06
Niben101Scf07140g00007	1.08265	3.71294e-06
Niben101Scf00035g01005	3.41699	3.7147e-06
Niben101Scf04570g02016	1.68462	3.73143e-06
Niben101Scf09079g02013	3.6983	0.0216669
Niben101Scf07383g03001	1.19725	3.89621e-06
Niben101Scf08947g01011	3.18043	3.89621e-06
Niben101Scf31173g00004	3.69083	0.000280483
Niben101Scf05430g00004	1.52162	3.94794e-06
Niben101Scf04675g00018	1.00078	3.99871e-06
Niben101Scf00272g08006	1.1346	4.00375e-06
Niben101Scf01941g02021	1.9234	4.00909e-06
Niben101Scf03307g06009	2.20591	4.00909e-06
Niben101Scf01063g05023	2.42219	4.05884e-06
Niben101Scf01147g04015	1.71363	4.12756e-06
Niben101Scf04651g00003	2.32122	4.13822e-06
Niben101Scf01968g01003	1.155	4.18181e-06
Niben101Scf02351g08017	2.94093	4.2173e-06
Niben101Scf06125g01008	3.67989	0.00168889
Niben101Scf02637g00012	1.49515	4.23038e-06
Niben101Scf00180g00006	3.54789	4.23237e-06
Niben101Scf03145g04002	2.22384	4.26582e-06
Niben101Scf05690g01004	1.29722	4.33446e-06
Niben101Scf06625g02005	2.81664	4.35891e-06
Niben101Scf00883g09008	3.67463	0.0355672
Niben101Scf14714g00018	1.45534	4.39467e-06
Niben101Scf03751g02006	1.32151	4.40189e-06
Niben101Scf01593g05001	1.6726	4.43019e-06
Niben101Scf02522g01005	1.79149	4.58599e-06
Niben101Scf08863g01007	2.08741	4.58599e-06
Niben101Scf05011g00001	1.58873	4.60531e-06
Niben101Scf02063g04004	3.66255	0.00960065
Niben101Scf02027g02020	1.49502	4.62041e-06
Niben101Scf03015g03010	1.3886	4.62041e-06
Niben101Scf03861g01001	3.66051	0.000237212
Niben101Scf02441g01009	2.46158	4.62743e-06
Niben101Scf04481g00020	1.59937	4.62743e-06
Niben101Scf03683g03014	1.01444	4.64022e-06
Niben101Scf14121g00002	1.84655	4.65546e-06
Niben101Scf02248g01001	1.4908	4.7018e-06
Niben101Scf09598g00001	2.5669	4.70931e-06
Niben101Ctg15916g00003	3.651	0.000159251
Niben101Scf00853g01012	2.33964	4.73733e-06
Niben101Scf10440g00010	2.92001	4.76228e-06
Niben101Scf02854g09007	2.10843	4.79658e-06
Niben101Scf01414g02009	3.31369	4.85076e-06
Niben101Scf10144g01001	3.64118	0.0151144
Niben101Scf00883g03019	3.64075	0.00215275
Niben101Scf18623g00013	1.75878	4.97454e-06
Niben101Scf03380g03005	1.6911	4.98195e-06
Niben101Scf19133g01003	2.07323	5.08607e-06
Niben101Scf02246g00003	1.32251	5.10476e-06
Niben101Scf00705g04001	1.1188	5.1282e-06
Niben101Scf01774g02019	2.85187	5.148e-06
Niben101Scf02891g04010	1.91951	5.14851e-06
Niben101Scf05137g01009	2.66452	5.1538e-06
Niben101Scf03693g07009	1.04882	5.18353e-06
Niben101Scf01101g05008	1.43757	5.20495e-06
Niben101Scf03376g03013	3.6292	0.00644319
Niben101Scf00109g07005	3.62747	1.00752e-05
Niben101Scf07655g01015	1.87808	5.29596e-06
Niben101Scf13697g01001	1.06955	5.29596e-06
Niben101Scf04981g00001	2.98521	5.31896e-06
Niben101Scf07977g02004	1.81669	5.41375e-06
Niben101Scf13263g00006	1.65303	5.43241e-06
Niben101Scf00635g03003	3.62299	0.0241231
Niben101Scf02146g00007	2.33111	5.44608e-06
Niben101Scf17612g01007	1.08408	5.45017e-06
Niben101Scf08899g00008	1.72125	5.45123e-06
Niben101Scf14323g01022	1.34833	5.45625e-06
Niben101Scf02793g15017	3.6202	0.00766514
Niben101Scf07937g03016	1.07908	5.49157e-06
Niben101Scf04989g01023	1.54768	5.52423e-06
Niben101Scf03424g00017	1.29446	5.53471e-06
Niben101Scf04827g04011	1.59186	5.54223e-06
Niben101Scf01463g00024	1.13559	5.55749e-06
Niben101Scf05310g00007	1.30577	5.6418e-06
Niben101Scf06344g01016	1.14145	5.64187e-06
Niben101Scf02569g01019	2.39198	5.69853e-06
Niben101Scf07244g01004	3.60699	0.000593257
Niben101Scf01704g00002	1.64773	5.70189e-06
Niben101Scf06187g01029	1.04978	5.72785e-06
Niben101Scf09502g01007	1.26256	5.75096e-06
Niben101Scf05956g01009	3.60224	2.30381e-05
Niben101Scf08194g01022	1.4108	5.78007e-06
Niben101Scf10389g01005	3.60143	9.06314e-06
Niben101Scf00229g01002	2.87365	5.81358e-06
Niben101Scf05437g01007	1.07638	5.81358e-06
Niben101Scf07619g00002	1.65685	5.834e-06
Niben101Scf04950g06001	1.71247	5.85283e-06
Niben101Scf06815g01003	1.4358	5.86651e-06
Niben101Scf02564g03007	3.59842	0.00675778
Niben101Scf05737g00004	1.52158	5.87248e-06
Niben101Scf08167g01004	2.4096	5.91167e-06
Niben101Scf11110g00023	1.84413	6.0647e-06
Niben101Scf06933g02001	1.13995	6.09379e-06
Niben101Scf01763g00001	2.41348	6.13607e-06
Niben101Scf01230g01011	2.30095	6.14989e-06
Niben101Scf00560g10001	3.5911	3.22774e-05
Niben101Scf12928g00002	3.12993	6.16187e-06
Niben101Scf02105g02017	1.41838	6.21638e-06
Niben101Scf00987g00004	1.00423	6.22053e-06
Niben101Scf17009g00023	1.80246	6.2761e-06
Niben101Scf05712g03011	2.12284	6.3641e-06
Niben101Scf02541g08003	3.58229	0.000605182
Niben101Scf05078g06007	1.31349	6.39694e-06
Niben101Scf11389g00006	1.54582	6.40477e-06
Niben101Scf14477g01007	1.39312	6.46742e-06
Niben101Scf01402g01007	3.58071	0.00339204
Niben101Scf04914g00017	1.55842	6.47508e-06
Niben101Scf08151g00002	3.57978	0.0200853
Niben101Scf06482g00020	1.68945	6.50435e-06
Niben101Scf08465g03015	2.9004	6.5278e-06
Niben101Scf27139g00010	2.94661	6.5708e-06
Niben101Scf14122g00014	1.07462	6.63954e-06
Niben101Scf08526g02006	3.57366	0.00807064
Niben101Scf07172g01015	1.32541	6.66416e-06
Niben101Scf11071g04005	2.17061	6.6906e-06
Niben101Scf15244g00001	1.15174	6.6906e-06
Niben101Scf08167g01005	2.36068	6.8696e-06
Niben101Scf02573g00011	2.7211	6.96352e-06
Niben101Scf02385g01005	1.29553	6.98746e-06
Niben101Scf04900g00006	1.29653	7.02484e-06
Niben101Scf06332g02007	1.21428	7.0379e-06
Niben101Scf00914g00009	1.14961	7.12578e-06
Niben101Scf02071g04001	2.12099	7.12955e-06
Niben101Scf03572g02001	1.67474	7.19233e-06
Niben101Scf00321g01018	1.00676	7.21115e-06
Niben101Scf01190g04010	1.142	7.21115e-06
Niben101Scf06176g01007	1.82371	7.21115e-06
Niben101Scf04901g00023	1.80299	7.22303e-06
Niben101Scf00151g07004	1.76357	7.26372e-06
Niben101Scf03143g12003	1.01766	7.3728e-06
Niben101Scf06176g02022	3.56152	0.0155843
Niben101Scf28503g00001	2.68436	7.51974e-06
Niben101Scf02605g01003	1.24654	7.61156e-06
Niben101Scf00425g03023	3.55571	1.55331e-05
Niben101Scf05676g06014	3.22724	7.73219e-06
Niben101Scf04813g02023	1.20701	7.77291e-06
Niben101Scf02219g00002	3.55323	0.000420763
Niben101Scf06552g01006	1.81605	7.77559e-06
Niben101Scf07639g04005	3.55305	0.00801994
Niben101Scf09025g02026	1.36041	7.82757e-06
Niben101Scf11424g02001	3.55287	0.0286027
Niben101Scf00369g21004	2.14527	7.87413e-06
Niben101Scf08921g01007	3.54962	0.000921639
Niben101Scf01636g01006	1.48772	7.88451e-06
Niben101Scf00574g02005	1.30464	7.9608e-06
Niben101Scf12881g00010	1.52556	7.99706e-06
Niben101Scf03164g03009	1.97593	8.06072e-06
Niben101Scf05956g01010	1.814	8.0835e-06
Niben101Scf04309g00007	1.09476	8.10518e-06
Niben101Scf09709g01012	3.1195	8.13958e-06
Niben101Scf05143g00011	1.64494	8.17582e-06
Niben101Scf14069g02006	1.17119	8.21006e-06
Niben101Scf12205g04003	3.53722	0.00873708
Niben101Scf11750g00006	1.40381	8.28937e-06
Niben101Scf03779g06005	3.32902	8.31922e-06
Niben101Scf09238g02007	1.62185	8.36535e-06
Niben101Scf02249g03014	1.51948	8.41268e-06
Niben101Scf09170g02002	1.90909	8.41268e-06
Niben101Scf00354g01012	2.74561	8.44081e-06
Niben101Scf01738g04009	1.57944	8.49202e-06
Niben101Scf04347g01031	1.56349	8.49351e-06
Niben101Scf02168g01001	1.11187	8.50444e-06
Niben101Scf03856g04009	1.10104	8.50463e-06
Niben101Ctg13296g00001	3.52575	0.00215726
Niben101Scf00585g00007	1.74119	8.57651e-06
Niben101Scf28267g00010	3.52512	1.64096e-05
Niben101Scf00219g04018	1.1984	8.64038e-06
Niben101Scf08130g00016	2.10081	8.67384e-06
Niben101Scf00264g02002	1.97135	8.68167e-06
Niben101Scf01933g00003	2.24709	8.68167e-06
Niben101Scf04191g04029	3.52242	0.000445842
Niben101Scf14115g01003	3.52123	0.0211756
Niben101Scf18068g00002	2.65751	8.8995e-06
Niben101Scf02042g02001	2.35622	9.10367e-06
Niben101Scf03729g00011	2.04894	9.1163e-06
Niben101Scf03277g02005	1.87738	9.26885e-06
Niben101Scf06654g02004	2.21442	9.26885e-06
Niben101Scf01494g08005	3.50883	0.000102986
Niben101Scf10330g02004	1.31222	9.36595e-06
Niben101Scf09087g01024	1.70972	9.38068e-06
Niben101Scf05582g03004	1.07354	9.43086e-06
Niben101Scf20614g00015	1.19478	9.43643e-06
Niben101Scf00059g00007	3.50392	0.000305392
Niben101Scf04703g03003	1.69651	9.6093e-06
Niben101Scf11552g03009	1.74524	9.62569e-06
Niben101Scf00606g00010	1.82905	9.78721e-06
Niben101Scf38085g00003	1.64957	9.83061e-06
Niben101Scf01395g02012	1.15007	9.85343e-06
Niben101Scf05118g06011	1.18599	9.87645e-06
Niben101Scf01072g03004	3.49626	0.00712623
Niben101Scf03049g00001	2.26824	9.92409e-06
Niben101Scf00351g05002	3.03476	9.92983e-06
Niben101Scf01911g00001	3.49271	0.0174213
Niben101Scf06949g02026	1.27724	1.00202e-05
Niben101Scf06080g00003	3.48985	0.00159573
Niben101Scf00821g13003	1.5736	1.00452e-05
Niben101Scf02445g06004	1.20801	1.00919e-05
Niben101Scf02790g05007	1.26826	1.02326e-05
Niben101Scf01646g01007	3.43868	1.03718e-05
Niben101Scf00766g00013	1.26286	1.0459e-05
Niben101Scf02734g01016	1.14572	1.05087e-05
Niben101Scf06077g02003	1.46284	1.05746e-05
Niben101Scf09928g01029	2.23592	1.06362e-05
Niben101Scf03341g01002	1.09593	1.06729e-05
Niben101Scf00066g02010	3.2702	1.07299e-05
Niben101Scf23040g00003	1.48827	1.08492e-05
Niben101Scf00821g16005	1.54946	1.10367e-05
Niben101Scf05884g00004	2.91079	1.12305e-05
Niben101Scf02063g06007	2.28819	1.12996e-05
Niben101Scf06286g02003	1.64794	1.14708e-05
Niben101Scf00107g03016	1.42778	1.16262e-05
Niben101Scf03252g03001	1.48228	1.16531e-05
Niben101Scf08390g06006	1.66979	1.16628e-05
Niben101Scf01252g02002	1.45921	1.16886e-05
Niben101Ctg14445g00001	2.80215	1.18566e-05
Niben101Scf02720g01003	1.59989	1.18644e-05
Niben101Scf01075g00018	1.5756	1.19347e-05
Niben101Scf02921g00004	2.02595	1.23143e-05
Niben101Scf10015g03003	3.45878	0.0248886
Niben101Scf00885g15006	3.45835	0.00032317
Niben101Scf01423g01005	1.82014	1.25523e-05
Niben101Scf00451g00031	1.24007	1.25729e-05
Niben101Scf08575g03004	1.97068	1.26575e-05
Niben101Scf02298g06010	1.79089	1.27172e-05
Niben101Scf02078g05005	1.04457	1.27965e-05
Niben101Scf03444g03018	3.45222	0.0101998
Niben101Scf00109g02013	1.66339	1.29561e-05
Niben101Scf03448g00013	1.83315	1.30352e-05
Niben101Scf08515g00019	1.05885	1.30403e-05
Niben101Scf02175g06008	2.38414	1.30555e-05
Niben101Scf04490g00001	3.44897	0.0015256
Niben101Scf05226g06006	1.20405	1.32136e-05
Niben101Scf00046g08004	1.18375	1.32173e-05
Niben101Scf02868g05008	1.08396	1.32411e-05
Niben101Scf04626g00009	2.27076	1.33298e-05
Niben101Scf10342g01018	1.768	1.34035e-05
Niben101Scf06162g01006	2.54304	1.34359e-05
Niben101Scf13098g00012	1.82613	1.35924e-05
Niben101Ctg11800g00002	1.94778	1.36663e-05
Niben101Scf15437g02001	2.51768	1.36663e-05
Niben101Scf01941g00012	2.01968	1.37696e-05
Niben101Scf04375g02003	2.05337	1.40325e-05
Niben101Scf02705g01018	1.36764	1.40715e-05
Niben101Scf00370g04030	2.61263	1.42385e-05
Niben101Ctg14768g00004	2.11752	1.42425e-05
Niben101Scf05912g02005	1.02683	1.42594e-05
Niben101Scf00383g04025	1.61216	1.45464e-05
Niben101Scf00654g04021	2.37463	1.45681e-05
Niben101Scf04285g03020	1.28243	1.45681e-05
Niben101Scf00687g03001	1.50298	1.45951e-05
Niben101Scf01237g06003	3.42512	0.0301804
Niben101Scf00174g00001	1.24793	1.46935e-05
Niben101Scf08676g00002	1.07484	1.4715e-05
Niben101Scf00073g04002	2.06799	1.5003e-05
Niben101Scf02275g01001	1.15079	1.50056e-05
Niben101Scf07260g01019	1.51849	1.50159e-05
Niben101Scf08817g01012	1.2688	1.53135e-05
Niben101Scf08002g01002	2.43259	1.53307e-05
Niben101Scf04294g06004	2.00724	1.54633e-05
Niben101Scf05029g02027	3.4152	0.00242211
Niben101Scf05822g05004	1.72503	1.54737e-05
Niben101Scf09368g02001	3.41422	0.0109511
Niben101Scf01574g09001	2.17521	1.56007e-05
Niben101Scf03753g00007	3.41242	0.00654107
Niben101Scf03080g02002	2.00235	1.57047e-05
Niben101Scf33374g00003	1.41369	1.57163e-05
Niben101Scf01395g02015	1.22637	1.58289e-05
Niben101Scf00586g02009	2.57555	1.6206e-05
Niben101Scf02429g07037	3.37415	1.6305e-05
Niben101Scf04015g00001	1.69266	1.6305e-05
Niben101Scf02826g01005	2.39337	1.64694e-05
Niben101Scf02407g02002	1.19595	1.67441e-05
Niben101Scf08127g08009	1.00976	1.68527e-05
Niben101Scf01070g01007	1.96033	1.68668e-05
Niben101Scf03152g00014	1.57871	1.71609e-05
Niben101Scf01374g05006	1.88593	1.71704e-05
Niben101Scf04347g00001	1.34593	1.72309e-05
Niben101Scf04411g03008	3.38728	0.0276248
Niben101Scf12783g00002	3.3847	0.00538076
Niben101Scf08690g02020	2.08377	1.74458e-05
Niben101Scf10015g04004	1.89997	1.74581e-05
Niben101Scf01573g01003	1.51648	1.7471e-05
Niben101Scf03548g02003	3.38225	0.00432397
Niben101Scf09211g00003	1.65393	1.74916e-05
Niben101Scf01005g00020	3.37772	0.00441018
Niben101Scf02118g00018	1.47056	1.76604e-05
Niben101Scf06016g02001	1.32005	1.76604e-05
Niben101Scf02840g04009	3.3776	0.00310014
Niben101Scf03758g01001	3.37727	0.045355
Niben101Scf02406g00002	3.37596	0.00174682
Niben101Scf04797g00031	2.25949	1.78174e-05
Niben101Scf01718g08029	1.71229	1.79258e-05
Niben101Scf03255g00005	3.37366	0.000722275
Niben101Scf04709g00016	1.01074	1.80048e-05
Niben101Scf01073g01008	2.0781	1.81113e-05
Niben101Scf00286g01001	3.37268	0.0103344
Niben101Scf10627g02001	1.44536	1.82581e-05
Niben101Scf15437g02005	3.37047	0.000126221
Niben101Scf03737g06012	3.36902	0.0122296
Niben101Scf00381g09001	1.39297	1.84e-05
Niben101Scf11491g01002	3.36621	9.14864e-05
Niben101Scf03894g02004	3.36596	0.00425345
Niben101Scf09424g06008	2.25744	1.88366e-05
Niben101Scf04375g13006	2.39163	1.88732e-05
Niben101Scf07510g00018	1.16974	1.88732e-05
Niben101Scf03600g01010	3.0868	1.88773e-05
Niben101Scf07349g00005	3.36277	4.21045e-05
Niben101Scf05066g02005	3.36233	0.000167157
Niben101Scf03885g05006	1.18301	1.91265e-05
Niben101Scf01681g01005	2.77315	1.94358e-05
Niben101Scf08921g02016	3.35752	0.000125114
Niben101Scf03987g02003	1.49807	1.95832e-05
Niben101Scf05617g00005	1.37493	1.97034e-05
Niben101Scf02002g04006	2.3769	1.97075e-05
Niben101Scf00571g09005	1.38093	1.98039e-05
Niben101Scf02034g04014	1.22798	1.98039e-05
Niben101Scf07868g00002	3.26216	1.98464e-05
Niben101Scf03101g01001	1.17255	1.99171e-05
Niben101Scf05135g00001	1.71038	1.99171e-05
Niben101Scf01964g08023	1.89436	2.01039e-05
Niben101Scf01749g04004	1.04302	2.04298e-05
Niben101Scf02653g01003	3.3491	0.000104493
Niben101Scf04384g05019	1.0935	2.04721e-05
Niben101Scf02638g04001	1.25371	2.06087e-05
Niben101Scf04234g01007	1.14343	2.06298e-05
Niben101Scf08609g00017	1.61609	2.07259e-05
Niben101Scf04537g01013	3.33977	0.000135371
Niben101Scf06509g03006	1.81168	2.10388e-05
Niben101Scf05414g02025	3.33737	0.0226797
Niben101Scf15824g00017	1.59406	2.1179e-05
Niben101Scf01609g00005	3.33474	0.0293011
Niben101Scf01956g03004	1.56165	2.13931e-05
Niben101Scf04177g04004	2.02731	2.13978e-05
Niben101Scf02289g09001	2.44532	2.14108e-05
Niben101Scf01872g01004	1.33115	2.14329e-05
Niben101Scf01685g09002	2.62111	2.15092e-05
Niben101Scf07229g00006	3.13999	2.15092e-05
Niben101Scf13308g01009	1.79519	2.17539e-05
Niben101Scf00073g00008	1.95225	2.17991e-05
Niben101Scf05617g01004	2.20458	2.20585e-05
Niben101Scf01948g00007	1.26706	2.21443e-05
Niben101Scf02581g01003	2.20582	2.24052e-05
Niben101Scf02261g01002	1.33462	2.24212e-05
Niben101Scf00783g05025	1.88989	2.25911e-05
Niben101Scf06009g00024	2.47377	2.26859e-05
Niben101Scf00504g07004	1.46481	2.28495e-05
Niben101Scf05804g01017	1.33993	2.28806e-05
Niben101Scf00425g03032	3.31568	0.0139058
Niben101Scf05836g05004	1.6871	2.28921e-05
Niben101Scf04552g02002	1.25258	2.30381e-05
Niben101Scf00808g05013	3.31123	0.00166674
Niben101Scf03482g01011	3.3102	0.000535987
Niben101Scf01943g10013	1.73047	2.30757e-05
Niben101Scf02522g01002	2.74472	2.3078e-05
Niben101Scf03507g05006	3.3088	0.000421028
Niben101Ctg12327g00002	2.64629	2.36833e-05
Niben101Scf00454g04003	1.48154	2.40328e-05
Niben101Scf08357g01012	3.30747	0.000274797
Niben101Scf01100g00004	1.19512	2.40551e-05
Niben101Scf07586g02008	1.35022	2.41767e-05
Niben101Scf01061g01003	1.25531	2.42147e-05
Niben101Scf04741g02009	1.60526	2.42299e-05
Niben101Scf11162g00002	1.31311	2.42388e-05
Niben101Scf02487g02010	1.16938	2.43241e-05
Niben101Scf23241g00003	2.51047	2.48416e-05
Niben101Scf06825g00003	1.61404	2.49565e-05
Niben101Scf02387g03017	3.30379	0.0125663
Niben101Scf39139g00001	1.3188	2.52601e-05
Niben101Scf05373g01004	2.55378	2.52974e-05
Niben101Scf07766g00018	1.16058	2.54373e-05
Niben101Scf00440g00002	1.34171	2.54658e-05
Niben101Scf02610g00014	1.02239	2.55545e-05
Niben101Scf08653g01010	1.61518	2.56722e-05
Niben101Scf00980g05008	3.29776	4.21045e-05
Niben101Scf02749g01001	1.88315	2.57886e-05
Niben101Scf02221g04005	2.03772	2.5921e-05
Niben101Scf08637g01006	1.02305	2.62321e-05
Niben101Scf02063g03021	1.49009	2.63521e-05
Niben101Scf09387g03009	3.29145	0.034366
Niben101Scf08446g00018	1.33141	2.64282e-05
Niben101Scf01250g02007	1.45609	2.65423e-05
Niben101Scf00077g08013	1.00154	2.65453e-05
Niben101Scf04933g02001	3.28774	0.000214975
Niben101Scf02589g01004	3.28632	0.00243662
Niben101Scf12076g00013	1.69172	2.66981e-05
Niben101Scf06837g01003	1.11478	2.67447e-05
Niben101Scf05872g02002	2.20806	2.68647e-05
Niben101Scf07370g02008	2.20386	2.69034e-05
Niben101Scf03736g02012	3.28142	0.04268
Niben101Scf02167g00009	2.27074	2.69737e-05
Niben101Scf06769g02003	1.59182	2.70194e-05
Niben101Scf03565g02020	1.29859	2.70683e-05
Niben101Scf10431g00014	2.76168	2.70884e-05
Niben101Scf09665g00001	2.15703	2.72081e-05
Niben101Ctg09115g00002	1.91033	2.72188e-05
Niben101Scf02869g15009	3.27585	0.00249496
Niben101Scf07008g00032	3.2755	0.00625028
Niben101Scf07578g00012	2.32611	2.74242e-05
Niben101Scf03952g01002	3.26992	0.000629455
Niben101Scf06162g01008	3.26986	0.000349087
Niben101Scf17552g00003	1.62936	2.79048e-05
Niben101Scf02305g01015	3.26775	0.0168998
Niben101Scf10786g01004	1.31554	2.82372e-05
Niben101Scf09467g02010	1.25354	2.83649e-05
Niben101Scf03018g05015	1.94142	2.83709e-05
Niben101Scf03731g02014	1.14792	2.83957e-05
Niben101Scf01694g02002	1.23832	2.84191e-05
Niben101Scf02755g06020	2.41928	2.86211e-05
Niben101Scf01477g00020	1.72187	2.89071e-05
Niben101Scf03952g00011	1.29823	2.89071e-05
Niben101Scf16342g00004	1.84549	2.89506e-05
Niben101Scf01524g00006	1.97912	2.89562e-05
Niben101Scf02182g02003	1.04514	2.90896e-05
Niben101Scf24496g01001	1.48796	2.91845e-05
Niben101Scf01150g05006	1.06366	2.92108e-05
Niben101Scf03143g09004	3.25789	0.00334899
Niben101Scf00132g04010	1.06359	2.93786e-05
Niben101Scf03817g16010	2.29474	2.94505e-05
Niben101Scf11126g10008	3.25404	0.00233952
Niben101Scf03747g00005	3.25236	8.33105e-05
Niben101Scf01189g00003	1.25166	2.99692e-05
Niben101Scf02688g06013	3.25137	0.000169002
Niben101Ctg14421g00002	3.25057	0.00230393
Niben101Scf04903g01014	2.97897	3.04138e-05
Niben101Scf06869g03007	3.25033	0.000550384
Niben101Scf04036g04007	2.78053	3.04504e-05
Niben101Scf07945g02004	3.24938	0.0149823
Niben101Scf00187g02037	2.80952	3.07448e-05
Niben101Scf11560g00016	1.25204	3.08203e-05
Niben101Scf01374g10002	1.34033	3.1175e-05
Niben101Scf00016g04006	3.24317	0.0234732
Niben101Scf02264g03012	1.29601	3.13869e-05
Niben101Scf01243g02006	1.99262	3.15321e-05
Niben101Scf01063g04003	1.35471	3.16608e-05
Niben101Scf08020g06001	1.7041	3.17958e-05
Niben101Scf00096g04005	3.24164	0.0299782
Niben101Scf06473g01004	3.24027	6.29718e-05
Niben101Scf02172g01006	1.3648	3.23484e-05
Niben101Scf10015g09021	2.03309	3.24682e-05
Niben101Scf01975g02003	3.23412	0.000877699
Niben101Scf00380g02001	1.58803	3.27959e-05
Niben101Scf13141g00013	1.07191	3.27959e-05
Niben101Scf06382g00005	1.04889	3.30862e-05
Niben101Scf02349g03003	3.23024	0.0374358
Niben101Scf00528g01006	2.90533	3.35569e-05
Niben101Scf01700g00004	2.72213	3.35754e-05
Niben101Scf07466g00001	1.03543	3.38295e-05
Niben101Scf32020g00001	1.27018	3.39211e-05
Niben101Scf04448g01005	1.02493	3.40243e-05
Niben101Scf00449g03001	1.37324	3.41242e-05
Niben101Scf00072g00001	3.16974	3.41806e-05
Niben101Scf02175g03007	1.42026	3.46975e-05
Niben101Scf03045g04008	3.21424	0.000603587
Niben101Scf02597g01005	3.21282	0.000172377
Niben101Scf01278g10002	2.95417	3.49706e-05
Niben101Scf06611g01001	3.21116	0.0428193
Niben101Scf02662g00001	1.7947	3.50882e-05
Niben101Scf04448g02011	2.02846	3.50882e-05
Niben101Scf03377g05007	1.06041	3.54362e-05
Niben101Scf01180g02009	1.22653	3.55134e-05
Niben101Scf01406g01001	1.86882	3.56162e-05
Niben101Scf04727g07005	2.03328	3.56305e-05
Niben101Scf01529g01009	1.03421	3.57696e-05
Niben101Scf08799g00001	1.44795	3.5819e-05
Niben101Scf00412g01011	1.37876	3.64833e-05
Niben101Scf00539g05008	3.19913	0.000271875
Niben101Scf17442g00007	1.6152	3.66624e-05
Niben101Scf23113g01008	2.02471	3.66624e-05
Niben101Scf05322g00009	2.11181	3.68166e-05
Niben101Scf13920g00001	2.00262	3.69397e-05
Niben101Scf00671g00008	3.19438	6.87476e-05
Niben101Scf07813g01009	1.01293	3.74791e-05
Niben101Scf01785g07001	1.78432	3.75352e-05
Niben101Scf07245g00001	2.19429	3.82711e-05
Niben101Scf13758g00012	3.18637	0.00745695
Niben101Scf05712g01005	1.4492	3.85076e-05
Niben101Scf02354g13005	1.00149	3.86232e-05
Niben101Scf02892g01023	1.06338	3.86419e-05
Niben101Scf11214g00006	1.40869	3.86656e-05
Niben101Scf02525g02005	1.14314	3.87754e-05
Niben101Scf02072g02019	1.33749	3.88551e-05
Niben101Scf04608g05035	1.39562	3.89967e-05
Niben101Scf01243g02005	3.18225	0.000408985
Niben101Scf01012g01020	1.67646	3.96213e-05
Niben101Scf01933g07001	1.19098	4.0171e-05
Niben101Scf07370g02018	2.05323	4.01907e-05
Niben101Scf01817g02003	3.17656	0.0298695
Niben101Scf01822g09002	1.22941	4.02966e-05
Niben101Scf01033g00006	2.23493	4.06241e-05
Niben101Scf12205g02009	3.17271	0.000116201
Niben101Scf08869g01015	1.6259	4.12148e-05
Niben101Scf14958g00043	2.61568	4.17753e-05
Niben101Scf06671g03021	1.12471	4.18676e-05
Niben101Scf08533g02007	3.16827	0.0171128
Niben101Scf00126g04003	3.16611	0.00767425
Niben101Scf21069g00002	2.47852	4.22701e-05
Niben101Scf13703g00003	2.32376	4.25226e-05
Niben101Scf07042g01020	1.03617	4.25983e-05
Niben101Scf10528g02003	2.44904	4.28032e-05
Niben101Scf04878g00030	2.0055	4.34554e-05
Niben101Scf16939g00004	1.942	4.39859e-05
Niben101Scf07399g00025	1.25943	4.41357e-05
Niben101Scf02413g04005	3.15562	0.0397904
Niben101Scf00321g04014	2.40859	4.42998e-05
Niben101Scf07437g05005	1.97797	4.45981e-05
Niben101Scf00904g00016	1.36765	4.46767e-05
Niben101Scf01061g04013	3.1523	8.53715e-05
Niben101Scf04187g01002	2.28138	4.50631e-05
Niben101Scf01462g00001	2.95876	4.53396e-05
Niben101Scf03115g00002	1.44262	4.5989e-05
Niben101Scf09116g04018	1.3201	4.61334e-05
Niben101Scf03194g01005	2.40976	4.64249e-05
Niben101Scf03328g02014	3.14215	0.00280021
Niben101Scf10026g02003	1.94292	4.68566e-05
Niben101Scf13823g01005	1.12999	4.68949e-05
Niben101Scf00747g12035	3.13755	5.16582e-05
Niben101Scf11853g00001	2.74512	4.73127e-05
Niben101Scf24096g00018	1.54276	4.73127e-05
Niben101Scf03419g05006	1.68602	4.74307e-05
Niben101Scf12428g00002	1.404	4.78647e-05
Niben101Scf00299g00014	1.31011	4.84535e-05
Niben101Scf01534g00004	3.13287	0.00567918
Niben101Scf18725g00006	3.1328	0.000724043
Niben101Scf00944g06006	1.01913	4.91661e-05
Niben101Scf00234g01015	1.40602	4.93802e-05
Niben101Scf02541g02001	3.13181	0.0083952
Niben101Scf02262g01020	1.61955	4.95873e-05
Niben101Scf02169g00002	3.0495	5.06261e-05
Niben101Scf04473g12002	1.75284	5.07761e-05
Niben101Scf10053g00026	1.16866	5.14903e-05
Niben101Scf04958g00015	2.87523	5.16715e-05
Niben101Scf01212g02011	3.12624	0.0155748
Niben101Scf02145g09007	2.49376	5.17605e-05
Niben101Scf01612g02014	1.95262	5.24786e-05
Niben101Scf01555g04002	1.9791	5.27049e-05
Niben101Scf01625g01009	1.11681	5.31167e-05
Niben101Scf05349g01036	2.65921	5.3136e-05
Niben101Scf10210g00004	1.2137	5.3295e-05
Niben101Scf07008g00028	2.3518	5.35422e-05
Niben101Scf36191g00003	2.61518	5.38113e-05
Niben101Scf00270g15010	1.52215	5.38243e-05
Niben101Scf02838g04006	1.20673	5.39389e-05
Niben101Scf14958g00035	1.35386	5.43554e-05
Niben101Scf00820g00007	3.11897	0.0108381
Niben101Scf04950g07020	1.73846	5.48878e-05
Niben101Scf10650g02001	1.08509	5.51204e-05
Niben101Scf00262g05007	1.05662	5.51894e-05
Niben101Scf00732g07002	2.00546	5.5564e-05
Niben101Scf05440g00014	1.58958	5.58299e-05
Niben101Scf03213g02004	3.11372	0.0066612
Niben101Scf02228g02012	2.92654	5.68741e-05
Niben101Scf00595g08047	2.91331	5.73734e-05
Niben101Scf08388g00008	1.25872	5.74287e-05
Niben101Scf00837g00018	1.19046	5.76495e-05
Niben101Scf04020g06011	3.10969	0.0423779
Niben101Scf05880g03039	3.1084	0.0440181
Niben101Scf04368g00005	1.52563	5.81416e-05
Niben101Scf01956g08006	1.64977	5.9164e-05
Niben101Scf10476g05007	1.176	5.91709e-05
Niben101Ctg15964g00004	3.10495	0.00462829
Niben101Scf04941g03017	1.97913	5.98527e-05
Niben101Scf10579g02006	1.98737	6.00122e-05
Niben101Scf05755g02010	3.1043	0.000485246
Niben101Scf08791g02002	2.0935	6.01637e-05
Niben101Scf12919g00036	3.10405	0.00083095
Niben101Scf04528g10005	1.67953	6.02554e-05
Niben101Scf07121g00006	1.48287	6.02554e-05
Niben101Scf00283g01001	3.10375	0.00629748
Niben101Scf00611g11029	2.39443	6.07549e-05
Niben101Scf01178g01002	1.32117	6.13658e-05
Niben101Scf08001g02006	2.48581	6.13658e-05
Niben101Scf19059g00005	1.01502	6.23311e-05
Niben101Scf02420g04001	1.08936	6.25547e-05
Niben101Scf03038g13022	1.94152	6.27467e-05
Niben101Scf11261g02005	1.54296	6.2987e-05
Niben101Scf14536g00005	3.09507	0.000212127
Niben101Scf04191g04019	1.54541	6.32833e-05
Niben101Scf07322g00013	3.09489	0.0135253
Niben101Scf00578g05003	3.0948	0.000157989
Niben101Scf03693g08008	1.45043	6.35603e-05
Niben101Scf03735g02006	1.13356	6.36584e-05
Niben101Scf04133g00003	1.70718	6.36812e-05
Niben101Scf09590g02001	2.4612	6.37489e-05
Niben101Scf00046g05006	2.11363	6.38851e-05
Niben101Scf00229g03008	3.09118	0.0175826
Niben101Scf05123g02015	2.68436	6.51468e-05
Niben101Scf04109g03009	1.19834	6.54779e-05
Niben101Scf02252g01035	1.19481	6.55141e-05
Niben101Scf08020g05009	3.08588	0.000196417
Niben101Scf02346g06001	1.06371	6.57636e-05
Niben101Scf02093g00004	1.85954	6.5897e-05
Niben101Scf00120g01009	3.08342	0.00828734
Niben101Scf03307g00020	1.09439	6.59315e-05
Niben101Scf05494g00011	2.63497	6.60542e-05
Niben101Scf01232g00007	3.08305	0.000976019
Niben101Scf08446g03011	1.8588	6.64818e-05
Niben101Scf01721g10012	1.23368	6.66324e-05
Niben101Scf02316g00024	1.08755	6.70456e-05
Niben101Scf01985g03008	1.21901	6.7597e-05
Niben101Scf09365g00036	1.17819	6.7868e-05
Niben101Scf15543g01001	1.39213	6.79161e-05
Niben101Scf00247g00009	2.81097	6.80315e-05
Niben101Scf23078g00006	1.16032	6.80315e-05
Niben101Scf01438g08004	1.73251	6.80535e-05
Niben101Scf02418g00014	3.07563	0.000224827
Niben101Scf02221g04004	2.07993	6.8184e-05
Niben101Scf01200g02006	1.63868	6.82907e-05
Niben101Scf03574g00028	1.58734	6.84259e-05
Niben101Scf01500g03001	2.00252	6.88721e-05
Niben101Scf02805g02016	1.78559	6.90578e-05
Niben101Scf08473g00002	3.07236	0.0193112
Niben101Scf05932g04007	3.07235	0.048844
Niben101Scf03734g04003	1.31527	6.94982e-05
Niben101Scf04141g00010	3.07123	0.0129264
Niben101Scf11130g00001	1.56675	6.98477e-05
Niben101Scf04219g01001	1.12206	6.98776e-05
Niben101Scf10015g02008	1.2839	7.00045e-05
Niben101Scf02192g01015	1.17742	7.00262e-05
Niben101Scf02466g04004	3.06694	0.00939599
Niben101Scf05487g01007	3.0667	0.0090366
Niben101Scf01025g00012	1.3446	7.05582e-05
Niben101Scf02486g01010	3.06554	0.000750461
Niben101Scf03326g01016	1.40048	7.09157e-05
Niben101Scf07035g07011	1.51444	7.11018e-05
Niben101Scf03282g02005	1.44811	7.11938e-05
Niben101Scf03341g02006	1.53437	7.13019e-05
Niben101Scf06200g00001	1.37753	7.13535e-05
Niben101Scf11751g01007	1.40976	7.16334e-05
Niben101Scf00114g00010	1.2786	7.17569e-05
Niben101Scf09592g00014	3.06117	0.00110702
Niben101Scf04539g00003	1.69414	7.18945e-05
Niben101Scf07563g02008	2.57013	7.19099e-05
Niben101Scf08272g00021	1.37541	7.20283e-05
Niben101Scf02316g03001	2.34875	7.20573e-05
Niben101Scf03819g01016	1.16837	7.21978e-05
Niben101Scf06123g05006	3.05706	0.0253336
Niben101Scf02877g02005	1.91028	7.29697e-05
Niben101Scf03202g13012	3.05287	0.000372515
Niben101Scf05262g00022	1.68978	7.35461e-05
Niben101Scf01478g00014	3.05045	0.00252434
Niben101Scf03348g00006	3.04903	0.00136184
Niben101Scf00435g00005	3.0476	0.0048775
Niben101Scf04406g07003	3.04708	0.00156388
Niben101Scf02210g09008	1.69139	7.62482e-05
Niben101Scf01953g00003	1.903	7.69229e-05
Niben101Scf05057g04016	3.04475	0.00954368
Niben101Scf05030g00003	3.04398	0.00979753
Niben101Scf08001g00002	2.18443	7.72106e-05
Niben101Scf02569g02008	3.0435	0.000499857
Niben101Scf02638g02014	1.10989	7.7449e-05
Niben101Scf06945g00013	3.0427	0.00565641
Niben101Scf22058g00007	1.0258	7.7673e-05
Niben101Scf13757g00004	3.04069	0.00321721
Niben101Scf01745g07025	3.04062	0.0175835
Niben101Scf07755g00002	2.58347	7.77955e-05
Niben101Scf00305g00001	3.04019	0.00828558
Niben101Scf03309g04010	3.0396	0.00905598
Niben101Scf06200g02013	1.3326	7.81007e-05
Niben101Scf05932g03003	1.2952	7.89885e-05
Niben101Scf00525g04008	1.59956	7.93817e-05
Niben101Scf00130g08007	1.07546	7.96974e-05
Niben101Scf07926g04007	2.73811	7.97505e-05
Niben101Scf15049g00024	1.0286	7.97728e-05
Niben101Scf10498g01003	1.3732	8.04683e-05
Niben101Scf02597g03006	1.75728	8.05938e-05
Niben101Scf00858g03003	2.33258	8.15107e-05
Niben101Scf01817g02017	1.50009	8.1528e-05
Niben101Scf00739g01006	1.05961	8.23322e-05
Niben101Scf02012g01005	1.92244	8.24825e-05
Niben101Scf00148g01009	3.03469	0.0235466
Niben101Scf00301g01005	1.48121	8.32578e-05
Niben101Scf11245g02003	1.28243	8.32578e-05
Niben101Scf00988g06009	3.03347	0.0438794
Niben101Scf02455g01010	1.05164	8.36612e-05
Niben101Scf08195g03020	1.01631	8.39496e-05
Niben101Scf05368g06016	1.25948	8.46901e-05
Niben101Scf02136g01001	3.02897	0.000862002
Niben101Scf03479g05049	1.53422	8.49137e-05
Niben101Scf01773g08011	2.47755	8.52694e-05
Niben101Scf00439g06003	1.80392	8.53479e-05
Niben101Scf00926g01007	3.02832	0.000529597
Niben101Scf07018g00005	2.31134	8.57129e-05
Niben101Scf01942g04001	2.68032	8.59469e-05
Niben101Scf00348g10005	2.16953	8.59645e-05
Niben101Scf17482g00014	3.02645	0.00675595
Niben101Scf06726g00032	1.20337	8.61263e-05
Niben101Scf03427g07002	1.39669	8.61462e-05
Niben101Scf03209g00014	1.39064	8.62253e-05
Niben101Scf04396g04016	1.01741	8.67907e-05
Niben101Scf02581g02007	1.53118	8.7225e-05
Niben101Scf03280g00006	3.02309	0.00961867
Niben101Scf05565g00001	1.55237	8.73614e-05
Niben101Scf00712g05029	1.11335	8.7377e-05
Niben101Scf04217g00003	1.2135	8.7377e-05
Niben101Scf02063g04001	1.50305	8.75588e-05
Niben101Scf05554g07010	3.02032	0.00840851
Niben101Scf02509g07005	1.96072	8.97075e-05
Niben101Scf03469g03002	1.22913	8.99972e-05
Niben101Scf04763g02011	1.21989	9.02504e-05
Niben101Scf02026g02001	1.89363	9.05862e-05
Niben101Scf07748g01001	1.47364	9.05862e-05
Niben101Scf00806g04007	1.31197	9.06507e-05
Niben101Scf01230g02007	3.014	0.00528755
Niben101Scf10947g02007	1.49352	9.11486e-05
Niben101Scf00635g04005	1.46349	9.13287e-05
Niben101Scf00052g04001	1.14604	9.14555e-05
Niben101Scf01241g02004	1.63444	9.25017e-05
Niben101Scf04675g04001	1.24575	9.27094e-05
Niben101Scf01085g03003	3.00273	0.0247133
Niben101Scf16150g00002	2.39179	9.38293e-05
Niben101Scf13460g00008	1.6862	9.44957e-05
Niben101Scf00577g01002	3.00071	0.0001939
Niben101Scf01397g00019	1.75021	9.50043e-05
Niben101Scf00349g06006	1.34242	9.55433e-05
Niben101Scf02832g01014	2.99994	0.0035944
Niben101Scf02360g03005	2.99775	0.0225585
Niben101Scf04403g02004	2.99748	0.00152262
Niben101Scf04921g01001	2.99696	0.00167539
Niben101Scf04610g03015	1.04596	9.6253e-05
Niben101Scf05414g02028	1.2346	9.66168e-05
Niben101Scf09156g00024	2.19077	9.71785e-05
Niben101Scf12502g00010	2.07096	9.7219e-05
Niben101Scf00348g10006	2.99102	0.00129502
Niben101Scf03107g01007	1.27732	9.74539e-05
Niben101Scf00159g03004	1.94888	9.75758e-05
Niben101Scf05697g07006	1.25401	9.81059e-05
Niben101Scf15752g00002	2.01216	9.83046e-05
Niben101Scf00360g04002	2.4736	9.89579e-05
Niben101Scf04943g01004	1.52437	9.92178e-05
Niben101Scf15476g00004	2.98698	0.00472676
Niben101Scf01203g02002	1.17058	9.94985e-05
Niben101Scf08767g00001	1.17722	9.99102e-05
Niben101Scf11491g02018	1.29203	9.99102e-05
Niben101Scf03268g01010	1.58978	0.000100009
Niben101Scf02771g01007	1.06736	0.000100412
Niben101Scf03218g00007	1.95556	0.000100412
Niben101Scf00576g00008	2.98269	0.000919136
Niben101Scf16416g02012	1.05557	0.000102773
Niben101Scf00379g01003	2.9797	0.0223129
Niben101Scf03595g19031	2.12041	0.000102777
Niben101Scf26775g00013	2.07742	0.000102986
Niben101Scf00024g04032	1.5876	0.000102993
Niben101Scf21920g00007	2.97737	0.0092115
Niben101Scf00488g03010	1.22779	0.000103559
Niben101Scf03403g01034	1.04477	0.000104045
Niben101Scf05372g02008	2.97631	0.00417937
Niben101Scf00350g05006	2.36524	0.000105208
Niben101Scf10776g00021	1.11453	0.000105208
Niben101Scf07462g00005	1.22404	0.00010544
Niben101Scf02828g04011	2.97357	0.00710202
Niben101Scf04717g02003	2.18041	0.000105629
Niben101Scf05340g00003	2.45847	0.000105925
Niben101Scf00577g09002	2.31484	0.000106601
Niben101Scf11512g00011	2.97318	0.00987535
Niben101Scf00751g01008	1.02393	0.000106822
Niben101Scf06394g04022	1.71987	0.000107339
Niben101Scf12205g04004	1.05748	0.0001085
Niben101Scf08137g04001	1.05383	0.000110954
Niben101Scf06394g00009	1.17967	0.000111479
Niben101Scf07201g01009	2.61915	0.000112269
Niben101Scf04652g00007	1.46153	0.000112502
Niben101Scf00369g04003	1.36514	0.000112556
Niben101Scf27793g02008	2.1084	0.000113949
Niben101Scf05702g02010	2.63522	0.000114153
Niben101Scf07586g00004	1.64343	0.000115426
Niben101Scf02455g03025	1.88898	0.000115561
Niben101Scf11980g03011	2.95911	0.000167124
Niben101Scf01235g00019	2.95878	0.00187456
Niben101Scf05142g00024	2.95863	0.00959124
Niben101Scf07591g01029	1.6769	0.000117331
Niben101Scf03468g02013	1.27788	0.000117491
Niben101Scf00138g03003	2.95754	0.0406572
Niben101Scf09832g00002	1.37191	0.000118229
Niben101Scf03307g01014	1.42224	0.000118832
Niben101Scf03647g01004	1.0733	0.000118888
Niben101Scf00149g03002	2.06046	0.000119155
Niben101Scf13942g00017	1.6597	0.000120547
Niben101Scf00305g01013	1.9132	0.000122354
Niben101Scf01002g08001	2.02875	0.000122921
Niben101Scf04941g01011	1.9442	0.000122921
Niben101Scf05582g02003	1.02168	0.00012301
Niben101Scf05736g00001	1.40243	0.00012318
Niben101Scf00168g10016	1.1546	0.000123351
Niben101Scf05848g04006	2.94518	0.00137589
[truncated: 1,877 more rows]

## Sheet: WT_UP_EV_vs_Mock_p05_lfc1
	log2FoldChange	padj
Niben101Scf02996g06007	45.2403	1.16742e-50
Niben101Scf13118g00003	5.68861	5.9754e-182
Niben101Scf08127g08009	6.03018	4.32852e-175
Niben101Scf01789g03003	6.86199	1.19604e-156
Niben101Scf03302g04007	31.5753	4.40928e-05
Niben101Scf17561g00009	6.97776	1.29621e-138
Niben101Ctg06829g00002	23.3728	3.35087e-08
Niben101Scf00225g00008	6.95369	8.3568e-135
Niben101Scf08940g01001	7.61625	1.80294e-133
Niben101Scf03265g00012	4.18298	1.94299e-120
Niben101Scf00821g15009	6.30869	2.16149e-118
Niben101Scf04778g02018	21.4826	6.92527e-08
Niben101Ctg08558g00002	21.0921	2.86061e-10
Niben101Scf09387g02004	8.80313	4.2949e-112
Niben101Scf03191g05007	13.4744	1.02396e-25
Niben101Scf09928g01001	5.72906	4.87071e-110
Niben101Scf03861g01001	13.4218	1.12214e-18
Niben101Scf02838g07016	7.34069	3.04644e-107
Niben101Scf10055g07005	6.69507	3.04644e-107
Niben101Scf05824g02004	13.026	2.3057e-24
Niben101Scf00354g01012	13.0159	4.36208e-22
Niben101Scf02736g02001	7.64687	2.64275e-105
Niben101Scf01249g06013	12.9006	2.7226e-48
Niben101Scf02479g03009	9.20336	3.45018e-104
Niben101Scf03438g02001	12.6923	1.16553e-18
Niben101Scf04122g05014	6.21559	2.76154e-103
Niben101Scf00149g10001	12.5732	1.86228e-23
Niben101Scf09846g01010	5.64033	2.14593e-102
Niben101Scf01534g02014	12.3321	1.94808e-51
Niben101Scf10688g01013	7.81056	1.82907e-99
Niben101Scf04621g00006	12.3043	1.21294e-20
Niben101Scf22099g00006	6.27312	7.33619e-98
Niben101Scf04401g06001	12.2971	3.86005e-22
Niben101Scf10688g02001	8.57666	2.55142e-97
Niben101Scf01580g05003	9.45356	2.96706e-96
Niben101Scf02763g03011	12.2962	1.31305e-20
Niben101Scf04362g07009	12.1949	9.73502e-21
Niben101Scf05711g00021	7.47497	3.45485e-95
Niben101Scf01445g02008	12.1064	1.17087e-20
Niben101Scf03292g03005	11.076	1.4664e-94
Niben101Scf02393g02025	12.0896	1.93878e-16
Niben101Scf04779g01029	7.81172	8.00518e-93
Niben101Scf03226g03006	12.0742	2.70925e-19
Niben101Scf08799g00001	7.54198	1.94018e-92
Niben101Scf00270g15011	12.0179	6.66228e-15
Niben101Scf00557g03004	4.61644	5.34939e-92
Niben101Scf01239g02002	6.1209	3.10052e-90
Niben101Scf04973g02010	12.0142	5.4261e-17
Niben101Scf07751g00003	7.76427	4.94648e-90
Niben101Scf10086g00004	11.8233	8.7857e-17
Niben101Scf04422g14001	11.6278	8.54617e-19
Niben101Scf08767g00003	4.12959	5.38676e-88
Niben101Scf02171g00007	6.84284	8.61926e-88
Niben101Scf06245g01017	11.6187	1.05008e-32
Niben101Scf27527g00004	11.5922	3.27598e-27
Niben101Scf01037g10003	8.68321	1.47539e-86
Niben101Scf04787g02002	11.5489	1.02907e-22
Niben101Scf03600g04029	5.96681	2.43464e-86
Niben101Scf06277g00007	11.5408	1.14262e-27
Niben101Scf06504g01012	5.02085	2.27386e-85
Niben101Scf08390g03006	11.528	3.2867e-15
Niben101Scf35444g00004	7.23971	6.66767e-85
Niben101Scf00220g03001	9.1748	9.53074e-85
Niben101Scf04594g02003	11.5181	3.6391e-18
Niben101Scf01587g00005	11.4836	7.16566e-18
Niben101Scf03143g11004	4.09407	4.53088e-83
Niben101Scf03930g00018	8.31297	1.45984e-82
Niben101Scf07165g00009	11.4785	1.62013e-19
Niben101Scf01241g02004	7.26631	3.26202e-82
Niben101Scf01696g06043	11.4634	3.55877e-14
Niben101Ctg13610g00001	11.3496	4.80761e-15
Niben101Scf11325g00011	5.24842	2.85424e-80
Niben101Ctg14008g00002	6.44198	4.25492e-80
Niben101Scf07001g00004	11.3401	1.59418e-17
Niben101Scf24496g01001	11.2685	6.29288e-19
Niben101Ctg09684g00002	11.1971	7.44533e-17
Niben101Scf14852g00006	6.55719	3.01986e-79
Niben101Scf04406g07002	5.05712	3.08103e-78
Niben101Scf07355g02001	11.1225	1.91755e-14
Niben101Scf19517g00019	4.60888	4.74022e-78
Niben101Scf00712g02011	11.1119	2.11212e-26
Niben101Scf04143g01004	7.64075	6.48578e-77
Niben101Scf03026g01009	8.97067	4.47968e-76
Niben101Scf03927g03006	11.0938	2.37698e-10
Niben101Scf01147g04015	9.11018	1.0087e-75
Niben101Scf03861g00009	8.8976	4.20208e-75
Niben101Scf11649g01009	11.0674	2.6454e-41
Niben101Scf03422g04036	9.1301	4.42881e-73
Niben101Scf12102g01006	11.0644	2.99184e-17
Niben101Scf05133g06002	10.5596	5.74671e-73
Niben101Scf05824g04004	11.023	2.22733e-14
Niben101Scf11922g01019	10.9488	3.45201e-44
Niben101Scf05458g00003	6.0054	4.88754e-72
Niben101Scf15077g00007	4.67179	4.88754e-72
Niben101Ctg02231g00001	10.9437	6.82215e-16
Niben101Scf01313g01005	10.9284	3.94292e-15
Niben101Scf08057g00006	6.51711	1.69708e-71
Niben101Scf03362g05002	5.42879	6.0501e-71
Niben101Scf00077g03005	10.8106	3.37119e-36
Niben101Scf05368g06016	5.47223	2.5537e-70
Niben101Ctg06481g00003	10.7782	3.31413e-17
Niben101Scf07586g00004	7.30465	5.86069e-70
Niben101Scf04702g06003	10.7713	2.2869e-16
Niben101Scf00876g00006	7.09436	1.04914e-69
Niben101Scf11922g01018	10.7636	2.19071e-32
Niben101Scf00851g02011	10.7629	5.09854e-15
Niben101Scf04003g08001	6.22891	1.26552e-69
Niben101Scf02465g00004	6.88352	1.56749e-69
Niben101Scf03493g00022	10.7533	9.98919e-16
Niben101Scf03170g04002	10.7501	8.88508e-20
Niben101Scf08178g00009	5.88358	2.20339e-69
Niben101Scf02282g01016	4.56551	2.78269e-69
Niben101Scf21242g00003	10.7437	9.74962e-26
Niben101Scf02658g01008	6.54679	5.4698e-69
Niben101Scf09458g00011	10.7287	2.30324e-17
Niben101Scf00158g04018	10.7216	1.11684e-39
Niben101Scf05442g03015	5.75049	1.24596e-67
Niben101Scf08196g01007	4.53198	1.36567e-67
Niben101Scf03096g01022	10.7054	1.31964e-16
Niben101Scf06256g01001	3.58176	1.44196e-67
Niben101Scf04418g07001	10.7039	1.06905e-15
Niben101Scf05149g00006	5.35274	2.62214e-66
Niben101Scf03747g00005	10.6895	1.53333e-13
Niben101Scf05619g00015	5.62051	4.53607e-66
Niben101Scf03885g10002	10.6442	1.00034e-65
Niben101Scf04702g08001	10.65	6.09264e-16
Niben101Scf08020g06001	6.50434	2.48328e-64
Niben101Scf00262g05006	4.2368	3.55357e-64
Niben101Scf03570g00005	10.6274	4.41856e-16
Niben101Scf00149g10020	10.4873	4.93084e-64
Niben101Scf01274g03003	10.6166	1.78408e-15
Niben101Scf00165g04007	10.6017	2.41696e-14
Niben101Scf10488g01001	8.19081	7.8105e-64
Niben101Scf08899g00008	6.8473	2.32217e-63
Niben101Scf07623g01036	4.8357	2.65599e-63
Niben101Scf02513g04003	3.07854	3.01319e-63
Niben101Ctg07683g00002	10.5491	9.10475e-13
Niben101Scf04382g00015	4.70675	3.09348e-63
Niben101Scf04796g00025	3.53212	8.55951e-63
Niben101Scf08575g03004	10.4998	1.25489e-35
Niben101Scf02819g00005	6.9167	1.0353e-62
Niben101Scf01943g08004	5.432	1.04359e-62
Niben101Scf00700g00005	10.4565	3.9112e-27
Niben101Scf04626g00009	10.42	1.69581e-26
Niben101Scf04950g07020	6.67778	2.04259e-62
Niben101Scf13308g00004	7.68798	4.02904e-62
Niben101Scf20576g01017	10.3852	2.05179e-10
Niben101Scf05060g07008	10.3667	1.47346e-14
Niben101Scf02351g08017	10.339	4.02834e-14
Niben101Scf04362g07011	10.3159	4.20319e-26
Niben101Scf05368g06017	5.16253	5.21502e-62
Niben101Ctg16217g00002	6.05826	1.37651e-61
Niben101Scf06650g00006	10.3039	4.73507e-32
Niben101Scf00551g06025	6.19602	6.39e-61
Niben101Scf16244g00001	10.2428	2.99277e-14
Niben101Scf05588g04009	10.2355	8.69383e-26
Niben101Scf05617g00005	5.00992	7.1714e-61
Niben101Ctg15035g00004	9.30082	9.79759e-61
Niben101Scf00381g06004	10.2205	5.20961e-11
Niben101Scf00675g03010	2.95719	3.74056e-60
Niben101Scf06822g02009	10.2087	1.63159e-14
Niben101Scf01825g04002	10.1882	3.11409e-12
Niben101Scf01027g01002	10.1641	6.91907e-11
Niben101Scf06779g01002	6.28399	6.77758e-60
Niben101Scf03164g03009	10.1639	4.6861e-15
Niben101Scf06757g00019	3.43244	1.54601e-59
Niben101Scf03400g02010	10.1535	1.55529e-14
Niben101Scf04096g03009	2.97067	1.59785e-59
Niben101Scf10434g00017	3.28785	3.03877e-59
Niben101Scf18774g02001	10.106	1.83681e-13
Niben101Scf04133g02009	10.1026	1.3798e-13
Niben101Scf10330g02004	4.35839	1.40347e-58
Niben101Scf00187g02037	10.0983	2.67819e-13
Niben101Scf01529g02004	5.57303	1.48243e-58
Niben101Scf06653g01004	10.0963	3.54869e-14
Niben101Scf02044g00009	10.0865	5.69246e-15
Niben101Scf12270g02002	8.50549	6.59329e-58
Niben101Scf02145g11008	10.0859	4.56662e-11
Niben101Scf09203g00003	3.73902	6.72463e-58
Niben101Scf03993g06006	8.82717	6.67922e-57
Niben101Scf07482g01002	10.0856	4.79958e-14
Niben101Ctg14168g00004	6.40652	7.11695e-57
Niben101Scf00994g00001	10.0794	1.71802e-13
Niben101Scf04717g02003	10.0526	2.24299e-53
Niben101Scf10336g01001	6.55664	1.00482e-56
Niben101Scf00579g00003	10.0519	3.07018e-13
Niben101Scf02093g00004	6.92081	1.16051e-56
Niben101Scf00264g02010	5.83666	1.22196e-56
Niben101Scf01494g15010	10.0375	6.11122e-11
Niben101Scf05279g05006	6.39533	1.64013e-56
Niben101Scf06570g04006	10.0056	1.20894e-14
Niben101Ctg14305g00004	9.99156	5.41481e-14
Niben101Scf07402g00014	2.90955	2.34987e-56
Niben101Scf00151g07004	9.99104	7.06903e-15
Niben101Scf02440g01036	4.58351	2.5521e-56
Niben101Scf05166g02006	9.97451	8.32199e-15
Niben101Scf11706g00010	7.93459	3.26322e-56
Niben101Scf01061g01028	8.53536	4.10493e-56
Niben101Scf07488g01015	9.97047	4.09553e-23
Niben101Scf03029g01010	4.92362	7.55266e-56
Niben101Scf03300g00003	9.94659	7.75925e-15
Niben101Scf17204g01003	9.92333	9.79368e-11
Niben101Scf22432g00001	9.61827	9.24195e-56
Niben101Scf00662g04008	6.95145	9.9022e-56
Niben101Scf01683g03006	9.90877	2.64437e-09
Niben101Scf00414g07005	4.85449	1.26149e-55
Niben101Scf09716g02012	9.90215	4.01291e-14
Niben101Scf00611g11029	9.88243	2.48989e-13
Niben101Scf02411g01002	9.83753	3.01737e-14
Niben101Scf03993g05005	7.87338	4.94892e-55
Niben101Scf03930g00019	6.19427	6.26316e-55
Niben101Scf04030g01005	9.82246	4.3969e-10
Niben101Scf00640g04023	9.78878	2.62978e-34
Niben101Scf06926g00003	7.05456	7.10366e-55
Niben101Scf02520g00006	3.72796	9.91418e-55
Niben101Scf03218g00007	9.78105	1.06867e-13
Niben101Scf02819g00006	7.17898	1.18765e-54
Niben101Scf07761g00005	9.77606	3.26445e-12
Niben101Scf02751g07013	9.75648	1.02192e-14
Niben101Scf03029g01012	5.55312	1.49854e-54
Niben101Ctg14686g00002	9.75223	0.000662048
Niben101Scf04869g03002	6.9519	1.69969e-54
Niben101Scf23800g00001	9.74857	1.02916e-18
Niben101Scf01005g01015	9.72652	9.34134e-13
Niben101Scf05938g01050	6.61462	3.72982e-54
Niben101Scf02164g00002	9.72347	2.03927e-13
Niben101Scf08533g02018	3.95142	5.80586e-54
Niben101Scf06205g02013	2.95827	9.64241e-54
Niben101Scf08341g08001	9.68879	3.24664e-13
Niben101Scf00927g08010	9.68171	1.25214e-10
Niben101Scf03786g04014	4.89007	1.16037e-53
Niben101Scf03861g00008	9.6466	8.29237e-41
Niben101Ctg09679g00001	6.06763	1.33388e-53
Niben101Scf02175g06008	9.64021	4.9645e-13
Niben101Scf00240g01002	9.64013	4.78929e-11
Niben101Scf02315g01009	4.57509	2.27876e-53
Niben101Scf07586g00014	9.63179	1.41891e-11
Niben101Scf07242g07006	4.56885	2.99164e-53
Niben101Scf18667g01002	9.6188	2.50773e-20
Niben101Scf03446g04003	6.47477	3.69592e-53
Niben101Ctg15041g00004	5.71333	4.17335e-53
Niben101Scf00116g06001	9.57057	1.76264e-13
Niben101Scf04820g01003	3.30707	7.72477e-53
Niben101Scf06009g00025	5.52079	1.5918e-52
Niben101Scf01322g03005	5.37648	2.08277e-52
Niben101Scf09325g05001	9.54575	4.96528e-12
Niben101Scf11706g00004	6.10908	3.85877e-52
Niben101Scf18731g00005	9.53868	1.53036e-14
Niben101Scf06538g02009	9.52653	4.51076e-25
Niben101Scf00206g00010	9.52305	2.69309e-13
Niben101Scf09554g01006	3.49517	9.53835e-52
Niben101Scf06295g04004	9.50024	1.19015e-22
Niben101Scf07863g00029	6.15962	1.17127e-51
Niben101Scf00870g13015	9.49236	1.10529e-12
Niben101Scf02082g00004	9.49162	1.09185e-12
Niben101Scf02786g03004	5.14329	2.10644e-51
Niben101Scf05694g00009	9.48835	2.49503e-19
Niben101Scf08510g01006	4.99868	2.12678e-51
Niben101Scf03444g04026	4.38625	3.37194e-51
Niben101Scf13183g00016	9.48368	6.53291e-13
Niben101Scf00369g02005	4.53476	3.71152e-51
Niben101Scf09644g00009	9.47623	8.68068e-14
Niben101Scf04296g00015	6.59911	4.99271e-51
Niben101Scf07709g00001	9.47519	1.37389e-09
Niben101Scf03706g00007	9.4702	1.06957e-21
Niben101Scf05084g02002	5.51342	5.11935e-51
Niben101Scf01479g01004	9.46463	1.77163e-11
Niben101Scf02175g06018	9.46201	1.78873e-08
Niben101Scf07019g01004	3.31735	2.27312e-50
Niben101Scf06200g00001	4.92853	2.38329e-50
Niben101Scf01398g00006	7.00759	2.6858e-50
Niben101Scf06722g05003	9.43977	2.90526e-12
Niben101Scf02909g05012	9.43103	6.38799e-12
Niben101Scf05348g04001	5.3674	4.68156e-50
Niben101Scf07725g01004	9.42354	5.54219e-12
Niben101Scf00789g00009	7.48037	6.84636e-50
Niben101Scf02824g03019	9.41448	5.96322e-13
Niben101Scf00821g16001	9.40078	3.14002e-36
Niben101Scf01374g10002	4.90994	9.85075e-50
Niben101Scf03602g01007	6.6883	1.58062e-49
Niben101Scf07725g00004	9.37562	5.10764e-10
Niben101Scf03385g02011	5.96639	2.54143e-49
Niben101Scf03850g00006	9.37233	2.44336e-12
Niben101Scf01450g00005	4.16375	3.39953e-49
Niben101Scf12502g00008	9.36504	2.55829e-12
Niben101Scf00528g00001	9.36059	2.58091e-15
Niben101Scf08111g02011	5.40247	3.98848e-49
Niben101Scf01392g01001	4.02327	9.80458e-49
Niben101Scf05928g03007	9.35045	1.1302e-23
Niben101Scf04294g01002	3.2792	1.05572e-48
Niben101Scf11072g00004	9.34521	7.68669e-13
Niben101Scf11953g00003	9.34389	4.60255e-11
Niben101Scf02203g05002	7.92135	1.58233e-48
Niben101Scf11214g00007	3.91519	1.58233e-48
Niben101Scf02639g03007	6.7391	1.63423e-48
Niben101Ctg13736g00004	5.34187	1.88235e-48
Niben101Scf02222g00005	9.30458	6.38874e-42
Niben101Scf04652g00007	5.18969	2.24502e-48
Niben101Scf12210g08011	9.29836	1.05457e-25
Niben101Scf05124g01018	7.84286	2.72647e-48
Niben101Scf08855g02005	9.29107	5.99775e-10
Niben101Scf01587g00006	9.2859	2.73921e-31
Niben101Scf08566g08014	5.48859	4.70376e-48
Niben101Scf01111g01003	8.12914	5.84641e-48
Niben101Scf05295g05011	9.28394	1.07494e-11
Niben101Scf01045g00022	9.28384	3.877e-15
Niben101Scf09597g03004	5.09808	8.36882e-48
Niben101Scf00132g02004	4.40781	1.2899e-47
Niben101Scf00305g05011	9.28085	2.54543e-11
Niben101Scf11232g01012	5.7111	1.4489e-47
Niben101Scf02826g01005	9.25623	4.79109e-12
Niben101Scf04592g00020	6.46282	2.36166e-47
Niben101Scf10438g00010	9.24071	3.69751e-20
Niben101Scf02565g02003	4.70416	2.52926e-47
Niben101Scf11609g02001	9.2161	2.73043e-16
Niben101Scf00442g04002	7.75505	3.04039e-47
Niben101Scf00212g03016	9.19898	4.87046e-12
Niben101Scf09004g02026	3.03031	4.23086e-47
Niben101Scf07757g00006	4.63935	4.33999e-47
Niben101Scf07792g02034	9.19802	4.3541e-40
Niben101Scf02838g07002	5.9616	7.09193e-47
Niben101Scf02636g05003	9.19108	5.99306e-10
Niben101Scf19911g00001	6.05219	1.03412e-46
Niben101Scf10067g02017	7.54863	2.17264e-46
Niben101Scf07253g02010	9.16872	2.20957e-05
Niben101Scf11288g02002	9.16756	5.15156e-11
Niben101Scf01918g04014	8.41453	3.98376e-46
Niben101Scf07608g00007	9.1599	5.89096e-32
Niben101Scf01432g06023	6.37747	4.12321e-46
Niben101Scf02160g01003	9.15737	6.02267e-09
Niben101Scf08926g01025	5.04413	5.5311e-46
Niben101Scf10412g02017	4.84891	5.79174e-46
Niben101Scf02622g07001	5.91297	7.39605e-46
Niben101Scf07563g02008	9.15135	1.57499e-13
Niben101Scf04724g03004	9.14806	3.30326e-10
Niben101Scf12789g00006	5.13406	1.33894e-45
Niben101Scf02407g03010	4.65133	1.42341e-45
Niben101Scf09230g02002	9.14152	1.22934e-12
Niben101Scf18039g00002	5.77885	2.47155e-45
Niben101Scf00428g09005	7.67675	2.80759e-45
Niben101Scf01090g00001	9.13423	1.53765e-09
Niben101Scf05183g02002	4.51224	2.81853e-45
Niben101Scf05438g05008	9.13335	1.56661e-08
Niben101Scf03202g04015	9.13287	1.75564e-11
Niben101Scf05901g01008	5.40075	3.02709e-45
Niben101Scf01696g06053	4.07543	5.17925e-45
Niben101Scf01719g08010	6.27608	5.30294e-45
Niben101Scf15467g02029	9.12126	1.62366e-06
Niben101Scf10834g03005	3.31718	6.29309e-45
Niben101Scf06684g03003	6.13396	9.08364e-45
Niben101Scf07942g00002	5.56886	1.37896e-44
Niben101Scf10169g00005	9.08602	2.33487e-15
Niben101Scf09387g00009	5.5882	3.05909e-44
Niben101Scf06218g01003	5.16286	3.52791e-44
Niben101Scf08381g02003	9.02542	2.29861e-11
Niben101Scf01980g02002	7.48244	3.77267e-44
Niben101Scf03619g05001	9.02524	3.68564e-10
Niben101Scf01569g02006	9.01771	5.54458e-11
Niben101Scf15870g00001	6.52087	9.73018e-44
Niben101Scf08020g05009	8.98184	1.26997e-17
Niben101Scf00231g07029	8.97658	2.423e-10
Niben101Scf07470g00005	5.32878	1.42559e-43
Niben101Scf03345g00009	8.97316	3.91544e-08
Niben101Scf15244g00001	3.2256	1.96757e-43
Niben101Scf08167g01005	6.96692	2.05306e-43
Niben101Scf08167g02002	8.97129	3.32724e-08
Niben101Scf01661g02017	6.2341	2.33577e-43
Niben101Scf01085g04007	4.69945	3.04431e-43
Niben101Scf06625g02005	8.95992	5.13523e-11
Niben101Scf03469g03002	3.9423	4.51795e-43
Niben101Scf04939g01006	8.94255	8.57977e-12
Niben101Scf01094g03014	8.9391	9.93558e-11
Niben101Scf00901g01003	4.49788	8.43607e-43
Niben101Scf03532g01002	8.91235	7.98256e-20
Niben101Scf10986g00001	7.16776	1.45584e-42
Niben101Scf01683g03005	8.90444	1.51061e-17
Niben101Scf07798g00006	2.78609	2.44274e-42
Niben101Scf08273g02004	8.12018	3.4984e-42
Niben101Scf16234g01020	8.89074	1.23721e-10
Niben101Scf02334g01003	8.86843	3.07711e-21
Niben101Scf06583g03008	7.93585	4.36853e-42
Niben101Scf04230g02003	8.86664	3.7797e-11
Niben101Scf04464g03007	8.85471	1.88395e-11
Niben101Scf02351g02012	5.28497	1.01859e-41
Niben101Scf13289g00011	8.8546	1.91041e-10
Niben101Scf04098g00003	8.85414	8.98631e-11
Niben101Scf16592g00012	4.28936	1.98672e-41
Niben101Scf00800g02008	5.94403	2.22071e-41
Niben101Scf05108g00002	8.83816	2.51209e-11
Niben101Scf00536g00003	8.83594	8.35386e-12
Niben101Scf06902g02019	4.7222	6.40654e-41
Niben101Scf08721g01039	8.83132	3.13027e-07
Niben101Scf00530g11020	8.82016	2.91287e-11
Niben101Scf04216g02005	8.81006	8.98018e-10
Niben101Scf13180g01003	6.61886	1.12553e-40
Niben101Scf01084g02006	7.92414	1.1684e-40
Niben101Scf00307g01030	5.16043	1.39286e-40
Niben101Scf00298g01006	6.20165	1.51669e-40
Niben101Scf07121g03008	8.78392	2.26991e-05
Niben101Scf00983g02001	1.6911	1.74639e-40
Niben101Scf06538g02001	5.60623	2.01923e-40
Niben101Scf01111g03001	8.7281	9.82935e-09
Niben101Scf10743g05006	2.74895	2.15023e-40
Niben101Scf07245g00001	8.72485	1.90774e-25
Niben101Scf17164g00028	5.35582	3.31516e-40
Niben101Scf04403g00012	8.7158	6.72824e-11
Niben101Scf00219g03008	6.31909	4.62246e-40
Niben101Scf03191g05004	8.7121	1.99341e-11
Niben101Scf02513g00012	5.12072	4.95633e-40
Niben101Scf13776g00011	6.08209	7.97831e-40
Niben101Scf21334g00008	8.66757	5.45033e-10
Niben101Scf01148g00007	3.06142	8.86451e-40
Niben101Scf05029g02016	8.66219	2.31343e-10
Niben101Scf03038g02002	8.66209	4.18378e-06
Niben101Scf01729g01015	6.82589	1.28151e-39
Niben101Scf14958g00043	8.65988	2.12381e-19
Niben101Scf01941g01023	8.65891	5.97229e-10
Niben101Scf10015g09021	6.52002	1.37266e-39
Niben101Scf01742g05006	5.1332	2.0156e-39
Niben101Scf04870g01001	5.44597	2.09803e-39
Niben101Scf07945g02004	8.63899	5.01813e-07
Niben101Scf16022g04010	5.2781	2.09982e-39
Niben101Scf02411g00015	8.6362	1.03242e-09
Niben101Scf01942g05021	8.63538	4.39253e-11
Niben101Scf08767g00001	3.65749	2.77232e-39
Niben101Scf00456g00003	5.66419	3.46363e-39
Niben101Scf00390g02001	5.0568	3.79364e-39
Niben101Scf01694g09005	8.61204	1.73535e-09
Niben101Scf01370g00008	5.80272	6.06836e-39
Niben101Scf04053g02006	8.59569	2.40324e-16
Niben101Scf04090g02004	6.08174	6.28548e-39
Niben101Scf02680g01006	8.58191	4.98669e-10
Niben101Scf00176g07004	5.35962	6.62684e-39
Niben101Scf00083g04033	3.02148	9.29601e-39
Niben101Scf06249g05020	8.56624	2.54144e-08
Niben101Scf00222g01002	8.56509	6.14945e-09
Niben101Scf05720g06006	3.19374	1.06886e-38
Niben101Scf09870g00017	5.62617	1.52678e-38
Niben101Scf04046g00002	8.54027	1.11993e-37
Niben101Ctg06260g00001	8.53668	8.1462e-13
Niben101Scf07440g02016	4.98057	2.46156e-38
Niben101Scf00439g10055	8.5312	2.27619e-10
Niben101Scf06101g02007	3.9487	6.42734e-38
Niben101Scf00141g01002	8.52426	3.44242e-17
Niben101Scf02622g04003	2.45328	6.69572e-38
Niben101Scf04881g01002	6.41601	6.69572e-38
Niben101Scf13776g00009	8.52013	1.54076e-09
Niben101Scf02405g05001	8.51913	3.00689e-09
Niben101Scf01061g08031	8.50831	5.07606e-09
Niben101Scf10920g00003	6.70477	9.82754e-38
Niben101Scf15920g00003	8.50525	1.24685e-18
Niben101Scf28100g00004	5.82894	1.17903e-37
Niben101Scf01001g00003	5.75574	1.20435e-37
Niben101Scf02812g03006	8.49321	5.38264e-10
Niben101Scf01700g00004	8.48365	8.62013e-10
Niben101Scf17398g00012	7.11875	1.21749e-37
Niben101Scf03374g06002	8.47959	6.65979e-12
Niben101Scf17635g01019	3.91867	1.36399e-37
Niben101Scf00188g03002	8.4769	3.21315e-09
Niben101Scf01691g01017	4.88419	1.43728e-37
Niben101Scf03114g02002	4.72311	2.23293e-37
Niben101Scf01824g00013	8.46267	2.72385e-26
Niben101Scf06467g01006	5.34596	2.72193e-37
Niben101Scf00606g01001	8.45928	2.16952e-09
Niben101Scf04044g10001	5.85931	4.75361e-37
Niben101Scf01100g01006	3.67109	5.21804e-37
Niben101Scf12547g02005	8.43277	1.12398e-09
Niben101Scf00031g02001	6.37009	7.498e-37
Niben101Scf05404g09001	8.42426	7.37018e-30
Niben101Scf05118g11012	8.42326	9.13694e-27
Niben101Scf00465g02013	5.24496	8.96876e-37
Niben101Scf05389g00010	3.01673	8.96876e-37
Niben101Scf05678g01001	4.22114	1.23661e-36
Niben101Scf00857g01003	4.03506	1.27511e-36
Niben101Scf09960g00002	8.40709	2.04092e-09
Niben101Ctg12839g00001	3.21799	1.33374e-36
Niben101Scf05330g03004	8.40229	1.24466e-07
Niben101Scf01494g15008	8.4021	4.87214e-25
Niben101Scf02483g06003	2.81326	1.35393e-36
Niben101Scf06263g01001	3.31822	1.44401e-36
Niben101Scf01580g05004	8.21389	1.46066e-36
Niben101Scf06646g00014	8.39097	2.71768e-23
Niben101Scf00080g05006	6.34556	1.67407e-36
Niben101Scf05618g02004	3.27544	1.87947e-36
Niben101Ctg15010g00002	8.37828	2.3736e-09
Niben101Scf02573g02001	5.11824	1.98569e-36
Niben101Scf01463g07019	4.1295	2.05688e-36
Niben101Scf02168g02012	8.37018	4.79017e-09
Niben101Scf01317g02005	4.83319	2.17198e-36
Niben101Scf01052g02008	8.35541	6.52285e-15
Niben101Scf02922g00001	4.05944	2.24073e-36
Niben101Scf08921g01007	8.34636	1.48278e-07
Niben101Scf14516g00011	8.33965	1.07332e-08
Niben101Scf00725g07008	5.26306	2.89609e-36
Niben101Scf14179g00001	8.33781	2.63918e-10
Niben101Scf01052g01005	8.32461	2.21429e-06
Niben101Scf11071g02007	6.86301	3.14513e-36
Niben101Scf05601g00010	3.78011	4.04554e-36
Niben101Scf05453g00018	8.31422	3.08147e-33
Niben101Scf01426g00005	6.11618	4.38744e-36
Niben101Scf09334g02006	6.39137	4.38744e-36
Niben101Scf02410g00002	4.89941	4.43465e-36
Niben101Scf07599g00019	8.30813	4.75503e-24
Niben101Scf17640g00003	4.36218	4.61354e-36
Niben101Scf08873g01009	4.81915	4.96939e-36
Niben101Scf14778g00021	8.29851	2.49473e-30
Niben101Scf00294g00014	8.29302	1.40657e-16
Niben101Scf18771g00012	3.37304	5.68653e-36
Niben101Scf05948g02026	3.43783	6.49293e-36
Niben101Scf11472g00014	8.28999	8.83318e-08
Niben101Scf01704g00002	4.57688	8.19707e-36
Niben101Scf17629g00002	8.2829	7.81094e-10
Niben101Scf04869g03001	5.42693	8.63818e-36
Niben101Scf16154g00002	8.28215	6.06688e-10
Niben101Scf00072g05004	8.26723	2.64432e-19
Niben101Scf02575g03007	4.16446	1.14843e-35
Niben101Scf04362g02008	8.26678	4.10527e-35
Niben101Scf08039g00009	8.25773	4.27428e-09
Niben101Scf02243g06019	8.25746	5.19737e-09
Niben101Scf03987g02003	4.12891	1.59777e-35
Niben101Scf01397g00020	2.46654	1.64621e-35
Niben101Scf02936g04003	8.25181	1.32969e-09
Niben101Scf01189g04025	6.25751	2.11019e-35
Niben101Scf03791g01002	8.24618	4.84494e-18
Niben101Scf04869g01008	8.24358	2.19835e-07
Niben101Scf04886g05003	3.22936	2.16289e-35
Niben101Scf03810g07006	8.23539	7.33777e-25
Niben101Scf10360g00024	3.04808	2.48472e-35
Niben101Scf25692g00001	8.23346	4.86975e-12
Niben101Scf00046g08005	5.74915	2.95598e-35
Niben101Scf07207g02004	3.49449	2.95598e-35
Niben101Scf04053g02007	8.23239	1.12645e-07
Niben101Scf02877g02005	5.78305	3.29423e-35
Niben101Scf06295g04023	8.22962	4.60393e-09
Niben101Scf02793g15017	8.22206	2.58631e-06
Niben101Scf10919g01025	4.17796	3.32492e-35
Niben101Scf04316g08006	8.2207	2.3975e-12
Niben101Scf02790g00006	8.2165	2.66939e-07
Niben101Scf08034g01002	5.38778	3.7556e-35
Niben101Scf07459g00017	2.91821	3.79094e-35
Niben101Scf03446g08015	8.21088	6.27181e-23
Niben101Scf01313g02004	8.21033	1.82346e-08
Niben101Scf03816g01001	4.35319	4.3083e-35
Niben101Scf11922g01017	5.2625	4.3799e-35
Niben101Scf00225g07018	8.1998	5.14847e-09
Niben101Scf02021g06008	8.12779	4.83073e-35
Niben101Scf09445g02005	8.19109	2.41696e-09
Niben101Scf01587g01006	6.18333	5.47986e-35
Niben101Scf06441g01026	5.23788	5.47986e-35
Niben101Scf00234g01014	8.1901	1.44611e-10
Niben101Scf04011g04001	8.1876	9.94189e-09
Niben101Scf04091g00013	6.7205	5.54517e-35
Niben101Scf02829g01003	8.18378	1.67329e-09
Niben101Scf14714g00021	3.66055	5.61444e-35
Niben101Scf01414g02009	8.18374	8.1181e-09
Niben101Scf09116g04022	2.80014	6.82682e-35
Niben101Scf01307g02004	8.17274	7.36235e-06
Niben101Scf02513g05010	5.23873	7.15388e-35
Niben101Scf02949g13003	3.73184	7.19703e-35
Niben101Scf08591g00002	8.1634	1.16411e-19
Niben101Scf06902g01006	4.52799	8.71367e-35
Niben101Scf02511g04008	8.15897	2.60709e-12
Niben101Scf00592g12003	8.14828	8.96106e-13
Niben101Scf00072g05003	8.14743	1.69094e-31
Niben101Scf08445g00009	3.54242	1.15453e-34
Niben101Scf12205g02009	8.14448	1.28712e-09
Niben101Scf14273g00023	6.01757	1.24657e-34
Niben101Scf00107g02001	3.52939	1.39377e-34
Niben101Scf02658g04010	8.1355	3.87715e-08
Niben101Scf03751g01004	5.63153	1.79981e-34
Niben101Scf06280g01016	8.13269	5.08184e-13
Niben101Scf02420g08013	4.01886	2.57381e-34
Niben101Scf02108g02015	8.1227	6.52666e-07
Niben101Scf03015g03010	3.47001	2.62978e-34
Niben101Scf05326g00012	5.85991	2.67313e-34
Niben101Scf01184g08003	3.82099	2.71731e-34
Niben101Scf03449g01008	8.11762	3.33295e-08
Niben101Scf00063g14001	4.02355	3.24666e-34
Niben101Scf00698g00009	3.94595	3.28854e-34
Niben101Scf00586g02010	8.11107	6.25369e-09
Niben101Scf03202g12016	7.55267	3.48311e-34
Niben101Scf02160g02013	8.11073	9.2465e-09
Niben101Scf01200g02006	5.29478	3.82741e-34
Niben101Scf00661g00002	8.10701	7.13384e-08
Niben101Scf11177g00001	8.10605	1.84938e-08
Niben101Scf13831g00008	4.80646	3.83212e-34
Niben101Scf02353g06039	5.19047	5.08067e-34
Niben101Scf02730g00016	8.10556	3.67535e-08
Niben101Scf05029g02015	8.10499	1.7555e-07
Niben101Scf09604g01004	5.26772	5.23085e-34
Niben101Scf06914g00005	3.20863	5.3679e-34
Niben101Scf18172g01008	8.10109	5.31015e-09
Niben101Scf00592g07009	8.09399	4.90501e-28
Niben101Scf02305g01016	5.00806	5.73223e-34
Niben101Scf02636g07002	8.09338	1.08444e-18
Niben101Scf21110g00005	3.28005	7.19824e-34
Niben101Scf01685g03001	5.89762	7.34518e-34
Niben101Scf02228g02003	8.09084	3.28803e-11
Niben101Scf04554g01004	3.10911	8.28931e-34
Niben101Scf03479g05049	4.42388	8.60053e-34
Niben101Scf06344g00005	8.08834	0.00314596
Niben101Scf02411g01001	6.00527	8.80049e-34
Niben101Scf08065g01002	8.07645	7.60429e-24
Niben101Scf00530g09006	2.98172	9.28395e-34
Niben101Scf01739g03006	8.0748	6.11372e-23
Niben101Scf00069g02013	3.48952	9.3098e-34
Niben101Scf02063g06007	8.06819	3.92691e-23
Niben101Scf01212g02011	8.0644	2.03798e-06
Niben101Scf11649g01010	8.06078	2.21304e-08
Niben101Scf05078g00004	2.3942	1.06668e-33
Niben101Scf10559g01042	8.05831	5.65175e-32
Niben101Scf03634g02011	8.04179	2.91622e-09
Niben101Scf04329g04001	4.67669	1.07269e-33
Niben101Scf01435g03002	3.85364	1.33825e-33
Niben101Scf02411g00007	5.43459	1.56165e-33
Niben101Scf04988g02019	8.03592	1.0423e-22
Niben101Scf00128g04006	8.03516	1.00406e-08
Niben101Scf12373g00005	6.16512	1.85355e-33
Niben101Scf03147g10015	5.93296	2.00224e-33
Niben101Scf04411g03009	8.02688	4.60603e-14
Niben101Scf07345g00016	4.06668	2.40152e-33
Niben101Scf04099g05004	5.41035	2.59362e-33
Niben101Scf02904g03003	4.21503	2.60695e-33
Niben101Scf08168g00003	7.99596	1.8776e-07
Niben101Scf00087g04004	3.83874	2.68937e-33
Niben101Scf12210g07001	7.99526	2.07712e-08
Niben101Scf00270g05015	7.98837	9.96824e-06
Niben101Scf03377g05007	2.85337	3.01579e-33
Niben101Scf03038g07007	7.98451	1.37408e-16
Niben101Scf06499g00001	5.01161	3.34476e-33
Niben101Scf10846g00019	7.98137	6.80857e-14
Niben101Scf00944g01001	7.95174	0.000591923
Niben101Scf04629g01005	7.95141	3.50872e-08
Niben101Scf07199g00002	7.95023	2.68796e-09
Niben101Scf09225g04002	6.53157	5.07403e-33
Niben101Scf11684g00005	7.94378	9.29354e-31
Niben101Scf05617g01018	3.95424	5.73494e-33
Niben101Scf12017g01005	7.93684	6.38693e-10
Niben101Scf00773g11001	7.9352	4.13238e-09
Niben101Scf00573g05013	2.65732	7.58255e-33
Niben101Scf03147g10001	7.93398	2.44495e-09
Niben101Scf05821g01013	2.92936	7.68583e-33
Niben101Scf02398g00005	7.9231	3.11791e-09
Niben101Scf03390g09001	2.57474	8.04074e-33
Niben101Scf06249g05013	6.26573	8.05777e-33
Niben101Scf02864g06008	7.91952	1.93584e-08
Niben101Scf07491g00003	6.72353	8.11407e-33
Niben101Scf13141g02011	7.91614	1.65145e-07
Niben101Scf01033g04008	7.91307	1.12841e-08
Niben101Scf06654g02004	6.02482	1.05315e-32
Niben101Scf01189g00001	4.35604	1.06692e-32
Niben101Scf03262g01002	7.90708	4.50447e-28
Niben101Scf00898g02014	2.89455	1.11012e-32
Niben101Scf14299g00019	7.89939	1.45318e-06
Niben101Scf03171g03017	7.88222	1.29058e-08
Niben101Scf03990g00010	4.14633	1.12918e-32
Niben101Scf04093g00019	5.58785	1.2008e-32
Niben101Scf06501g02006	7.87735	1.34735e-08
Niben101Scf09372g01018	7.87525	3.76009e-13
Niben101Scf16114g01003	6.29931	1.27891e-32
Niben101Scf04411g03008	7.86871	2.09568e-05
Niben101Scf00637g04001	3.44234	2.18302e-32
Niben101Scf02694g06025	7.86476	1.75851e-08
Niben101Scf00245g00006	7.86393	5.11389e-07
Niben101Scf08777g05023	2.80896	2.36777e-32
Niben101Scf34135g00003	5.87221	2.98762e-32
Niben101Scf07060g03008	2.57403	3.0236e-32
Niben101Scf07322g00013	7.85604	2.85745e-06
Niben101Scf11183g00001	7.78582	3.34716e-32
Niben101Scf12307g01006	7.84708	9.21816e-06
Niben101Scf01005g02017	7.84531	8.61446e-22
Niben101Scf01984g00024	3.17502	3.77268e-32
Niben101Scf02050g01029	4.58989	3.81782e-32
Niben101Scf02749g01008	7.8446	9.27997e-15
Niben101Scf02108g00007	2.58891	3.91286e-32
Niben101Ctg14444g00003	7.83713	5.09714e-08
Niben101Scf09597g01002	3.88917	4.1317e-32
Niben101Scf00211g00046	2.04735	4.27556e-32
Niben101Scf00542g06006	7.83003	1.87911e-06
Niben101Ctg14792g00004	7.82494	4.28151e-08
Niben101Scf04398g03005	4.03502	4.29191e-32
Niben101Scf04015g00001	4.53535	4.59727e-32
Niben101Scf26330g00002	3.02453	4.96457e-32
Niben101Scf01764g02032	5.18713	5.12069e-32
Niben101Scf03600g01010	7.81054	1.6329e-21
Niben101Scf08167g01007	5.62746	5.2812e-32
Niben101Scf08947g01011	7.7998	2.89677e-08
Niben101Scf01861g00002	2.84659	5.85762e-32
Niben101Scf06112g00004	7.7941	2.47065e-08
Niben101Scf01072g03004	7.79322	5.68568e-06
Niben101Scf01172g11015	7.79122	5.20371e-09
Niben101Scf05813g09004	7.78636	4.82558e-10
Niben101Scf00766g00013	3.3774	7.95436e-32
Niben101Scf11609g02002	7.78521	1.17447e-08
Niben101Scf02405g02005	3.35729	8.93273e-32
Niben101Scf09025g00004	7.78081	1.01659e-07
Niben101Scf05824g00001	7.61951	9.02631e-32
Niben101Scf00501g00004	7.77861	4.20601e-08
Niben101Scf23821g00013	4.52348	1.05683e-31
Niben101Scf02637g00012	3.51206	1.20583e-31
Niben101Scf10126g00007	7.77497	8.37847e-18
Niben101Scf00442g10002	6.30932	1.27397e-31
Niben101Scf03188g07004	7.77478	4.38842e-09
Niben101Scf03947g01010	7.76997	1.54095e-08
Niben101Scf02460g01004	7.76071	3.62968e-21
Niben101Scf05272g03004	2.21662	1.3657e-31
Niben101Scf03349g00008	2.99415	1.37898e-31
Niben101Scf02502g04001	3.81504	1.45176e-31
Niben101Scf10199g00005	7.75771	4.0667e-07
Niben101Scf04020g00006	7.7571	4.14192e-05
Niben101Scf05283g00016	4.30366	1.56142e-31
Niben101Scf00160g10028	3.062	1.6433e-31
Niben101Scf00905g04003	3.91805	1.6448e-31
Niben101Scf01494g08004	2.2169	1.65584e-31
Niben101Scf02486g01010	7.74433	2.61084e-07
Niben101Scf01230g01011	7.63427	2.05464e-31
Niben101Scf00530g06014	7.73696	4.92349e-08
Niben101Scf06408g03002	7.72825	3.22183e-09
Niben101Scf00372g02011	7.72763	8.54412e-20
Niben101Scf06545g04007	2.97374	3.15323e-31
Niben101Scf05307g01006	7.72271	8.38543e-11
Niben101Scf06763g00018	2.61744	3.50766e-31
Niben101Scf00961g04012	3.39223	3.71851e-31
Niben101Scf01521g00004	7.71749	1.82554e-24
Niben101Scf06461g07003	7.71744	1.64767e-07
Niben101Scf13141g00013	3.19853	4.8003e-31
Niben101Scf01677g04003	1.97958	5.05474e-31
Niben101Scf01739g08010	7.71204	1.64133e-08
Niben101Scf08020g05010	7.71173	2.93577e-08
Niben101Scf10434g00020	5.53869	5.1792e-31
Niben101Scf00568g04054	7.71031	6.65082e-07
Niben101Scf00264g02002	5.57715	5.91864e-31
Niben101Scf06509g02006	7.70522	3.15721e-11
Niben101Scf02466g03003	3.8828	6.75936e-31
Niben101Scf13141g02012	7.70252	3.97973e-10
Niben101Scf05755g02010	7.70173	2.61792e-07
Niben101Scf00530g11015	7.70168	1.56323e-27
Niben101Scf05669g00005	7.70156	5.89481e-08
Niben101Scf06113g01002	5.87319	8.47857e-31
Niben101Scf10188g01004	7.17246	8.71497e-31
Niben101Scf01427g01001	1.81001	8.7205e-31
Niben101Scf03254g06021	7.69563	1.25627e-10
Niben101Scf01505g00005	1.78206	9.64271e-31
Niben101Scf00109g07005	7.67986	2.17715e-14
Niben101Scf01015g01002	5.91846	1.00637e-30
Niben101Scf03600g04008	3.32392	1.01744e-30
Niben101Scf03015g07008	3.21488	1.0507e-30
Niben101Scf06506g00001	5.44567	1.06645e-30
Niben101Scf00031g01005	5.48043	1.10879e-30
Niben101Scf02015g00003	5.83818	1.21657e-30
Niben101Scf02044g05023	5.27935	1.23998e-30
Niben101Scf02437g01001	7.66148	1.50047e-07
Niben101Scf01109g03004	5.85763	1.2751e-30
Niben101Scf03592g02001	3.19365	1.4144e-30
Niben101Scf00270g15010	4.06247	1.50362e-30
Niben101Scf04040g09011	7.65664	1.07409e-08
Niben101Scf05326g02004	3.27279	1.59224e-30
Niben101Scf04011g05006	7.64465	1.89534e-23
Niben101Scf01125g02022	7.64383	4.59293e-20
Niben101Scf03925g01010	6.16311	1.86318e-30
Niben101Scf07984g01002	7.64337	9.38376e-07
Niben101Scf06394g08019	4.7673	2.12734e-30
Niben101Scf02771g01007	2.84233	2.32928e-30
Niben101Scf04122g06005	4.21577	2.34181e-30
Niben101Scf02418g00014	7.62313	2.15085e-07
Niben101Scf01746g03002	2.85317	2.53717e-30
Niben101Scf12515g00025	6.53316	2.90004e-30
Niben101Scf04060g03003	4.12123	3.07487e-30
Niben101Scf01406g02006	3.97826	3.08907e-30
Niben101Scf04407g01012	7.61839	4.63015e-08
Niben101Scf02338g00006	4.55619	3.51546e-30
Niben101Scf05369g00007	4.60911	3.55025e-30
Niben101Scf00885g15006	7.61596	7.32222e-07
Niben101Scf07325g00027	7.61421	6.79935e-08
Niben101Scf06684g01008	4.12013	3.92277e-30
Niben101Scf08940g01010	7.6122	1.00337e-08
Niben101Scf00072g00001	7.60235	1.30719e-07
Niben101Scf11071g04005	6.21127	3.94757e-30
Niben101Scf12045g06025	4.95829	3.97675e-30
Niben101Scf02537g04006	3.04939	4.42434e-30
Niben101Ctg14900g00003	7.58123	1.65898e-07
Niben101Scf03795g00001	7.58081	7.33086e-07
Niben101Scf00682g01001	7.57978	1.36007e-07
Niben101Scf12369g01002	2.90179	4.96785e-30
Niben101Scf02541g10025	3.54224	5.07193e-30
Niben101Scf05146g04021	3.667	5.26945e-30
Niben101Scf00317g07014	4.44223	5.36095e-30
Niben101Scf08001g02006	7.57423	9.39946e-13
Niben101Scf01785g10024	5.22043	5.76674e-30
Niben101Scf02569g02008	7.56686	1.45479e-08
Niben101Scf04627g05004	1.92223	6.00623e-30
Niben101Scf01785g07001	7.56468	5.57001e-19
Niben101Scf03461g01006	4.46733	6.0101e-30
Niben101Scf00783g05025	5.06053	6.68314e-30
Niben101Scf02132g02009	7.56054	5.63294e-08
Niben101Scf01859g00003	7.55703	1.14138e-05
Niben101Scf17626g00001	3.59594	6.95735e-30
Niben101Scf03200g01014	3.91177	7.24831e-30
Niben101Scf04060g02018	7.55462	8.22355e-08
Niben101Scf04779g01020	2.17877	7.28719e-30
Niben101Scf03004g00008	7.54654	2.05132e-18
Niben101Scf07511g01004	5.03253	8.6956e-30
Niben101Scf04191g04019	4.08985	9.9729e-30
Niben101Scf06344g06005	4.12961	1.02449e-29
Niben101Scf04225g02006	4.01324	1.09119e-29
Niben101Scf02531g00007	7.5165	3.92584e-08
Niben101Scf00225g06014	6.54933	1.23301e-29
Niben101Scf00160g06027	6.44966	1.23458e-29
Niben101Scf09296g01009	4.62234	1.42023e-29
Niben101Scf03766g07024	6.02444	1.47269e-29
Niben101Scf02406g04030	7.49935	1.23325e-08
Niben101Scf16199g00001	2.82997	1.62782e-29
Niben101Scf30596g00003	3.80271	1.97548e-29
Niben101Scf15263g00005	4.85473	2.28689e-29
Niben101Scf04875g02009	7.49405	1.21507e-05
Niben101Scf10613g00008	2.44238	2.31087e-29
Niben101Scf02085g13001	7.49052	8.58398e-08
Niben101Scf01517g06010	7.48679	5.16028e-07
Niben101Scf08566g02005	2.79906	2.4859e-29
Niben101Scf10524g04001	6.23223	3.30633e-29
Niben101Scf00428g12008	3.02685	3.43493e-29
Niben101Scf02299g02001	7.48467	1.02653e-07
Niben101Scf02195g01001	6.25617	3.48724e-29
Niben101Scf12266g06005	7.48084	2.39468e-06
Niben101Scf01272g00004	7.47902	3.33554e-07
Niben101Scf23113g00026	6.07977	3.81567e-29
Niben101Scf08893g00009	4.16619	3.94913e-29
Niben101Scf00724g00001	3.85552	3.95849e-29
Niben101Scf04506g03011	5.46952	4.31604e-29
Niben101Scf02763g00016	4.0908	4.6017e-29
Niben101Scf16532g02005	7.4664	1.86361e-10
Niben101Scf13268g00003	7.46583	1.08228e-06
Niben101Scf01453g07008	2.24383	4.779e-29
Niben101Scf01188g08016	7.46442	1.34488e-06
Niben101Scf02316g01002	2.71678	4.89351e-29
Niben101Scf08263g03008	7.45654	9.18801e-07
Niben101Scf00833g04004	7.45359	9.03287e-08
Niben101Scf05675g01017	7.4534	1.41163e-07
Niben101Scf14163g00004	4.9388	5.45293e-29
Niben101Scf05349g01037	5.73816	5.49682e-29
Niben101Scf00803g01016	7.45216	5.0366e-06
Niben101Scf03923g10005	2.74382	5.9876e-29
Niben101Scf02167g00009	5.82317	6.649e-29
Niben101Scf00360g02009	4.75803	6.71905e-29
Niben101Scf01398g00003	7.44847	2.3322e-24
Niben101Scf28763g00006	7.4483	4.91736e-25
Niben101Scf09686g00009	3.06586	7.18608e-29
Niben101Scf05133g06012	7.44759	1.22071e-06
Niben101Scf11110g00023	5.84214	7.32112e-29
Niben101Scf06509g04013	7.43334	2.31169e-07
Niben101Scf12422g01019	3.06281	8.59309e-29
Niben101Scf01307g02003	7.43305	6.65082e-07
Niben101Scf33454g00015	6.53458	8.86098e-29
Niben101Scf06153g03012	3.5564	9.37422e-29
Niben101Scf02639g03015	5.864	9.56895e-29
Niben101Scf05071g00003	7.42671	2.40191e-09
Niben101Scf07382g01014	7.4249	3.33253e-07
Niben101Scf03850g03025	4.79528	1.08497e-28
Niben101Scf19336g00004	7.42345	3.88944e-06
Niben101Scf01235g00018	4.20717	1.11164e-28
Niben101Scf05385g04008	7.42212	7.02282e-08
Niben101Scf00744g08014	4.51564	1.11502e-28
Niben101Scf01528g01003	7.42089	7.29671e-27
Niben101Scf00735g06023	5.13112	1.13107e-28
Niben101Scf02509g04005	7.41263	5.611e-06
Niben101Scf06538g02008	5.38471	1.19993e-28
Niben101Scf09334g04009	7.41172	5.60165e-08
Niben101Scf11071g02017	3.84659	1.23106e-28
Niben101Scf19766g00001	5.63349	1.23628e-28
Niben101Ctg14282g00004	5.78749	1.26249e-28
Niben101Scf04634g00008	7.4073	3.32094e-11
Niben101Scf00113g04027	7.40221	1.94906e-08
Niben101Scf01847g02002	1.93672	1.35571e-28
Niben101Scf04944g05002	7.40206	9.10373e-07
Niben101Scf09170g00001	3.22639	1.38385e-28
Niben101Scf04400g01006	3.56222	1.38693e-28
Niben101Scf00578g05007	4.61529	1.41491e-28
Niben101Scf00595g04023	2.11183	1.41871e-28
Niben101Scf02688g06013	7.38989	6.98268e-07
Niben101Scf02300g00025	4.58854	1.55124e-28
Niben101Scf05787g01001	7.36591	9.37095e-10
Niben101Scf13926g01012	3.81461	1.71523e-28
Niben101Scf09792g01011	3.05732	1.73743e-28
Niben101Ctg15504g00002	7.35017	1.5367e-22
Niben101Scf06761g00018	1.81508	1.89706e-28
Niben101Scf06936g03009	2.57085	1.89706e-28
Niben101Scf05799g01007	7.33981	1.23194e-08
Niben101Scf10735g00016	3.56678	1.91528e-28
Niben101Scf00317g09001	6.50146	2.08348e-28
Niben101Scf09541g00004	7.33836	4.96604e-06
Niben101Scf00788g03015	3.43497	2.35075e-28
Niben101Scf04124g05022	7.32612	1.05047e-08
Niben101Scf05675g01018	4.61858	2.62029e-28
Niben101Scf04609g00013	7.32608	1.62881e-07
Niben101Scf13593g00007	4.91999	2.753e-28
Niben101Scf02541g07004	3.45193	3.28343e-28
Niben101Scf23517g00003	7.32467	1.85897e-07
Niben101Scf02050g01003	7.32216	8.14843e-11
Niben101Scf03252g03001	3.64906	3.3647e-28
Niben101Scf11261g00003	4.0618	3.58431e-28
Niben101Scf00225g06013	5.59206	3.80501e-28
Niben101Scf29530g00004	7.30722	1.12826e-14
Niben101Ctg14768g00004	5.76566	4.24635e-28
Niben101Scf04090g02003	4.51995	4.54724e-28
Niben101Scf05152g01001	2.79336	4.54724e-28
Niben101Scf01395g03002	7.28755	9.22159e-08
Niben101Scf02854g09007	4.93706	4.83675e-28
Niben101Scf02537g18002	7.28392	1.25575e-05
Niben101Scf08137g01034	7.28087	5.05864e-10
Niben101Scf05483g04002	7.27525	8.92977e-27
Niben101Scf00360g00008	7.26159	8.96169e-06
Niben101Scf10363g01002	1.95786	6.71919e-28
Niben101Scf08167g01004	5.40191	6.84182e-28
Niben101Scf02240g06018	4.42148	7.18514e-28
Niben101Scf02306g00004	7.25699	2.35398e-25
Niben101Scf01009g00008	5.78244	7.47391e-28
Niben101Scf03226g03008	7.25416	1.38816e-06
Niben101Scf01895g00016	7.24807	9.58684e-11
Niben101Scf04895g00017	7.24724	8.50154e-07
Niben101Scf05061g02010	3.12519	7.91037e-28
Niben101Scf22524g00011	7.24319	1.32259e-07
Niben101Ctg09468g00002	7.24291	6.80535e-07
Niben101Scf16105g00001	4.39949	8.09679e-28
Niben101Scf01574g09001	5.69618	9.57734e-28
Niben101Scf06570g04011	3.02859	9.96993e-28
Niben101Scf01326g04007	7.22479	3.76321e-10
Niben101Scf01330g02009	5.20781	1.12487e-27
Niben101Scf06424g02024	7.22337	6.1752e-23
Niben101Scf01042g03010	7.21841	1.4216e-18
Niben101Scf06162g01006	7.21519	1.3287e-18
Niben101Scf03038g13022	5.10861	1.23711e-27
Niben101Scf03947g01007	7.21375	9.69693e-22
Niben101Scf00428g09008	7.2084	7.16836e-19
Niben101Scf01509g02020	2.69787	1.25864e-27
Niben101Scf07013g00006	3.67306	1.37064e-27
Niben101Scf04364g01014	2.87673	1.39208e-27
Niben101Scf01084g01009	7.19533	5.83553e-10
Niben101Scf05341g03002	7.19482	3.43545e-26
Niben101Scf02290g02008	5.37329	1.61085e-27
Niben101Scf07162g04017	7.19328	3.87934e-07
Niben101Scf08208g02011	7.18971	3.32119e-06
Niben101Scf18348g00013	1.94444	1.6634e-27
Niben101Scf00107g03016	3.28289	1.73407e-27
Niben101Scf04406g07003	7.18801	2.85585e-06
Niben101Scf07907g00009	5.63391	1.77612e-27
Niben101Scf10431g00014	7.17989	1.1914e-08
Niben101Scf00046g02003	4.07803	1.97436e-27
Niben101Scf01848g05007	4.4407	2.07465e-27
Niben101Scf20828g00001	2.39497	2.07465e-27
Niben101Scf05245g02003	7.17108	1.68806e-10
Niben101Scf00430g01026	7.16294	3.67655e-06
Niben101Scf02044g00010	4.2037	2.54508e-27
Niben101Scf01326g07007	7.15518	3.6365e-22
Niben101Scf09119g01011	3.10305	2.70482e-27
Niben101Scf01061g07018	2.16106	2.87619e-27
Niben101Scf01521g08013	7.14894	6.1789e-21
Niben101Scf00428g12019	5.20039	3.03575e-27
Niben101Scf06958g01001	7.14877	2.46891e-20
Niben101Scf07631g01006	3.00131	3.27059e-27
Niben101Scf01721g04004	7.12685	9.01185e-20
Niben101Scf02543g01008	4.08466	3.28518e-27
Niben101Scf00063g08003	2.14095	3.37635e-27
Niben101Scf09467g02010	3.01019	3.39542e-27
Niben101Scf00687g02005	2.99599	3.62777e-27
Niben101Scf16457g00008	3.80075	3.62777e-27
Niben101Scf03380g03005	4.05688	3.87184e-27
Niben101Scf08263g03011	7.10935	8.56096e-08
Niben101Scf01991g03010	7.10474	7.8688e-21
Niben101Scf02840g04009	7.0965	1.44523e-05
Niben101Scf07822g00002	2.65488	4.59746e-27
Niben101Scf01143g11007	7.09467	5.22892e-07
Niben101Scf02024g00002	6.78566	4.853e-27
Niben101Scf05391g02018	4.98485	5.38727e-27
Niben101Scf00773g08003	5.20195	6.0148e-27
Niben101Scf05373g01004	7.0813	1.81389e-20
Niben101Scf00962g03006	3.54918	6.25427e-27
Niben101Scf09225g04003	7.07591	1.05513e-06
Niben101Scf01479g01006	7.06316	4.85105e-06
Niben101Scf02145g09012	4.67623	6.2859e-27
Niben101Scf01319g04019	4.76225	6.49741e-27
Niben101Scf02626g02004	5.6917	6.63198e-27
Niben101Scf04939g01005	7.05171	2.71872e-11
Niben101Scf11071g02001	3.59369	6.68818e-27
Niben101Scf07391g04028	7.04988	1.73912e-09
Niben101Scf02772g07005	7.04564	5.83253e-10
Niben101Scf09345g00003	3.20354	7.34128e-27
Niben101Scf11884g00003	7.04354	0.00516637
Niben101Scf19133g00007	4.71228	7.39241e-27
Niben101Scf23930g00002	7.04031	8.31019e-23
Niben101Scf00360g01006	1.83457	7.48634e-27
Niben101Scf06815g00010	2.30322	7.76024e-27
Niben101Scf01406g01001	4.49825	8.31417e-27
Niben101Scf05566g02003	7.03854	3.89513e-07
Niben101Scf03326g01016	3.5487	8.78165e-27
Niben101Scf00165g03007	7.02552	1.23537e-06
Niben101Scf03671g02001	3.39973	9.03137e-27
Niben101Scf00870g16009	7.01692	1.32331e-11
Niben101Scf14179g01001	2.68509	9.03689e-27
Niben101Scf15476g00004	7.01371	4.70887e-08
Niben101Scf03337g03007	7.01243	2.45937e-05
Niben101Scf05937g02016	4.82919	9.46354e-27
Niben101Scf08546g05004	7.00914	2.36449e-06
Niben101Scf01463g08009	7.00842	9.69296e-09
Niben101Scf07788g04025	4.15756	1.02746e-26
Niben101Scf03570g02006	7.00685	6.685e-07
Niben101Scf06812g00010	3.69332	1.14354e-26
Niben101Scf01934g02004	7.00035	6.79568e-14
Niben101Scf01005g00020	6.99873	8.64083e-07
Niben101Scf01093g05001	6.99239	5.03627e-06
Niben101Scf02705g01020	3.48823	1.36691e-26
Niben101Scf14513g00014	4.26206	1.41177e-26
Niben101Scf00984g09007	6.98936	9.44386e-13
Niben101Scf00163g09011	6.98838	0.00269787
Niben101Scf00492g04001	3.72675	1.5377e-26
Niben101Scf08208g04007	5.92105	1.89204e-26
Niben101Scf01243g02005	6.9769	3.83429e-06
Niben101Scf00268g04009	6.97644	1.51681e-05
Niben101Scf07825g02003	3.56706	2.32931e-26
Niben101Scf08578g00005	6.9754	9.56517e-06
Niben101Scf10560g00010	3.44133	2.51602e-26
Niben101Scf05245g01007	2.89206	2.83829e-26
Niben101Scf01529g01009	2.45373	2.84658e-26
Niben101Scf01495g00002	5.90799	2.95458e-26
Niben101Scf02513g11004	2.61608	3.01916e-26
Niben101Scf00635g03003	6.94763	2.54383e-05
Niben101Scf06100g02001	2.65452	3.19575e-26
Niben101Scf07563g02014	4.81019	3.19575e-26
Niben101Scf02300g00024	3.73561	3.21585e-26
Niben101Scf05307g01005	6.94631	2.0795e-07
Niben101Scf03915g00008	6.94393	1.10417e-05
Niben101Scf00470g04003	3.02316	3.83798e-26
Niben101Scf00360g04002	6.94272	5.37961e-07
Niben101Scf07515g01011	3.47394	4.06845e-26
Niben101Scf03830g02010	6.94229	1.05597e-19
Niben101Scf17839g04012	6.94118	1.64514e-06
Niben101Scf08680g01018	2.97909	5.04927e-26
Niben101Scf01482g02010	6.93191	5.03461e-06
Niben101Scf03823g02037	2.88827	5.08782e-26
Niben101Scf11416g00017	6.93147	1.02233e-08
Niben101Scf07829g01008	6.04332	5.27188e-26
Niben101Scf01111g05001	6.25327	5.57943e-26
Niben101Scf02775g00003	6.93043	1.21345e-06
Niben101Scf00595g08043	5.8542	5.58775e-26
Niben101Scf06064g00011	6.92905	2.20698e-15
Niben101Scf02085g26009	4.06216	5.91353e-26
Niben101Scf02335g03010	6.92426	7.61774e-07
Niben101Scf09792g02022	3.21157	6.49273e-26
Niben101Scf07494g00004	5.00421	6.84746e-26
Niben101Scf03438g06004	4.1457	7.17475e-26
Niben101Scf01109g03005	5.35087	7.37008e-26
Niben101Scf00063g10026	6.91524	2.3053e-08
Niben101Scf23040g00003	3.58426	7.95027e-26
Niben101Scf10438g02008	5.12347	8.02315e-26
Niben101Scf31173g00004	6.90865	1.20411e-05
Niben101Scf03613g00011	2.89018	8.48673e-26
Niben101Scf05566g02007	6.90267	1.2326e-05
Niben101Scf03952g03002	6.90053	0.000345433
Niben101Scf04944g03001	4.66114	8.79949e-26
Niben101Scf05952g01007	6.89742	3.43894e-08
Niben101Scf02518g01003	3.32262	9.78257e-26
Niben101Scf01673g02002	6.89346	7.31967e-06
Niben101Scf02805g02016	4.70995	9.89476e-26
Niben101Scf00213g02002	6.8876	2.87051e-07
Niben101Scf04145g00026	4.06885	1.05596e-25
Niben101Scf00163g22004	6.88659	1.43605e-16
Niben101Scf02268g06007	2.65446	1.20443e-25
Niben101Scf00372g05021	4.51432	1.27797e-25
Niben101Scf08278g00007	6.88623	5.27981e-06
Niben101Scf04240g02013	2.14107	1.34554e-25
Niben101Scf03644g00004	4.6041	1.40569e-25
Niben101Scf07036g03002	3.76048	1.40569e-25
Niben101Scf04568g02010	6.87718	1.51969e-05
Niben101Scf07298g00006	2.48902	1.46637e-25
Niben101Scf16150g00002	6.8767	1.79422e-15
Niben101Scf00428g10006	6.87167	9.42986e-18
Niben101Scf01917g12009	1.99974	1.50962e-25
Niben101Scf01887g00007	6.86938	7.04607e-06
Niben101Scf32086g00002	2.35999	1.62434e-25
Niben101Scf03101g01001	2.90773	1.69914e-25
Niben101Scf15437g02005	6.86887	4.96702e-06
Niben101Scf00808g05013	6.86757	1.58165e-05
Niben101Scf03723g01001	2.81482	2.00448e-25
Niben101Scf03786g03015	2.11346	2.00675e-25
Niben101Scf10970g00025	3.82238	2.06749e-25
Niben101Scf04103g04015	2.63882	2.16256e-25
Niben101Scf00046g05006	5.99573	2.30884e-25
Niben101Scf01249g06002	1.74623	2.46919e-25
Niben101Scf09025g00001	6.85342	0.000869906
Niben101Scf01369g04021	2.99185	2.48089e-25
Niben101Scf03252g02006	6.85058	1.0648e-05
Niben101Scf01451g00002	6.84801	1.91439e-05
Niben101Scf02440g01039	2.54865	3.33306e-25
Niben101Scf05884g00004	6.84262	1.06601e-06
Niben101Scf00975g00005	6.83779	1.82472e-06
Niben101Scf08472g00015	6.83738	7.80021e-06
Niben101Scf12528g00009	3.7729	3.79835e-25
Niben101Scf04126g04002	3.61659	4.04569e-25
Niben101Scf07201g01003	6.83003	2.53528e-06
Niben101Scf01623g14008	2.16986	4.05997e-25
Niben101Scf03860g01010	6.82882	1.14264e-08
Niben101Scf05717g03001	3.18001	4.89001e-25
Niben101Scf03348g00006	6.81902	8.84633e-06
Niben101Scf02807g06003	5.56843	4.99027e-25
Niben101Scf05056g00004	6.8147	3.78626e-06
Niben101Scf03080g02002	5.80495	5.3071e-25
Niben101Scf07883g04010	6.81456	8.74157e-07
Niben101Scf01764g01013	2.72597	5.54106e-25
Niben101Scf03250g01004	6.81398	4.47137e-06
Niben101Scf02790g01008	5.29241	5.80679e-25
Niben101Scf02375g04008	6.80906	1.93007e-06
Niben101Scf05961g02036	2.68206	5.84751e-25
Niben101Scf05270g02007	6.80617	2.11925e-06
Niben101Scf13402g00011	3.0312	5.91903e-25
Niben101Scf02790g01009	6.80385	3.84518e-06
Niben101Scf05453g00017	6.79547	2.0677e-13
Niben101Scf04403g02004	6.79425	9.03761e-06
Niben101Scf05166g01006	3.68773	7.11982e-25
Niben101Scf16244g02026	6.78918	1.09248e-10
Niben101Scf03445g01005	6.7876	6.55898e-07
Niben101Scf11245g02003	3.16981	7.39333e-25
Niben101Scf12289g00014	2.94812	8.44689e-25
Niben101Scf08566g02007	5.74263	8.6126e-25
Niben101Scf10254g01014	6.7824	2.3861e-16
Niben101Scf03062g02017	4.26227	8.88952e-25
Niben101Scf02615g00003	2.74689	8.92367e-25
Niben101Scf03877g00018	6.77009	3.0203e-09
Niben101Scf05811g08010	5.32848	9.21224e-25
Niben101Scf10436g03001	6.76649	9.27353e-21
Niben101Scf11757g03004	6.76269	0.00047176
Niben101Scf01415g00010	6.75885	3.84193e-06
Niben101Scf07203g02006	6.74628	9.30108e-07
Niben101Scf05848g04006	6.74111	8.97288e-06
Niben101Scf00542g04001	4.2661	1.27596e-24
Niben101Scf27945g00015	2.85021	1.28394e-24
Niben101Scf04225g02002	5.51159	1.32929e-24
Niben101Scf21408g00019	2.64786	1.39881e-24
Niben101Scf01269g08008	2.68495	1.45469e-24
Niben101Scf04967g01001	6.72136	2.87239e-06
Niben101Scf14299g00002	4.66397	1.49083e-24
Niben101Scf00150g03004	2.4335	1.5951e-24
Niben101Scf00614g00026	6.72118	6.82809e-06
Niben101Scf00715g09001	4.71402	1.65772e-24
Niben101Scf11689g03003	6.71659	2.91771e-13
Niben101Scf16939g00004	4.89907	1.66068e-24
Niben101Scf02290g00004	3.09821	1.73924e-24
Niben101Scf03020g00009	6.71203	1.56604e-05
Niben101Scf00016g04008	2.80122	1.77045e-24
Niben101Scf02613g05004	6.70811	2.99909e-22
Niben101Scf00173g05006	3.49272	1.7726e-24
Niben101Scf03427g03001	6.70724	7.54373e-06
Niben101Scf03570g04002	6.70645	6.11536e-14
Niben101Scf02217g05010	3.34844	1.83208e-24
Niben101Scf03223g00003	6.70535	1.23286e-05
Niben101Scf06172g04009	3.79914	1.88997e-24
Niben101Scf08341g00020	6.70158	1.58759e-22
Niben101Scf09387g01003	4.1811	2.02987e-24
Niben101Scf21560g01001	6.7008	4.38794e-07
Niben101Scf04418g08005	6.6998	4.23994e-11
Niben101Ctg15860g00004	6.69448	2.50773e-20
Niben101Scf04400g01012	3.28583	2.37379e-24
Niben101Scf00339g00001	6.69384	1.29564e-19
Niben101Scf11585g00014	6.6932	2.19718e-13
Niben101Scf01188g11016	3.57463	2.56906e-24
Niben101Scf01980g05001	6.68885	2.05278e-06
Niben101Scf02172g02008	4.4838	2.60277e-24
Niben101Scf04377g01001	3.65033	2.70764e-24
Niben101Scf09825g00017	6.68776	1.93047e-06
Niben101Scf11647g00002	6.68754	2.06663e-10
Niben101Scf01202g02006	3.08056	2.84524e-24
Niben101Scf00047g03012	3.37201	3.22727e-24
Niben101Scf06423g02009	6.67867	1.4471e-08
Niben101Ctg11882g00001	6.6782	2.39678e-07
Niben101Scf00530g11014	3.16751	3.43444e-24
Niben101Scf02383g01001	6.67814	9.89562e-09
Niben101Ctg16253g00002	1.47182	3.67171e-24
Niben101Scf00920g05015	2.44296	3.69329e-24
Niben101Scf13263g00006	3.5552	3.82817e-24
Niben101Scf03565g07022	4.95702	3.89877e-24
Niben101Scf01084g03003	6.6562	2.36025e-22
Niben101Scf06876g01043	2.45018	4.0635e-24
Niben101Scf02525g07007	2.75463	4.43337e-24
Niben101Scf04959g00001	6.65189	1.03073e-05
Niben101Scf10735g00018	5.312	4.57832e-24
Niben101Scf07275g02012	5.89031	4.68792e-24
Niben101Scf02543g04010	2.20767	4.79546e-24
Niben101Scf08341g00015	6.63959	3.00616e-06
Niben101Scf09365g00036	2.78645	4.90157e-24
Niben101Scf02983g01003	2.20931	4.95174e-24
Niben101Scf08921g02016	6.63358	1.05333e-05
Niben101Scf00272g08006	2.35288	4.98081e-24
Niben101Scf01524g00006	4.56663	5.32594e-24
Niben101Scf02090g06012	3.09651	5.75e-24
Niben101Scf07673g04009	6.62829	0.000213896
Niben101Scf06344g05008	6.62462	0.000502291
Niben101Scf00163g03007	5.96667	5.90242e-24
Niben101Scf03085g04006	6.61366	3.04175e-08
Niben101Scf08160g02006	4.264	6.47593e-24
Niben101Scf01374g07002	2.67583	6.5308e-24
Niben101Scf09044g01015	6.61095	9.7302e-13
Niben101Scf05349g01040	5.43651	6.77268e-24
Niben101Scf03565g07023	4.02192	7.4607e-24
Niben101Scf02459g00022	5.75291	8.7384e-24
Niben101Scf10015g09016	4.63861	8.82028e-24
Niben101Scf04099g08003	3.58702	8.84799e-24
Niben101Scf01947g01008	6.59084	3.13782e-05
Niben101Scf14714g00018	3.34069	9.58328e-24
Niben101Scf02169g00003	2.94364	9.71574e-24
Niben101Scf06424g01007	6.59074	2.53271e-05
Niben101Scf00370g03023	4.39849	9.95094e-24
Niben101Scf04933g02001	6.57387	3.24451e-10
Niben101Scf05118g10007	2.70418	1.03229e-23
Niben101Scf00526g03012	6.56989	0.000193712
Niben101Scf06650g03009	6.56936	2.50916e-15
Niben101Scf03208g02007	1.85006	1.13747e-23
Niben101Scf05043g01012	6.5666	2.86186e-13
Niben101Scf01559g01014	4.31431	1.17525e-23
Niben101Scf02601g04010	6.56638	1.42872e-09
Niben101Scf02547g00007	5.01713	1.28758e-23
Niben101Scf03166g00016	6.56024	2.28795e-06
Niben101Scf06583g03009	4.30692	1.36281e-23
Niben101Scf00960g15004	5.93958	1.42469e-23
Niben101Ctg15555g00001	2.92798	1.58862e-23
Niben101Scf06176g01007	4.05044	1.60843e-23
Niben101Scf15327g00001	6.55241	2.17629e-05
Niben101Scf01429g01016	4.67918	1.6703e-23
Niben101Scf00895g00003	6.54822	2.42449e-06
Niben101Scf02242g03012	6.54789	1.95726e-05
Niben101Scf03925g01009	3.83863	1.9336e-23
Niben101Scf08510g01007	5.37917	1.9336e-23
Niben101Scf21897g00005	6.54711	1.39082e-12
Niben101Scf01220g00010	1.87205	1.93457e-23
Niben101Scf06280g06001	4.2143	1.95515e-23
Niben101Scf07761g00004	6.54601	2.2648e-05
Niben101Scf00151g05008	6.54553	1.45275e-06
Niben101Scf00163g22003	6.54546	0.0045247
Niben101Scf00539g05009	6.54478	0.000359695
Niben101Scf05506g06005	6.54291	6.94133e-17
Niben101Scf06868g00003	5.1132	2.18602e-23
Niben101Scf05301g01003	6.54207	1.82252e-07
Niben101Scf05494g01011	3.45563	2.27961e-23
Niben101Scf04871g19004	5.76585	2.28086e-23
Niben101Scf07650g00002	6.54203	0.000298649
Niben101Scf08026g01004	6.54175	7.04769e-06
Niben101Scf11709g01025	2.27855	2.3122e-23
Niben101Scf00259g00002	2.30569	2.3505e-23
Niben101Scf02370g02008	6.54102	1.51192e-12
Niben101Scf05118g11009	6.53962	3.32341e-14
Niben101Scf14144g01017	3.7998	2.35074e-23
Niben101Scf13842g01001	6.53853	4.10102e-21
Niben101Scf02353g01015	2.65188	2.46004e-23
Niben101Scf08130g00014	6.53486	4.2089e-18
Niben101Scf01326g11001	3.65878	2.78702e-23
Niben101Scf04563g02002	6.534	9.83457e-06
Niben101Scf05566g02012	6.53368	2.07007e-05
Niben101Scf02230g01003	1.50575	3.40439e-23
Niben101Scf14679g00002	4.00615	3.65614e-23
Niben101Scf00527g05004	5.13864	3.71203e-23
Niben101Scf05298g06007	3.41903	3.74556e-23
Niben101Scf21489g00004	3.19378	3.77643e-23
Niben101Scf00180g00006	6.51378	6.77041e-14
Niben101Scf03779g08020	6.50878	7.98472e-07
Niben101Scf02069g01018	2.80606	4.5284e-23
Niben101Scf07428g00018	6.49797	7.28189e-06
Niben101Scf02623g00005	6.49711	8.64399e-06
Niben101Scf01578g04001	2.26539	4.92479e-23
Niben101Scf10336g03011	6.49589	0.00022882
Niben101Scf02305g01018	6.49515	6.42103e-05
Niben101Scf04063g00006	3.75469	5.02716e-23
Niben101Scf05938g00001	6.49497	2.52665e-17
Niben101Scf12560g00024	3.73649	5.70018e-23
Niben101Scf37066g00004	6.49038	0.00947298
Niben101Scf00479g01004	6.48707	6.93308e-05
Niben101Scf14144g01015	6.48012	3.02829e-05
Niben101Scf02069g00017	6.47636	4.55492e-12
Niben101Scf04765g00002	1.32131	6.29604e-23
Niben101Scf07440g00009	6.47591	8.96211e-20
Niben101Scf13429g04020	6.47523	1.63271e-05
Niben101Scf00790g00006	3.17128	6.91422e-23
Niben101Scf01545g01012	4.82958	7.20344e-23
Niben101Scf08640g00010	6.47295	1.78556e-07
Niben101Scf07194g00014	4.59526	7.33967e-23
Niben101Scf08724g00012	6.46956	6.6791e-08
Niben101Scf01101g05008	2.94432	7.90459e-23
Niben101Scf01393g00001	3.57512	7.90713e-23
Niben101Scf00654g02012	4.21481	8.17876e-23
Niben101Scf06467g07007	6.46142	0.000262313
Niben101Scf03738g01007	5.78905	8.94125e-23
Niben101Scf13703g01006	6.46034	8.91309e-05
Niben101Scf14436g04013	2.2382	9.12572e-23
Niben101Scf02440g01028	6.45904	4.47893e-05
Niben101Scf02838g07001	2.55107	9.4281e-23
Niben101Scf02828g04011	6.45473	6.42978e-05
Niben101Scf00225g07017	6.45396	4.48645e-07
Niben101Scf03436g01017	3.56468	9.89511e-23
Niben101Scf05349g01036	6.44982	1.95575e-07
Niben101Scf09368g06007	4.73938	1.0423e-22
Niben101Scf06560g01002	1.69727	1.05547e-22
Niben101Scf01077g02010	4.15202	1.08112e-22
Niben101Scf00189g00004	1.77696	1.10087e-22
Niben101Scf02217g03004	6.44187	1.14007e-09
Niben101Scf00163g19001	6.44108	0.000334622
Niben101Scf04914g00017	3.22236	1.125e-22
Niben101Scf05118g06011	2.5311	1.16894e-22
Niben101Scf06976g06002	6.43906	1.00606e-06
Niben101Scf00057g00012	6.43877	2.27171e-05
Niben101Scf02375g08001	6.4385	6.04345e-09
Niben101Scf02907g06031	4.04519	1.20927e-22
Niben101Scf01826g00001	6.43624	0.000125827
Niben101Scf08001g00002	5.13671	1.28402e-22
Niben101Scf10688g02006	2.645	1.35394e-22
Niben101Scf00975g01015	5.09958	1.53364e-22
Niben101Scf04323g01009	6.4324	0.000351868
Niben101Scf04260g02013	6.43123	6.44187e-06
Niben101Scf01062g01001	2.91795	1.55404e-22
Niben101Scf05373g01006	2.73295	1.56115e-22
Niben101Scf21125g00005	3.15791	1.57432e-22
Niben101Scf02171g00008	3.9013	1.66785e-22
Niben101Scf02369g02006	6.36875	1.69818e-22
Niben101Scf02511g03013	3.31768	1.74985e-22
Niben101Scf03736g02005	6.40674	3.67655e-06
Niben101Scf10053g00011	4.83839	1.97576e-22
Niben101Scf10073g00013	5.14985	2.01059e-22
Niben101Scf06436g05001	6.39199	3.66815e-05
Niben101Scf03864g01015	3.0613	2.05313e-22
Niben101Scf01478g08020	1.86822	2.20801e-22
Niben101Scf05554g07010	6.39131	1.06601e-06
Niben101Scf03254g06015	6.38837	3.87085e-08
Niben101Scf06739g05004	6.38654	2.69266e-09
Niben101Scf00173g05015	4.91764	2.36025e-22
Niben101Scf02725g02001	3.46868	2.40876e-22
Niben101Scf09817g00004	6.37124	2.22528e-06
Niben101Scf02420g06007	6.37107	2.93889e-05
Niben101Scf05110g00007	3.49923	2.58463e-22
Niben101Scf02139g02009	2.50947	2.71895e-22
Niben101Scf00530g11017	6.369	5.87437e-11
Niben101Scf01731g10001	3.82826	2.85456e-22
Niben101Scf00404g01014	2.30053	2.892e-22
Niben101Scf03528g00004	6.36615	3.80896e-06
Niben101Scf02358g03018	6.36362	2.49948e-14
Niben101Scf01269g15002	2.69588	3.31681e-22
Niben101Scf02581g04013	3.27919	3.31681e-22
Niben101Scf05407g03007	6.36183	1.08482e-06
Niben101Scf06671g03021	2.43754	3.33704e-22
Niben101Scf05627g01035	3.404	3.48447e-22
Niben101Scf00219g00006	6.35731	0.000242611
Niben101Scf01677g04002	6.35404	1.00175e-07
Niben101Scf03436g01016	4.05799	3.76466e-22
Niben101Scf28267g00014	6.34752	7.76691e-06
Niben101Scf02266g00005	1.78791	4.13015e-22
Niben101Scf01063g04003	2.88914	4.13304e-22
Niben101Scf04306g01006	2.89933	4.46479e-22
Niben101Scf02072g02017	2.6322	4.55108e-22
Niben101Scf01494g09005	6.31808	1.74915e-09
Niben101Scf04171g01014	4.89946	4.64825e-22
Niben101Scf06080g00003	6.3171	0.000108495
Niben101Scf02805g03007	4.3818	5.17974e-22
Niben101Scf03865g03002	6.31475	7.66619e-15
Niben101Scf01521g08012	6.31265	3.96934e-06
Niben101Scf04249g01010	2.21574	5.2782e-22
Niben101Scf06091g00010	2.59432	5.2782e-22
Niben101Scf01956g10015	6.31191	4.26383e-05
Niben101Scf03141g03005	2.09337	5.40707e-22
Niben101Scf10015g02003	6.30997	1.04246e-05
Niben101Scf04563g01016	4.80768	5.84318e-22
Niben101Scf02812g02019	2.82281	6.1133e-22
Niben101Scf05554g07001	6.30445	9.04868e-05
Niben101Scf03497g12008	6.30174	0.000660833
Niben101Scf00369g21004	4.38373	7.17365e-22
Niben101Scf02296g00016	3.3676	7.26081e-22
Niben101Scf00887g04011	6.29241	4.06196e-05
Niben101Scf01051g02003	1.94698	7.57302e-22
Niben101Scf02979g04005	6.28832	1.25503e-05
Niben101Scf03446g10010	5.64895	8.48756e-22
Niben101Scf02122g00010	2.01596	8.56648e-22
Niben101Scf15342g00002	6.28524	1.94894e-05
Niben101Scf08806g02004	6.28461	2.24966e-10
Niben101Scf01887g02002	6.2819	9.21949e-15
Niben101Scf06565g00009	3.37956	9.73953e-22
Niben101Scf01322g03023	2.907	9.7794e-22
Niben101Scf05449g01006	1.34641	1.04406e-21
Niben101Scf01182g02012	6.26902	3.17794e-05
Niben101Scf02011g08001	6.26708	2.1637e-06
Niben101Scf02564g03014	6.26232	9.02452e-19
Niben101Scf03427g09003	5.75501	1.40697e-21
Niben101Scf06424g00003	6.25869	0.000146991
Niben101Scf11608g01009	2.26257	1.42751e-21
Niben101Scf00446g06009	4.52094	1.46133e-21
Niben101Scf00869g06009	4.33025	1.47104e-21
Niben101Scf06896g00005	2.25184	1.49698e-21
Niben101Scf06017g00002	4.1391	1.50649e-21
Niben101Scf17815g00007	3.27265	1.50649e-21
Niben101Scf03930g01018	6.23551	0.000818228
Niben101Scf20564g00002	3.01645	1.79993e-21
Niben101Scf11208g00002	3.23665	1.90946e-21
Niben101Scf08039g00006	6.23174	5.3228e-05
Niben101Scf00234g00001	2.23555	2.03194e-21
Niben101Scf00669g01008	4.09615	2.10553e-21
Niben101Scf05206g02002	6.22773	0.00747005
Niben101Scf02562g00023	2.8428	2.2051e-21
Niben101Scf06311g01016	6.22744	7.81558e-05
Niben101Scf04292g11008	2.66035	2.21412e-21
Niben101Scf04171g01017	2.23546	2.41567e-21
Niben101Scf00046g05007	6.21613	2.6208e-05
Niben101Scf03817g16010	4.88197	2.4571e-21
Niben101Scf01795g09001	6.21107	9.33125e-11
Niben101Scf01897g07006	3.66877	2.55628e-21
Niben101Scf08716g00005	1.95617	2.62574e-21
Niben101Scf02541g08003	6.20564	0.000107932
Niben101Scf06789g03005	4.53728	2.67176e-21
Niben101Scf06556g10007	4.79601	2.68715e-21
Niben101Scf01052g01003	6.20142	0.000226676
Niben101Ctg15314g00004	4.85649	2.97595e-21
Niben101Scf00949g01013	2.21696	2.98243e-21
Niben101Scf02569g03013	2.88412	3.00814e-21
Niben101Scf06684g01005	6.19442	6.26466e-08
Niben101Scf06825g00036	4.47459	3.05407e-21
Niben101Scf08206g02024	3.65472	3.06655e-21
Niben101Scf00282g03024	6.18981	4.41575e-05
Niben101Scf02936g04013	6.18907	1.76939e-18
Niben101Scf14708g00019	2.47384	3.15162e-21
Niben101Scf05437g04015	4.63169	3.29772e-21
Niben101Scf04170g01006	2.73573	3.30139e-21
Niben101Scf02613g03001	4.00372	3.34422e-21
Niben101Scf06008g00009	5.68077	3.52203e-21
Niben101Scf03403g01034	2.43049	3.71672e-21
Niben101Scf05229g04009	6.18073	8.28683e-05
Niben101Scf00606g02019	6.18049	6.84304e-05
Niben101Scf04776g01010	2.3949	3.75136e-21
Niben101Scf03461g02005	6.17868	0.0125531
Niben101Scf11751g01007	3.08588	3.76718e-21
Niben101Scf03770g01004	1.87784	3.76988e-21
Niben101Scf05730g00002	6.17711	5.39787e-05
Niben101Scf13180g02001	3.00995	4.02063e-21
Niben101Scf03370g05005	2.43217	4.02503e-21
Niben101Scf07563g02007	6.17218	0.000986067
Niben101Scf02854g05001	6.17106	1.42615e-17
Niben101Scf05057g04016	6.16586	0.000203043
Niben101Scf09189g00005	4.35514	4.13186e-21
Niben101Scf06678g03002	1.72858	4.14208e-21
Niben101Scf03446g05003	5.43111	4.31723e-21
Niben101Scf07868g00001	6.16088	1.69924e-11
Niben101Scf08011g00013	2.68447	4.33622e-21
Niben101Scf00941g06004	3.85607	4.35709e-21
Niben101Scf01738g06003	6.1581	2.17823e-05
Niben101Scf03114g06003	6.15521	5.63886e-05
Niben101Scf03341g01002	2.28045	4.36758e-21
Niben101Scf04197g00003	6.15307	3.67162e-19
Niben101Scf02531g02012	6.14932	0.000653179
Niben101Scf00229g07003	2.96917	4.48137e-21
Niben101Scf04109g03011	6.14658	2.86756e-09
Niben101Scf05713g00009	2.04835	4.64499e-21
Niben101Scf07027g01004	6.14396	3.85555e-05
Niben101Scf02123g10017	6.14298	0.00845269
Niben101Scf01413g05008	1.41769	4.66776e-21
Niben101Scf09445g04018	6.14111	0.000285372
Niben101Scf05883g02002	6.13535	4.41856e-16
Niben101Scf07849g01019	4.59827	4.93832e-21
Niben101Scf04505g07006	6.12308	1.55579e-14
Niben101Scf08151g00006	4.22114	5.32922e-21
Niben101Scf01025g13001	2.47089	5.88436e-21
Niben101Scf03307g01014	3.17792	6.29883e-21
Niben101Scf05937g02011	6.11808	2.65114e-14
Niben101Scf02208g00003	6.11694	4.86663e-10
Niben101Scf01550g01002	6.11467	5.66907e-19
Niben101Scf03191g04002	4.90379	6.77741e-21
Niben101Scf02160g01004	6.11125	0.000201624
Niben101Scf03474g03004	4.44288	7.53985e-21
Niben101Scf06621g02031	2.56054	7.86948e-21
Niben101Scf33318g00002	6.10495	0.000396914
Niben101Ctg05650g00003	3.44609	7.9479e-21
Niben101Scf04339g00001	2.16749	8.09987e-21
Niben101Scf05226g05003	6.10033	1.26537e-18
Niben101Scf07437g05005	4.18697	8.3516e-21
Niben101Scf09191g02016	6.09974	0.000390257
Niben101Scf05417g03024	6.09917	0.00492041
Niben101Scf03570g02009	4.21951	8.88493e-21
Niben101Scf04619g01013	6.09889	2.96868e-05
Niben101Scf09492g00008	6.09551	9.24926e-05
Niben101Scf06958g00007	2.41694	9.5002e-21
Niben101Scf05830g01002	6.0914	4.88702e-09
Niben101Scf00301g03001	6.09047	3.83991e-06
Niben101Scf08478g05002	1.84029	1.01586e-20
Niben101Scf01719g08001	3.95243	1.07756e-20
Niben101Scf02828g04012	6.08862	1.76166e-10
Niben101Scf01190g04010	2.20993	1.1613e-20
Niben101Scf01985g03006	6.0803	0.00107126
Niben101Scf03685g00003	3.61608	1.17493e-20
Niben101Scf14036g00003	2.61948	1.17746e-20
Niben101Scf00539g05012	5.2992	1.26447e-20
Niben101Scf07018g04008	6.06784	0.00315387
Niben101Ctg15916g00003	6.06622	0.000106109
Niben101Scf01409g01001	2.68135	1.32672e-20
Niben101Scf10842g00003	6.06491	4.28945e-09
Niben101Scf01589g00002	6.06307	8.32264e-17
Niben101Scf01534g00004	6.0605	4.28432e-08
Niben101Scf01854g00028	1.55072	1.37471e-20
Niben101Scf00305g05022	6.05364	0.000105697
Niben101Scf09203g01012	3.8201	1.57601e-20
Niben101Scf15963g01004	6.05275	0.00275217
Niben101Scf00726g02001	3.58228	1.66348e-20
Niben101Scf02001g02015	1.77667	1.67539e-20
Niben101Scf04191g00006	6.04255	0.00170414
Niben101Scf00581g00001	6.04132	2.67763e-05
Niben101Scf05368g00004	2.1803	1.72885e-20
Niben101Scf04632g03006	6.03796	4.80473e-12
Niben101Scf04473g02002	2.04053	1.81711e-20
Niben101Scf10815g01004	6.03214	0.00187762
Niben101Scf00858g03003	6.03146	2.06245e-13
Niben101Scf03949g00023	4.59035	1.84668e-20
Niben101Scf04899g01016	6.03141	1.5879e-10
Niben101Scf07428g02022	2.43388	1.88921e-20
Niben101Scf06078g02029	2.56863	1.91376e-20
Niben101Scf08390g01002	6.03133	0.00164589
Niben101Scf10747g00012	1.68471	1.98333e-20
Niben101Scf06017g02002	6.02974	3.1085e-15
Niben101Scf06280g02017	4.13334	1.98559e-20
Niben101Scf04802g01012	3.17668	2.00363e-20
Niben101Scf05066g02005	6.0256	7.6016e-05
Niben101Scf05767g07012	1.97363	2.04964e-20
Niben101Scf02827g06001	6.02481	4.28013e-05
Niben101Scf05846g00005	5.07561	2.09439e-20
Niben101Scf02264g06032	6.02402	5.46861e-05
Niben101Scf00428g16006	4.93878	2.45983e-20
Niben101Scf06687g03004	6.01796	0.00133543
Niben101Scf07042g01020	2.17801	2.4957e-20
Niben101Scf07404g04007	6.01555	0.00104001
Niben101Scf02362g02014	3.91295	2.52466e-20
Niben101Scf30081g00016	6.01451	0.0026077
Niben101Scf01326g10017	1.69198	2.54937e-20
Niben101Scf01013g01003	6.01151	1.6273e-09
Niben101Scf07042g00007	3.93769	2.61567e-20
Niben101Scf00024g00008	5.20137	2.64759e-20
Niben101Scf00883g03019	6.00971	0.000369133
Niben101Scf01025g02004	3.57255	2.81306e-20
Niben101Scf04040g08015	6.0072	2.42028e-05
Niben101Scf06846g00002	5.99952	0.000255456
Niben101Scf00739g03012	5.99836	0.000282045
Niben101Scf03203g09006	5.99727	0.000102083
Niben101Scf04675g00018	1.96306	3.13753e-20
Niben101Scf02366g04009	5.99546	6.12472e-14
Niben101Scf05848g05012	3.25913	3.24546e-20
Niben101Scf06909g04006	5.23957	3.26974e-20
Niben101Scf18551g00010	1.91328	3.29469e-20
Niben101Scf00371g03003	2.10062	3.30961e-20
Niben101Scf12017g00009	5.99364	9.05079e-05
Niben101Scf06823g02015	2.88437	3.35226e-20
Niben101Scf06761g00021	1.89575	3.61122e-20
Niben101Scf04926g03003	5.99236	1.53439e-19
Niben101Ctg15714g00002	5.99163	6.79019e-07
Niben101Scf07462g01007	5.99104	6.92617e-05
Niben101Scf01402g01007	5.9878	0.000451576
Niben101Scf01936g06004	3.46978	4.05509e-20
Niben101Scf08804g01009	2.5571	4.05685e-20
Niben101Scf03503g00003	5.98364	8.04671e-07
Niben101Scf01176g00003	1.94819	4.06858e-20
Niben101Scf04547g02001	5.9826	2.77326e-05
Niben101Scf00199g03003	1.3687	4.1169e-20
Niben101Scf06394g02003	5.97927	1.28081e-06
Niben101Scf01529g04009	3.08983	4.25134e-20
Niben101Scf08341g07010	3.86934	4.52131e-20
Niben101Scf13995g01003	5.72079	4.66275e-20
Niben101Scf01196g00003	4.15788	5.03969e-20
Niben101Scf02790g05007	2.45664	5.08291e-20
Niben101Scf00416g02005	5.96185	0.000102285
Niben101Scf05656g01002	3.32782	5.29155e-20
Niben101Ctg16134g00004	2.91883	5.6673e-20
Niben101Scf01975g02003	5.9582	0.0001359
Niben101Scf02387g01003	5.95454	7.28807e-16
Niben101Scf14634g01023	1.86288	5.99862e-20
Niben101Scf02583g00004	3.28439	6.00184e-20
Niben101Ctg11101g00001	5.51964	6.05413e-20
Niben101Scf14294g00004	5.95005	0.000170458
Niben101Scf05298g00004	4.58515	6.30343e-20
Niben101Scf03953g03003	5.94956	2.45716e-05
Niben101Scf04313g01012	2.54549	6.83608e-20
Niben101Scf05301g04006	5.94785	2.42219e-12
Niben101Scf01237g00013	5.94706	3.83219e-13
Niben101Scf06200g02013	2.86386	7.11906e-20
Niben101Scf11757g02002	5.94294	0.000415971
Niben101Scf12515g00030	3.88485	7.30052e-20
Niben101Scf05326g00010	4.09134	7.30984e-20
Niben101Scf08538g00008	5.94046	0.000727415
Niben101Scf02278g01011	3.66873	7.55127e-20
Niben101Scf00595g08047	5.94023	3.70963e-05
Niben101Scf02894g00005	1.70881	7.70209e-20
Niben101Scf08176g00005	2.57992	7.98256e-20
Niben101Scf01212g03005	5.9373	4.73664e-14
Niben101Scf01237g05004	5.93621	3.35937e-12
Niben101Scf04894g00006	5.92736	1.00919e-07
Niben101Scf03403g01035	4.96578	9.30258e-20
Niben101Scf01826g05011	3.35458	9.57816e-20
Niben101Scf05151g03018	4.35433	9.58454e-20
Niben101Scf04099g10005	3.04418	1.06076e-19
Niben101Scf04388g01006	5.91304	4.16855e-05
Niben101Scf04988g02018	2.97087	1.12521e-19
Niben101Scf18418g00003	5.91179	1.26136e-10
Niben101Scf03209g00029	1.29201	1.16598e-19
Niben101Scf04036g04007	5.90611	2.0023e-13
Niben101Scf20124g00012	5.90253	7.71153e-10
Niben101Scf03839g02001	3.16613	1.18191e-19
Niben101Scf08546g05005	5.90166	0.000238568
Niben101Scf08609g00017	3.22736	1.18741e-19
Niben101Scf02563g02009	1.96296	1.20197e-19
Niben101Scf02674g00001	5.89602	3.81038e-08
Niben101Ctg11944g00001	5.89136	0.00092808
Niben101Scf09387g03018	1.75774	1.2916e-19
Niben101Scf10753g01018	5.89044	0.000939227
Niben101Scf08792g00007	1.38908	1.37877e-19
Niben101Scf02918g00003	5.887	3.61292e-18
Niben101Scf04038g03001	5.88493	1.90901e-06
Niben101Scf05756g00005	5.88173	1.61324e-16
Niben101Scf14323g02012	3.13094	1.47206e-19
Niben101Scf05137g01028	4.53767	1.53439e-19
Niben101Scf07767g02011	5.87694	1.76158e-15
Niben101Scf00279g09002	2.16939	1.61062e-19
Niben101Scf00821g13003	3.1387	1.65046e-19
Niben101Scf06432g00001	2.6202	1.66472e-19
Niben101Scf00741g01019	5.87114	0.00532304
Niben101Scf03045g04008	5.87042	2.07161e-05
Niben101Scf11865g01003	2.50479	1.8094e-19
Niben101Scf01849g03015	1.70659	1.83478e-19
Niben101Scf05329g01014	5.86907	9.40264e-15
Niben101Scf00465g02003	3.4587	1.93673e-19
Niben101Scf00821g16005	3.02745	1.94968e-19
Niben101Scf03310g00003	5.86593	1.3353e-10
Niben101Scf14697g01004	3.38949	1.98144e-19
Niben101Scf01991g02020	5.86166	0.000285646
Niben101Scf02080g03010	2.03582	2.01574e-19
Niben101Scf01750g07001	5.85769	0.00273342
Niben101Scf11424g01001	3.37471	2.16971e-19
Niben101Scf14708g00022	2.78959	2.18471e-19
Niben101Scf00557g03012	5.85425	5.60566e-05
Niben101Scf06815g01003	3.14276	2.25101e-19
Niben101Scf04632g03005	5.85062	0.000589651
Niben101Scf02832g01014	5.84948	0.000229585
Niben101Scf04871g24026	2.84552	2.41671e-19
Niben101Scf07951g00008	5.84792	0.0021798
Niben101Scf04078g00002	2.99084	2.50241e-19
Niben101Scf03895g01016	5.84578	4.56278e-05
Niben101Scf08182g02014	3.46957	2.6209e-19
Niben101Scf07244g01004	5.84097	6.17604e-08
Niben101Scf04555g01001	3.89394	2.77045e-19
Niben101Scf00536g00002	5.83615	0.000521834
Niben101Scf04786g00010	1.68535	2.85533e-19
Niben101Scf05378g01017	2.46014	2.86554e-19
Niben101Scf13429g04019	5.83362	7.2956e-06
Niben101Scf00272g09012	3.84467	2.87615e-19
Niben101Scf00148g00004	3.83565	2.95407e-19
Niben101Scf00453g03018	2.39043	3.16245e-19
Niben101Scf06096g01004	5.81756	1.82226e-15
Niben101Scf00926g01007	5.81716	0.000118032
Niben101Scf08007g01005	2.16619	3.4844e-19
Niben101Scf07058g02007	3.72432	3.49404e-19
Niben101Scf00059g00007	5.81306	0.000210902
Niben101Scf01514g00004	4.17385	3.5823e-19
Niben101Scf06410g01007	2.31487	3.64568e-19
Niben101Scf02146g00007	5.60389	3.75882e-19
Niben101Scf30670g00003	4.72494	3.75882e-19
Niben101Scf00152g13013	5.80814	0.000449757
Niben101Scf03283g04015	1.70034	3.81059e-19
Niben101Scf05372g00006	1.99751	3.81059e-19
Niben101Scf09416g05012	2.13353	4.02666e-19
Niben101Scf03647g01004	2.35084	4.10366e-19
Niben101Scf04638g01013	1.46444	4.13842e-19
Niben101Scf03241g00014	2.1511	4.24608e-19
Niben101Scf36674g00005	2.14933	4.28994e-19
Niben101Scf06467g01001	5.79544	5.66329e-19
Niben101Scf02404g02035	2.79963	4.59266e-19
Niben101Scf05827g04004	5.79397	6.61811e-08
Niben101Scf13098g00013	2.08386	4.65681e-19
Niben101Scf10556g00025	2.56936	4.89669e-19
Niben101Scf02605g09007	3.40283	4.90893e-19
Niben101Scf02819g04002	1.69328	5.24399e-19
Niben101Scf11122g01010	1.57892	5.3897e-19
Niben101Scf00577g09001	5.07232	5.41722e-19
Niben101Scf11305g01014	5.78211	0.000138033
Niben101Scf02430g03006	5.78197	5.92519e-14
Niben101Scf01027g01015	5.77895	0.000318699
Niben101Scf10448g00002	2.15427	5.68442e-19
Niben101Scf05123g02015	5.77874	4.59236e-05
Niben101Scf00052g04001	2.86202	5.95951e-19
Niben101Scf16007g00010	5.77694	0.00270988
Niben101Scf00922g00009	3.71886	6.13036e-19
Niben101Scf05950g01005	5.77374	3.17916e-06
Niben101Scf00503g07008	1.80939	6.1929e-19
Niben101Scf03348g00010	5.77166	1.89329e-05
Niben101Scf10502g01017	5.7694	2.06993e-07
Niben101Scf03898g01004	5.76793	0.00266772
Niben101Scf21574g00011	2.80802	6.37189e-19
Niben101Scf00180g01013	2.12615	6.66595e-19
Niben101Scf08426g02001	5.76366	6.25987e-12
Niben101Scf00611g09003	5.14093	6.97501e-19
Niben101Scf08020g01008	5.76292	0.00402706
Niben101Scf04119g03004	5.7602	0.00119177
Niben101Scf09372g03008	5.7592	0.0063768
Niben101Scf11261g02005	3.22329	7.27593e-19
Niben101Scf02203g05013	5.75812	0.0010461
Niben101Scf02621g05003	2.80584	7.40827e-19
Niben101Scf04347g01031	2.90665	7.44598e-19
Niben101Scf21069g00002	5.54448	7.65092e-19
Niben101Scf03302g04002	3.20779	7.76367e-19
Niben101Scf11724g06004	5.75539	1.49915e-08
Niben101Scf06087g02007	5.25777	7.83242e-19
Niben101Scf04699g01011	5.75388	0.00164148
Niben101Scf00449g00004	3.57376	8.27869e-19
Niben101Scf08603g02008	5.75346	0.000624932
Niben101Scf06091g08011	2.89051	8.43947e-19
Niben101Scf02942g00020	1.45802	8.49676e-19
Niben101Scf06091g04005	5.74721	1.41149e-09
Niben101Scf06183g04008	4.83699	9.03225e-19
Niben101Scf05230g01007	3.17067	9.37427e-19
Niben101Scf05135g00001	3.33961	9.63873e-19
Niben101Scf08080g02005	5.74043	5.92886e-05
Niben101Scf03644g00003	4.86825	9.86687e-19
Niben101Scf06235g00012	2.11078	9.97066e-19
Niben101Scf12154g01009	2.54632	9.99958e-19
Niben101Scf07402g06009	1.75494	1.05937e-18
Niben101Scf09822g01016	5.72884	3.45093e-10
Niben101Scf03253g02010	3.92535	1.07173e-18
Niben101Scf00128g03011	2.89149	1.08365e-18
Niben101Scf05813g09010	5.72292	0.000769261
Niben101Scf02537g03012	2.68825	1.08693e-18
Niben101Scf06512g00006	2.59868	1.09104e-18
Niben101Scf07457g01012	2.11747	1.09658e-18
Niben101Scf15437g02006	5.72085	7.36006e-15
Niben101Scf03413g01011	4.44447	1.10404e-18
Niben101Scf02217g07009	5.71342	1.12261e-18
Niben101Scf02513g11003	2.19049	1.20177e-18
Niben101Scf06310g02005	4.51227	1.25086e-18
Niben101Scf03374g05008	3.96335	1.26012e-18
Niben101Scf04321g00006	4.42689	1.27337e-18
Niben101Scf09107g02004	3.53898	1.39875e-18
Niben101Scf05177g03021	5.69159	2.4861e-17
Niben101Scf10749g02005	2.25198	1.41074e-18
Niben101Scf03759g01002	2.99844	1.46952e-18
Niben101Scf05827g07015	1.53354	1.47244e-18
Niben101Scf04632g02001	3.63859	1.49188e-18
Niben101Scf06579g01015	5.68518	0.00156608
Niben101Scf01339g02018	3.1265	1.58417e-18
Niben101Scf01051g09003	3.83441	1.6185e-18
Niben101Scf12024g00010	5.68134	1.18298e-10
Niben101Scf01203g02002	2.62372	1.90454e-18
Niben101Scf00327g01035	5.67511	7.85649e-12
Niben101Scf01061g07011	5.67068	1.24139e-06
Niben101Scf02563g06018	2.50854	2.00367e-18
Niben101Scf06752g00012	2.19062	2.39681e-18
Niben101Scf08351g01002	5.66128	0.0140373
Niben101Scf23241g00003	5.0079	2.50781e-18
Niben101Scf00317g11005	3.56199	2.63043e-18
Niben101Scf01640g01003	5.65655	2.00992e-09
Niben101Scf02145g11009	5.65367	2.33817e-06
Niben101Scf04259g01006	2.46331	2.7121e-18
Niben101Scf01887g08023	3.61599	2.74441e-18
Niben101Scf05368g06019	5.65077	2.87165e-05
Niben101Scf03264g05011	5.64896	0.000876873
Niben101Scf10015g02008	2.5956	2.90889e-18
Niben101Scf00496g00002	5.64469	0.000132073
Niben101Scf07451g00013	5.05581	3.02481e-18
Niben101Scf11355g01005	2.43601	3.26908e-18
Niben101Scf06774g02014	5.64229	0.0455553
Niben101Scf00972g01011	2.09779	3.36526e-18
Niben101Scf00225g04002	1.7072	3.45657e-18
Niben101Scf02814g04007	5.63779	0.000142718
Niben101Scf01086g00013	2.20359	3.51357e-18
Niben101Scf00593g03012	1.80757	3.60313e-18
Niben101Scf02606g04001	5.63164	0.000139128
Niben101Scf01626g03013	1.71934	3.97958e-18
Niben101Scf01619g00021	5.62641	0.000514784
Niben101Scf02375g00013	2.61876	4.01268e-18
Niben101Scf02182g16013	2.36066	4.05401e-18
Niben101Scf01634g05010	2.44319	4.05713e-18
Niben101Scf14166g00013	5.62224	1.74281e-05
Niben101Ctg14845g00001	2.03261	4.11558e-18
Niben101Scf04939g02007	3.11316	4.2206e-18
Niben101Scf00111g01017	5.61687	0.000283582
Niben101Scf02060g01002	2.93072	4.2296e-18
Niben101Scf04292g11001	1.72726	4.31575e-18
Niben101Scf07355g01009	2.90844	4.44004e-18
Niben101Scf13776g02016	5.61308	3.34534e-16
Niben101Scf05516g00011	3.99136	4.53352e-18
Niben101Scf05566g02009	5.60781	0.00243347
Niben101Scf01818g09008	1.22681	4.80278e-18
Niben101Scf02955g04004	2.50742	4.8796e-18
Niben101Scf02215g05009	4.37355	4.94254e-18
Niben101Scf01094g01009	4.22638	5.24556e-18
Niben101Ctg13347g00002	5.6042	0.0156624
Niben101Scf00466g04034	1.54171	5.35246e-18
Niben101Scf08678g01003	2.62555	5.44869e-18
Niben101Scf05405g08004	2.30149	5.48923e-18
Niben101Scf02996g02001	5.60158	0.000440324
Niben101Scf01999g05006	5.59546	0.000200666
Niben101Scf04707g00001	2.77683	6.6483e-18
Niben101Scf00096g04005	5.59309	0.00270714
Niben101Scf01649g02001	5.47269	6.77798e-18
Niben101Scf06248g01010	5.5899	2.24826e-07
Niben101Scf09665g00001	4.29045	6.98453e-18
Niben101Scf09044g01003	5.58543	9.57743e-09
Niben101Scf02425g02015	5.58508	3.45599e-05
Niben101Scf04731g03002	4.09444	7.32676e-18
Niben101Scf07304g07012	5.58357	0.000163909
Niben101Scf03503g01017	5.583	0.000433692
Niben101Scf18214g00004	2.40436	8.29508e-18
Niben101Scf04675g04001	2.74429	8.91669e-18
Niben101Scf04158g01007	5.57873	0.00932737
Niben101Scf17237g00001	4.40967	9.09725e-18
Niben101Scf12266g06004	2.08062	9.39236e-18
Niben101Scf33457g00002	5.57235	6.30592e-05
Niben101Scf08621g05011	4.44174	9.71146e-18
Niben101Scf04869g00002	5.5713	0.00459413
Niben101Scf00308g01003	2.3365	9.8236e-18
Niben101Scf02085g21007	3.01118	9.8236e-18
Niben101Scf02513g04002	3.7245	9.85082e-18
Niben101Scf06050g01009	5.49342	1.00475e-17
Niben101Scf08168g02004	5.56666	0.00370132
Niben101Scf00577g01002	5.56238	9.16879e-12
Niben101Scf02026g02001	4.37344	1.13887e-17
Niben101Scf06397g00015	2.83419	1.19656e-17
Niben101Scf00761g03004	3.35137	1.27313e-17
Niben101Scf23239g00002	5.53822	0.00054208
Niben101Scf06412g04016	5.53806	0.00416712
Niben101Scf03309g04010	5.53773	0.000900043
Niben101Scf00435g00005	5.53572	0.000649861
Niben101Scf13289g00008	4.39048	1.33863e-17
Niben101Scf01941g02021	3.6397	1.34735e-17
Niben101Scf04331g00003	3.3415	1.42887e-17
Niben101Scf04388g01009	5.52733	0.000125817
Niben101Scf03482g01011	5.52479	0.000415629
Niben101Scf04570g06004	3.40073	1.50913e-17
Niben101Scf01350g03009	2.238	1.54049e-17
Niben101Scf08685g00022	1.77381	1.55357e-17
Niben101Scf07991g00004	5.52044	0.00060585
Niben101Scf34908g00006	1.58172	1.63917e-17
Niben101Scf00635g04005	3.68102	1.64689e-17
Niben101Scf06387g01001	5.51895	0.00113428
Niben101Scf02537g14004	2.86789	1.64831e-17
Niben101Scf13777g00007	1.88283	1.67287e-17
Niben101Scf02467g01048	2.11465	1.72033e-17
Niben101Scf05982g01003	2.58881	1.76172e-17
Niben101Scf12959g00003	5.51259	0.000503695
Niben101Scf00744g08015	3.65925	1.76285e-17
Niben101Scf03092g00003	5.51179	0.0338275
Niben101Scf06837g00017	1.55323	1.8638e-17
Niben101Scf01450g01001	2.77803	1.87506e-17
Niben101Scf11105g01005	5.51064	1.85074e-16
Niben101Scf08137g04001	2.11807	1.88257e-17
Niben101Scf09074g00005	5.50137	0.00353406
Niben101Scf01704g03006	5.49755	0.0484281
Niben101Scf02459g00018	4.75376	2.09589e-17
Niben101Scf00793g04011	5.49385	7.69252e-06
Niben101Scf09082g00001	4.47866	2.17299e-17
Niben101Scf06176g02021	5.49235	0.000121249
Niben101Scf10222g03003	1.80109	2.24185e-17
Niben101Scf02211g04005	2.80515	2.2693e-17
Niben101Scf00525g04009	3.51777	2.45485e-17
Niben101Scf01190g04004	5.48876	0.000272527
Niben101Scf06189g04007	5.48578	0.0294753
Niben101Scf09211g00011	5.48073	0.00589255
Niben101Scf02227g02008	1.31073	2.72522e-17
Niben101Scf06926g06001	2.02839	2.73562e-17
Niben101Scf02538g05001	5.47643	6.61065e-13
Niben101Scf02831g08015	1.194	2.77808e-17
Niben101Scf06823g02001	2.4979	2.8211e-17
Niben101Scf03085g04008	5.47305	0.00794311
Niben101Scf00246g05002	5.47278	0.00201107
Niben101Scf01075g00019	2.96064	2.85701e-17
Niben101Scf06280g01007	3.21965	2.91581e-17
Niben101Scf09812g01019	2.50948	2.95512e-17
Niben101Scf18308g00005	5.4713	0.00033961
Niben101Scf11410g00002	3.83342	3.05351e-17
Niben101Scf04018g05004	5.46924	0.00295294
Niben101Scf01959g03013	5.46669	7.18072e-10
Niben101Scf01897g03007	5.4635	2.93451e-10
Niben101Scf01897g08006	1.77968	3.14652e-17
Niben101Scf09284g01014	5.46068	0.000307645
Niben101Scf00219g07015	2.10551	3.19726e-17
Niben101Scf07969g01026	2.37755	3.23693e-17
Niben101Scf03203g07006	1.50266	3.27237e-17
Niben101Scf02398g02004	3.66935	3.28422e-17
Niben101Scf10330g02003	5.45754	0.0146867
Niben101Scf02003g01007	5.45614	0.00118464
Niben101Scf02125g00015	5.45518	0.000542981
Niben101Scf09512g02006	5.45332	1.4181e-09
Niben101Scf04869g06008	4.86972	3.45554e-17
Niben101Scf04132g03006	5.4521	0.00756423
Niben101Scf14872g00005	1.59832	3.47558e-17
Niben101Scf05522g00002	4.98968	3.55361e-17
Niben101Scf01240g10022	5.45103	0.000146798
Niben101Scf04444g01004	1.12809	3.62977e-17
Niben101Scf04494g00019	2.80815	3.63052e-17
Niben101Scf05883g00008	5.44792	1.47337e-12
Niben101Scf00451g03021	1.87497	3.63566e-17
Niben101Scf37108g00001	5.44664	4.03596e-10
Niben101Scf02625g01009	5.44653	1.06347e-08
Niben101Scf02050g00011	4.94773	3.89373e-17
Niben101Scf00152g00001	5.44498	0.00288923
Niben101Scf08833g03002	4.22935	3.93623e-17
Niben101Scf04083g04040	3.94888	3.9738e-17
Niben101Scf04817g00017	3.60556	3.98069e-17
Niben101Scf07152g04032	2.81336	4.11134e-17
Niben101Scf00741g01012	5.44022	4.36109e-08
Niben101Scf07462g00005	2.45131	4.11172e-17
Niben101Scf01998g01003	5.43743	4.02552e-12
Niben101Scf00383g03001	5.0125	4.15415e-17
Niben101Scf01143g09001	3.29546	4.19992e-17
Niben101Scf10635g02001	1.98747	4.25257e-17
Niben101Scf05011g00001	2.7813	4.30122e-17
Niben101Scf01326g08023	4.10082	4.38052e-17
Niben101Scf02720g00002	5.42381	6.502e-08
Niben101Scf03202g08006	3.46246	4.55435e-17
Niben101Scf02814g04008	5.42025	0.000382245
Niben101Scf05081g01018	2.78941	4.80889e-17
Niben101Scf00149g12019	3.97022	4.85565e-17
Niben101Scf00597g00011	5.41743	0.000372574
Niben101Scf07854g01011	2.48139	4.8927e-17
Niben101Scf01085g04006	5.41567	0.0215226
Niben101Scf02203g02004	2.47188	4.98397e-17
Niben101Scf03114g00011	3.67889	4.99429e-17
Niben101Scf14144g01013	5.41462	2.50718e-07
Niben101Scf02133g01001	2.58584	5.03333e-17
Niben101Scf01942g04001	5.40938	5.78072e-11
Niben101Scf07643g00003	1.77539	5.29393e-17
Niben101Scf00870g02001	5.40781	1.34596e-13
Niben101Scf11084g02004	1.68475	5.35982e-17
Niben101Scf00466g04033	2.03405	5.41796e-17
Niben101Scf01999g06011	2.13054	5.4261e-17
Niben101Scf00635g04002	3.36899	5.56789e-17
Niben101Scf01072g01010	1.67493	5.79149e-17
Niben101Scf00035g01005	5.40088	0.000215184
Niben101Scf00557g02015	2.03589	5.85878e-17
Niben101Scf04287g04013	3.01032	5.85878e-17
Niben101Scf01811g01003	5.3976	1.37323e-05
Niben101Scf00643g01010	3.47209	5.95219e-17
Niben101Scf08488g00005	5.39668	0.000267946
Niben101Scf01550g01014	5.39648	0.000803851
Niben101Scf05300g00002	2.24285	6.0753e-17
Niben101Scf00428g12017	3.67592	6.55935e-17
Niben101Scf06851g01006	5.39076	1.04667e-10
Niben101Scf00970g02006	5.38957	9.77309e-11
Niben101Scf00435g05017	2.37441	6.62394e-17
Niben101Scf01596g06006	1.96083	6.62394e-17
Niben101Scf00414g06008	2.15228	6.70907e-17
Niben101Scf01420g00001	5.38525	0.00137477
Niben101Scf00586g02009	5.38472	5.60634e-12
Niben101Scf01851g03012	2.37115	7.00547e-17
Niben101Scf02437g02019	5.38389	0.0244243
Niben101Scf07773g00006	5.38183	0.00240609
Niben101Scf17552g00003	3.01893	7.07595e-17
Niben101Scf05382g03007	5.37595	6.03239e-09
Niben101Scf21584g00017	1.58048	7.30023e-17
Niben101Scf05948g04002	3.4092	7.66469e-17
Niben101Scf04731g11004	5.36704	0.00104206
Niben101Scf05552g09003	4.02787	8.13378e-17
Niben101Scf11291g01001	3.87973	8.44706e-17
Niben101Scf18121g00020	1.45105	8.91365e-17
Niben101Scf00905g12005	1.59762	9.01626e-17
Niben101Scf00883g02011	3.94162	9.22935e-17
Niben101Scf05447g03009	4.46951	9.26261e-17
Niben101Scf11609g00002	5.35508	0.0312088
Niben101Scf06447g00014	1.87745	9.69987e-17
Niben101Scf05749g02030	2.35305	9.70456e-17
Niben101Scf05916g00004	5.35449	8.25407e-14
Niben101Scf03329g00006	5.35412	4.25659e-09
Niben101Scf00138g03003	5.35362	0.00342055
Niben101Scf01283g02003	2.8428	9.85572e-17
Niben101Scf10840g01014	5.35315	8.80755e-07
Niben101Scf08473g00002	5.34932	0.00233997
Niben101Scf02133g10010	1.21039	1.10916e-16
Niben101Scf08566g04011	5.34865	1.21339e-05
Niben101Scf05143g00009	1.84182	1.13358e-16
Niben101Scf10224g01005	1.75515	1.1722e-16
Niben101Scf00557g03032	4.68737	1.2109e-16
Niben101Scf00578g05003	5.34506	6.22541e-05
Niben101Scf02408g04003	2.66836	1.25861e-16
Niben101Scf10502g00010	5.34122	0.000519296
Niben101Scf08680g00002	3.87374	1.3114e-16
Niben101Scf05618g02013	3.05115	1.36618e-16
Niben101Scf00133g06001	2.71736	1.37199e-16
Niben101Scf01141g01001	4.7419	1.38233e-16
Niben101Scf15467g02004	5.32979	0.00037949
Niben101Scf15792g00002	1.64231	1.39346e-16
Niben101Scf07030g04004	2.93331	1.4065e-16
Niben101Scf08334g01005	1.26915	1.40919e-16
Niben101Scf02807g10009	4.40152	1.41777e-16
Niben101Scf02994g04023	5.32828	0.00051076
Niben101Scf08002g01002	5.32637	6.90598e-09
Niben101Ctg14389g00001	5.32207	0.000192551
Niben101Scf00069g14014	4.91716	1.51626e-16
Niben101Scf02165g03012	5.32099	0.00409334
Niben101Scf00126g04003	5.31796	0.000839531
Niben101Scf02864g05007	4.52389	1.63785e-16
Niben101Scf09325g03007	2.24735	1.69055e-16
Niben101Scf05099g00008	4.13837	1.79818e-16
Niben101Scf00362g00007	5.31467	4.32053e-14
Niben101Scf14591g01003	2.72947	1.8194e-16
Niben101Scf02807g06004	5.20463	1.82988e-16
Niben101Scf03437g00008	2.14995	1.8384e-16
Niben101Scf06823g00012	1.82732	1.83878e-16
Niben101Scf02724g05015	2.26003	1.86218e-16
Niben101Scf10885g00020	5.31079	0.00029418
[truncated: 4,946 more rows]

## Sheet: WT_DOWN_XoPQ_vs_Mock_p05_lfc1
	log2FoldChange	padj
Niben101Scf00063g10004	-34.2294	5.3618e-06
Niben101Ctg16210g00007	-29.3257	1.80422e-47
Niben101Scf02807g11019	-25.8348	7.87302e-20
Niben101Ctg14192g00001	-20.8488	4.25082e-07
Niben101Scf34386g00010	-8.10435	7.72123e-138
Niben101Scf06078g01001	-8.12202	7.95642e-119
Niben101Scf00883g12009	-13.5995	7.46394e-14
Niben101Scf00594g00001	-13.5486	8.479e-26
Niben101Scf02790g05015	-3.43525	1.51644e-101
Niben101Scf28230g00019	-12.8914	3.09748e-19
Niben101Scf08613g02006	-6.76945	1.01009e-95
Niben101Scf37563g00006	-12.644	3.43267e-21
Niben101Scf28250g00015	-12.6294	3.11746e-16
Niben101Scf01341g03006	-12.5834	4.22195e-14
Niben101Scf08422g00003	-8.04079	1.06966e-92
Niben101Scf02910g01040	-5.49893	1.66731e-92
Niben101Scf31270g00002	-12.3371	3.33413e-18
Niben101Scf04113g07011	-12.3345	2.76696e-20
Niben101Scf13823g03007	-12.2603	3.10692e-10
Niben101Scf04424g00001	-12.2586	3.30535e-09
Niben101Scf04792g02004	-12.2567	6.77424e-16
Niben101Scf04318g01016	-8.23236	7.78791e-86
Niben101Scf03961g00003	-12.0652	1.91465e-10
Niben101Scf01520g03002	-12.0361	1.97422e-19
Niben101Scf02083g03005	-11.9757	1.13612e-09
Niben101Scf02513g08003	-8.71256	1.48522e-81
Niben101Scf00176g06015	-3.93981	1.28931e-80
Niben101Scf07000g01005	-7.48529	1.65679e-78
Niben101Scf01486g04012	-7.65887	2.04055e-77
Niben101Scf12382g00008	-7.7317	2.97987e-76
Niben101Scf06465g04003	-5.5151	6.09285e-76
Niben101Scf01020g01004	-11.4116	1.38051e-15
Niben101Scf01718g01010	-7.26156	7.73657e-75
Niben101Scf25043g00002	-11.3894	2.1162e-19
Niben101Scf00108g01009	-11.3798	4.17257e-09
Niben101Ctg16317g00001	-11.3577	6.17292e-14
Niben101Scf00063g13014	-8.45119	4.29055e-73
Niben101Scf02576g00011	-6.35827	5.7417e-73
Niben101Scf01526g04015	-11.2382	4.0163e-16
Niben101Scf03644g03019	-5.87597	9.56674e-71
Niben101Scf02513g07008	-6.78843	1.09781e-70
Niben101Scf10222g04003	-7.72408	2.47698e-70
Niben101Scf04813g00014	-11.1324	4.04666e-21
Niben101Scf00279g01014	-11.1233	7.7566e-16
Niben101Scf02128g00028	-6.19375	4.08214e-69
Niben101Scf03277g01003	-11.0673	1.00664e-17
Niben101Scf04301g02007	-2.51814	4.24722e-69
Niben101Scf02351g08011	-4.93454	3.64465e-68
Niben101Scf17513g00002	-10.9932	3.41238e-17
Niben101Scf00406g03001	-7.46785	1.89942e-67
Niben101Scf06678g04009	-6.4978	2.51099e-67
Niben101Scf00927g08001	-5.76387	7.02437e-67
Niben101Scf10749g01006	-10.9508	6.32176e-16
Niben101Scf03926g00001	-4.51619	9.43373e-67
Niben101Scf14805g02006	-10.8967	1.30682e-10
Niben101Scf01685g12005	-9.7857	3.70166e-66
Niben101Scf02979g01007	-5.47339	4.19799e-66
Niben101Scf07663g00007	-10.8613	1.91175e-15
Niben101Scf02858g02013	-10.8466	2.03674e-12
Niben101Scf11812g00029	-3.04605	7.29626e-65
Niben101Scf02350g02011	-5.88121	2.27305e-64
Niben101Scf01836g00002	-9.45664	4.53746e-64
Niben101Scf20506g00006	-10.7525	1.85385e-14
Niben101Scf00503g05016	-10.7233	7.59401e-11
Niben101Scf03068g00024	-4.79394	1.97855e-63
Niben101Scf04838g02010	-10.7096	5.5529e-12
Niben101Scf00324g02036	-10.7032	3.5291e-08
Niben101Scf09436g01004	-5.66166	6.93996e-63
Niben101Scf08088g04005	-10.6524	1.57969e-16
Niben101Scf09456g00020	-10.6386	1.39104e-14
Niben101Scf11689g02005	-7.78351	2.53095e-62
Niben101Scf02659g02016	-10.6319	6.30181e-16
Niben101Scf02128g00025	-7.8915	7.36817e-62
Niben101Scf01188g00024	-10.6173	5.82508e-12
Niben101Scf01701g07006	-5.48102	1.08407e-61
Niben101Scf07462g01001	-10.5733	9.86762e-09
Niben101Scf10316g01005	-10.5552	1.21905e-15
Niben101Scf04271g00004	-10.5548	1.50255e-07
Niben101Scf01486g02004	-6.42749	1.23253e-60
Niben101Scf04444g07001	-10.531	1.60121e-11
Niben101Scf04714g00004	-10.4276	2.31007e-17
Niben101Scf02339g01017	-4.70924	2.69971e-60
Niben101Scf03768g03025	-10.4141	2.64506e-07
Niben101Scf02790g05008	-10.4028	4.56519e-25
Niben101Scf02408g02009	-6.32038	5.25621e-60
Niben101Scf01517g08001	-6.78021	5.75257e-60
Niben101Scf20636g00002	-10.3781	2.7086e-06
Niben101Scf06117g01005	-6.41446	8.53358e-60
Niben101Scf00457g13007	-10.3428	5.28549e-17
Niben101Scf02214g04002	-10.3261	4.42699e-10
Niben101Scf05645g06005	-10.295	1.75039e-06
Niben101Scf13411g05021	-5.48337	9.88091e-59
Niben101Ctg16210g00009	-4.76038	3.55094e-58
Niben101Scf06249g03002	-6.16761	3.71301e-58
Niben101Scf04007g01012	-5.21922	5.19732e-58
Niben101Scf08777g02002	-10.2308	1.77715e-30
Niben101Scf11782g03013	-7.55466	9.0474e-58
Niben101Scf01518g02002	-10.2224	4.4764e-13
Niben101Scf05437g04013	-5.97446	1.76655e-57
Niben101Scf00709g07008	-10.1699	7.47507e-33
Niben101Scf02293g03024	-7.4906	2.71914e-57
Niben101Scf01374g13005	-10.1671	9.50161e-15
Niben101Scf03985g04027	-4.22213	3.28542e-57
Niben101Scf09372g04009	-6.87547	3.54209e-57
Niben101Scf01635g04003	-10.1457	6.1379e-14
Niben101Scf18639g00026	-6.14177	3.63091e-57
Niben101Scf03733g03020	-7.57555	5.73373e-57
Niben101Scf11264g01004	-10.0931	3.56259e-14
Niben101Scf02063g02014	-10.0818	2.31173e-12
Niben101Scf16582g00010	-10.0751	4.75627e-18
Niben101Scf13676g00006	-5.97915	1.00176e-56
Niben101Scf01494g03010	-10.0733	9.62524e-10
Niben101Scf06190g01001	-5.04867	3.465e-56
Niben101Scf05250g02013	-10.0005	1.12588e-07
Niben101Scf01160g00002	-9.99553	0.000117218
Niben101Scf01328g01012	-5.85317	6.67773e-56
Niben101Scf00503g01012	-9.98285	2.31028e-12
Niben101Scf06726g00034	-6.34085	7.2797e-56
Niben101Scf02195g04001	-9.97102	4.13622e-13
Niben101Scf01219g03010	-9.96201	1.16793e-12
Niben101Scf09097g00008	-2.77702	1.45143e-55
Niben101Scf01718g04004	-3.621	1.96605e-55
Niben101Scf13250g01003	-9.91651	1.80272e-07
Niben101Scf00063g10005	-9.901	1.93342e-25
Niben101Scf17891g03008	-9.87824	8.96451e-14
Niben101Scf01550g01003	-6.94106	7.00568e-55
Niben101Scf18822g02009	-6.65368	9.38998e-55
Niben101Scf00491g04007	-5.68564	1.20207e-54
Niben101Scf01478g05006	-9.85272	7.08015e-13
Niben101Scf01470g00001	-9.84452	2.11926e-13
Niben101Scf02720g10006	-5.55426	2.77218e-54
Niben101Scf07586g02002	-9.84447	1.33162e-13
Niben101Scf01785g10010	-6.95781	2.94793e-54
Niben101Scf12983g00004	-9.82646	6.1947e-11
Niben101Scf02762g01005	-5.16456	1.07041e-53
Niben101Scf01205g00003	-3.66224	1.23035e-53
Niben101Scf01008g01008	-9.777	3.00569e-40
Niben101Scf04903g01016	-4.98991	1.53366e-53
Niben101Scf04789g00001	-3.75533	1.78154e-53
Niben101Scf06249g00005	-9.72596	1.83876e-23
Niben101Ctg15214g00001	-6.72268	2.51555e-53
Niben101Scf20727g00001	-9.7095	3.88033e-09
Niben101Scf03706g02015	-9.70485	1.17756e-11
Niben101Scf18384g00001	-4.59431	4.58527e-53
Niben101Scf03009g01006	-7.77409	4.72113e-53
Niben101Scf10144g01023	-9.69683	1.43342e-13
Niben101Scf00321g05002	-4.11431	6.97183e-53
Niben101Scf11756g03011	-9.66479	6.36546e-13
Niben101Scf00991g10002	-9.66276	1.18423e-11
Niben101Scf03949g06009	-9.62292	8.51386e-13
Niben101Scf00984g04002	-5.03133	1.57068e-52
Niben101Scf05977g01001	-9.61542	2.87117e-14
Niben101Scf09075g03002	-7.0878	2.87782e-52
Niben101Scf04870g01004	-9.5975	2.5772e-11
Niben101Scf01160g01005	-9.58246	4.4915e-34
Niben101Scf01171g04009	-4.94466	6.37059e-52
Niben101Scf01002g01001	-9.55374	4.15357e-13
Niben101Scf01660g00007	-9.54714	7.1704e-14
Niben101Scf02257g01007	-4.2425	8.98329e-52
Niben101Scf01453g06001	-9.54363	2.24099e-12
Niben101Scf08321g02006	-5.31779	1.20263e-51
Niben101Scf08895g01016	-8.19582	1.2266e-51
Niben101Scf06748g00004	-9.50688	4.36329e-11
Niben101Scf02976g00007	-2.82503	1.61474e-51
Niben101Scf01154g19004	-9.50022	2.04367e-16
Niben101Scf00109g09010	-3.82606	6.49062e-51
Niben101Scf01985g01007	-9.46365	4.61134e-12
Niben101Scf04861g01011	-7.98246	1.10616e-50
Niben101Scf07882g01001	-9.45606	6.98808e-12
Niben101Scf00088g01012	-9.45251	1.72741e-11
Niben101Scf02732g00002	-9.44671	1.17916e-05
Niben101Scf09387g00007	-9.44609	6.1884e-11
Niben101Scf01085g02012	-9.43615	6.85661e-13
Niben101Scf03961g00004	-9.43057	2.3344e-30
Niben101Scf06347g04017	-3.33311	3.53351e-50
Niben101Scf07247g01002	-9.42484	3.97305e-13
Niben101Scf09387g03016	-3.48718	5.56034e-50
Niben101Scf01160g01003	-9.40868	1.372e-27
Niben101Scf00726g02017	-9.39221	9.01394e-05
Niben101Scf10305g01003	-6.17726	5.59465e-50
Niben101Scf18306g00021	-5.61516	6.25865e-50
Niben101Scf01972g04006	-5.96088	6.95916e-50
Niben101Scf00753g00002	-4.98435	7.56519e-50
Niben101Scf14939g01022	-6.82763	8.84643e-50
Niben101Scf00108g02006	-9.32573	4.30671e-10
Niben101Scf05782g00010	-6.10145	1.24298e-49
Niben101Scf03671g02003	-9.31414	7.75352e-11
Niben101Scf08690g02001	-4.72645	1.54031e-49
Niben101Scf02494g05001	-9.30166	1.02458e-26
Niben101Scf13549g00004	-9.29573	6.64618e-06
Niben101Scf03113g03014	-9.28609	2.7781e-15
Niben101Scf03138g01018	-9.27706	3.30539e-10
Niben101Scf02237g06001	-9.27609	1.27095e-12
Niben101Scf11215g00028	-9.27433	5.19552e-10
Niben101Scf09010g04003	-9.27041	1.41509e-11
Niben101Scf07223g03016	-9.26389	3.83785e-10
Niben101Scf03711g01001	-9.24706	1.72358e-22
Niben101Scf00721g00010	-9.24275	9.80364e-16
Niben101Scf04414g00004	-9.23905	3.35579e-13
Niben101Scf03224g05007	-9.22738	1.12355e-09
Niben101Scf10608g01005	-5.5593	9.24107e-49
Niben101Scf15724g00001	-9.20073	2.43971e-06
Niben101Scf09092g01008	-9.20015	1.2024e-08
Niben101Scf17179g00001	-9.20001	1.26149e-11
Niben101Scf30670g00007	-4.1259	1.12185e-48
Niben101Scf01948g00010	-3.14323	1.55529e-48
Niben101Scf02740g12007	-9.1775	5.01893e-12
Niben101Scf00607g03013	-9.16875	1.6706e-30
Niben101Scf06186g02001	-5.08081	1.89482e-48
Niben101Scf03577g00009	-9.16453	4.72776e-10
Niben101Scf00182g06002	-5.49557	3.6313e-48
Niben101Scf01495g01001	-9.15649	7.36764e-11
Niben101Scf02494g09005	-9.15612	5.04022e-11
Niben101Scf04018g06007	-8.21757	4.62856e-48
Niben101Scf08300g00008	-9.14476	4.06548e-11
Niben101Scf01611g11002	-9.13796	1.55341e-09
Niben101Scf00481g04007	-9.13221	7.32054e-12
Niben101Scf04042g00001	-9.12834	1.66557e-11
Niben101Scf00229g06005	-6.14972	1.07489e-47
Niben101Scf16106g00003	-9.12523	6.85564e-11
Niben101Scf03937g02033	-9.12466	2.04281e-10
Niben101Scf01894g03006	-5.20486	1.224e-47
Niben101Scf07115g00008	-9.11781	5.65605e-11
Niben101Scf00742g00012	-9.10575	2.14951e-10
Niben101Scf06172g04005	-9.10179	7.51247e-10
Niben101Scf02571g03002	-9.10076	1.64063e-11
Niben101Scf11588g00024	-5.8118	2.35519e-47
Niben101Scf05618g04001	-9.07895	6.69009e-08
Niben101Scf05348g02002	-9.0664	2.26924e-11
Niben101Scf09885g01016	-9.06265	1.19774e-11
Niben101Scf02468g11017	-9.06145	5.63319e-11
Niben101Scf00047g02014	-3.95184	4.76694e-47
Niben101Scf02982g01023	-9.05879	1.54494e-11
Niben101Scf04171g02007	-9.04712	3.78228e-08
Niben101Scf00341g02007	-9.03395	2.42706e-10
Niben101Scf10595g01002	-9.01707	2.33333e-08
Niben101Scf08755g02024	-9.00407	1.48688e-11
Niben101Scf13141g02002	-6.55943	1.3291e-46
Niben101Scf01167g05010	-4.91792	1.74983e-46
Niben101Scf05319g04005	-8.98382	6.01101e-15
Niben101Scf11383g01001	-3.73702	2.25183e-46
Niben101Scf02805g07010	-5.35019	2.32466e-46
Niben101Scf03628g14017	-8.97943	2.62599e-10
Niben101Scf05750g04002	-4.69459	2.35068e-46
Niben101Scf04044g07022	-5.14678	3.5557e-46
Niben101Scf04918g05001	-3.52246	3.68666e-46
Niben101Scf06504g00002	-8.95299	6.02864e-34
Niben101Ctg16210g00008	-8.95151	6.07449e-36
Niben101Scf04643g04001	-8.94238	5.89892e-13
Niben101Scf12266g09001	-8.93457	4.82383e-06
Niben101Scf04444g06007	-8.93378	2.59898e-33
Niben101Scf11560g00002	-5.21322	5.45128e-46
Niben101Scf00858g04015	-8.9284	1.90898e-39
Niben101Scf09427g01013	-8.92454	5.47158e-09
Niben101Scf00332g09009	-3.57926	8.93496e-46
Niben101Scf05370g01006	-8.91682	2.07959e-11
Niben101Scf00823g01012	-8.91233	1.74388e-10
Niben101Scf03414g02002	-5.44819	9.72837e-46
Niben101Scf05108g02017	-8.89224	2.12289e-09
Niben101Scf03068g04001	-8.88785	9.05942e-10
Niben101Scf02994g02001	-8.88308	1.4438e-05
Niben101Scf06361g07023	-2.56278	1.71181e-45
Niben101Scf00028g00002	-8.87332	2.2232e-10
Niben101Scf00393g03008	-8.86561	1.40169e-09
Niben101Scf02665g00003	-5.89929	2.48142e-45
Niben101Scf00487g06013	-8.85617	4.68755e-17
Niben101Scf02513g08007	-8.73598	3.44448e-45
Niben101Scf19307g00010	-8.85596	1.92996e-11
Niben101Scf00264g03014	-8.85136	3.76268e-09
Niben101Scf02408g04020	-8.85091	6.60874e-09
Niben101Scf00980g01002	-5.2381	6.52793e-45
Niben101Scf01718g07005	-6.11922	6.75423e-45
Niben101Scf02174g02009	-8.84476	1.59404e-09
Niben101Scf01063g00004	-4.05936	1.25575e-44
Niben101Scf02621g00018	-8.82357	2.04796e-10
Niben101Scf22702g00008	-4.34207	1.44907e-44
Niben101Scf05156g01011	-8.82179	4.40716e-08
Niben101Scf29588g00003	-5.94753	1.45584e-44
Niben101Scf04600g00005	-8.82093	2.73573e-12
Niben101Ctg16285g00004	-5.64127	1.61581e-44
Niben101Scf09115g00014	-3.85901	1.66092e-44
Niben101Scf03507g05007	-8.81088	9.42924e-36
Niben101Scf02699g02013	-4.46492	1.8144e-44
Niben101Scf00202g07004	-8.80608	6.02651e-10
Niben101Scf14115g00003	-8.80578	8.63762e-33
Niben101Scf07539g00002	-3.92219	2.11656e-44
Niben101Scf01746g00004	-8.80008	8.38953e-10
Niben101Scf07073g01002	-8.79824	4.48663e-09
Niben101Scf05820g01009	-6.06996	3.0681e-44
Niben101Scf01894g02004	-8.7907	1.34299e-24
Niben101Scf07638g01001	-8.78859	4.69577e-13
Niben101Scf11312g01007	-5.02925	4.23491e-44
Niben101Scf03214g00006	-3.6341	4.39913e-44
Niben101Scf01453g04008	-5.63409	4.67197e-44
Niben101Scf04212g00015	-8.77376	8.80518e-11
Niben101Scf01553g02001	-8.77067	7.55346e-09
Niben101Scf06721g00011	-8.76602	2.54241e-26
Niben101Scf02854g11002	-8.76138	7.88244e-10
Niben101Scf10448g01003	-6.62301	9.08525e-44
Niben101Scf03504g05001	-8.7533	3.2998e-11
Niben101Scf02413g00007	-8.75176	2.07347e-10
Niben101Scf01326g05006	-8.74511	1.05296e-09
Niben101Scf01785g10007	-6.35534	1.54294e-43
Niben101Scf01220g03014	-8.73171	1.64603e-42
Niben101Ctg14873g00001	-8.72847	4.94042e-19
Niben101Scf02264g06029	-8.72395	1.0129e-05
Niben101Scf05437g03003	-5.15886	1.94694e-43
Niben101Scf11137g00006	-5.36702	1.94694e-43
Niben101Scf02749g05042	-8.72177	1.00817e-10
Niben101Scf02749g04008	-8.71211	2.60002e-27
Niben101Scf00550g00014	-8.71209	8.75359e-26
Niben101Ctg16374g00003	-8.70582	1.54518e-26
Niben101Scf06089g00012	-2.9278	3.11183e-43
Niben101Scf00869g06027	-3.27873	3.25494e-43
Niben101Scf00055g03005	-8.70317	6.57049e-11
Niben101Scf01319g06003	-6.20563	3.66642e-43
Niben101Scf09433g00001	-8.70099	5.7011e-24
Niben101Scf05430g00005	-8.6957	6.14323e-09
Niben101Scf02366g03007	-8.69127	2.90803e-12
Niben101Scf03027g01003	-5.00104	4.85271e-43
Niben101Scf04570g02013	-3.76925	5.21948e-43
Niben101Scf20887g00008	-8.68205	3.78856e-13
Niben101Scf16714g00001	-8.68192	1.30991e-09
Niben101Scf00709g01002	-8.67583	0.000123205
Niben101Scf08341g11005	-3.54616	7.53143e-43
Niben101Scf01437g03008	-8.67413	1.95414e-08
Niben101Scf05330g00009	-3.04789	8.6113e-43
Niben101Scf00988g00002	-7.64618	9.40542e-43
Niben101Scf02207g12001	-2.47697	1.20227e-42
Niben101Scf01731g05006	-8.65894	7.14403e-25
Niben101Scf09960g01010	-6.5937	1.56113e-42
Niben101Scf01020g00024	-6.22903	1.57835e-42
Niben101Ctg14095g00001	-8.65603	2.03545e-15
Niben101Scf04887g01001	-6.01283	1.79954e-42
Niben101Scf13558g01003	-8.65516	2.00623e-27
Niben101Scf03755g00003	-8.64936	3.41616e-09
Niben101Scf00152g03029	-3.3367	2.20629e-42
Niben101Scf01338g00002	-8.64901	1.64986e-10
Niben101Scf01817g02005	-8.64499	7.16617e-12
Niben101Scf00870g15008	-3.27171	2.83134e-42
Niben101Scf12293g00001	-8.63864	8.90857e-05
Niben101Scf07833g00008	-2.8084	2.9892e-42
Niben101Scf03734g00002	-8.6348	3.63766e-10
Niben101Scf08973g00018	-5.24935	3.27719e-42
Niben101Scf02187g00008	-8.62907	2.05243e-09
Niben101Scf05203g03013	-8.6257	1.07727e-09
Niben101Scf06347g04035	-5.34232	3.99149e-42
Niben101Scf16236g00013	-8.62278	4.64159e-05
Niben101Scf10314g04028	-8.61553	1.44573e-10
Niben101Scf01041g04001	-5.47379	4.98981e-42
Niben101Scf00942g00003	-5.73908	5.39429e-42
Niben101Scf02853g06014	-8.60993	7.45376e-10
Niben101Scf00905g06006	-8.60915	1.65497e-09
Niben101Scf02145g05004	-4.91279	6.01379e-42
Niben101Scf00739g03002	-8.6005	0.000173871
Niben101Scf09010g01006	-8.59028	1.95273e-09
Niben101Scf00410g01018	-8.58812	1.61105e-08
Niben101Scf09825g00015	-8.58776	2.18273e-09
Niben101Scf02714g07006	-8.5732	2.96466e-07
Niben101Scf05154g01012	-8.57278	3.235e-10
Niben101Scf04292g13001	-8.57188	5.32098e-19
Niben101Scf01075g01013	-6.68072	1.31781e-41
Niben101Scf07590g06001	-5.84633	1.47237e-41
Niben101Scf05846g00015	-8.56758	3.48122e-08
Niben101Scf02278g01002	-3.63628	1.83947e-41
Niben101Scf05009g00013	-8.56655	5.32055e-35
Niben101Scf01472g02001	-5.5703	1.88277e-41
Niben101Scf04396g02018	-8.56587	5.47759e-10
Niben101Scf08008g00006	-4.30871	1.9856e-41
Niben101Scf00309g00001	-8.17738	2.06243e-41
Niben101Scf01047g01008	-5.14947	2.44775e-41
Niben101Scf00397g05008	-5.29166	2.56495e-41
Niben101Scf05316g02011	-8.56061	5.8713e-08
Niben101Scf03723g04003	-8.5577	2.17521e-12
Niben101Scf02262g01013	-6.78593	3.51094e-41
Niben101Scf00046g06006	-8.54264	2.35659e-09
Niben101Ctg13998g00002	-6.87314	4.32957e-41
Niben101Scf08632g00001	-8.5327	8.54386e-09
Niben101Scf03006g05001	-8.53221	7.15423e-09
Niben101Scf05329g05016	-8.52949	6.82805e-11
Niben101Scf00478g06003	-5.18789	5.66572e-41
Niben101Scf06529g02012	-8.52841	5.76372e-09
Niben101Scf01091g00014	-4.1357	5.71366e-41
Niben101Scf06734g00014	-8.52763	3.26298e-10
Niben101Scf04783g11001	-7.84025	6.54122e-41
Niben101Scf05449g03015	-8.52641	4.48573e-09
Niben101Scf00226g02002	-8.52384	4.63324e-12
Niben101Scf22680g01001	-5.42446	7.93226e-41
Niben101Scf01027g01010	-4.49006	8.10755e-41
Niben101Scf03738g03022	-8.51479	1.58576e-09
Niben101Scf01596g09001	-8.51257	3.69511e-24
Niben101Scf05382g03008	-3.89101	9.4055e-41
Niben101Scf08015g03003	-8.51108	7.91572e-09
Niben101Scf13558g01018	-8.51065	6.91317e-10
Niben101Scf00603g08015	-3.72272	1.00582e-40
Niben101Scf02289g04001	-8.50937	5.55018e-22
Niben101Scf00063g10008	-8.30238	1.18951e-40
Niben101Scf01972g03002	-8.49885	7.49936e-10
Niben101Scf00984g08003	-3.85964	1.38119e-40
Niben101Scf06275g04004	-8.48754	1.11684e-08
Niben101Scf00786g00001	-2.93908	1.75429e-40
Niben101Scf01283g02014	-8.47806	6.27227e-07
Niben101Scf06454g02009	-6.22603	1.77092e-40
Niben101Scf03766g03001	-3.82345	1.82422e-40
Niben101Scf05437g03009	-8.47636	1.34441e-08
Niben101Scf10490g00012	-5.26161	1.84141e-40
Niben101Scf05449g03005	-8.46598	1.78005e-08
Niben101Scf10595g01007	-4.23034	1.92712e-40
Niben101Scf09505g01021	-8.46558	4.12877e-10
Niben101Scf10332g01008	-8.46539	1.0011e-09
Niben101Scf01907g00003	-3.03736	2.16995e-40
Niben101Scf02541g10027	-8.46263	2.84238e-08
Niben101Scf01020g01002	-8.45683	1.0502e-32
Niben101Scf01697g19001	-4.08243	2.6635e-40
Niben101Scf05484g02011	-4.16445	2.92107e-40
Niben101Scf06412g01004	-8.44385	3.19594e-07
Niben101Scf02486g00005	-8.43793	4.91031e-10
Niben101Scf00176g00005	-4.78568	3.63422e-40
Niben101Scf03736g01002	-8.43032	5.69746e-09
Niben101Scf04170g00006	-8.42925	1.44645e-30
Niben101Scf01001g04001	-8.42696	6.13669e-14
Niben101Scf01109g04005	-8.41944	1.12307e-08
Niben101Scf00630g00004	-5.80749	6.84442e-40
Niben101Scf05486g01004	-8.4179	4.76879e-10
Niben101Scf03455g01031	-8.13038	7.04916e-40
Niben101Scf01635g05004	-8.41536	7.82149e-12
Niben101Scf02299g01011	-5.55142	8.13259e-40
Niben101Scf00271g04024	-5.94576	8.79053e-40
Niben101Scf05368g03011	-5.63571	8.87414e-40
Niben101Scf06823g02004	-4.26501	9.08123e-40
Niben101Scf13776g01017	-8.39476	2.16069e-08
Niben101Scf05437g06004	-3.87511	9.50465e-40
Niben101Scf09552g01001	-2.6086	1.06471e-39
Niben101Scf01593g04006	-8.37147	1.51013e-10
Niben101Scf15903g01012	-4.64854	1.55212e-39
Niben101Scf04804g01002	-5.16959	1.72321e-39
Niben101Scf07147g01016	-8.35879	8.39807e-10
Niben101Scf07288g05014	-8.35856	1.85535e-06
Niben101Scf00132g01002	-4.26533	1.86306e-39
Niben101Scf07018g00003	-8.3519	5.97437e-08
Niben101Scf09960g00001	-8.3501	5.82323e-09
Niben101Scf01694g12011	-5.18165	2.27045e-39
Niben101Scf01181g02004	-8.33919	4.46959e-29
Niben101Scf09788g00003	-5.08073	2.71956e-39
Niben101Scf10889g01017	-8.33709	1.23269e-08
Niben101Scf03236g00004	-8.33533	7.51416e-11
Niben101Scf04033g03017	-8.33462	3.45677e-10
Niben101Scf04653g02007	-3.2596	3.50045e-39
Niben101Scf12382g00021	-8.33443	6.57768e-27
Niben101Scf12653g01003	-3.99701	3.59494e-39
Niben101Scf08368g00010	-4.51281	3.85886e-39
Niben101Scf07350g00001	-3.82435	4.07362e-39
Niben101Scf09475g01022	-8.32725	4.53904e-08
Niben101Scf04158g00001	-8.31934	2.53282e-10
Niben101Scf05220g00005	-4.04472	4.64525e-39
Niben101Scf00199g01002	-8.29159	4.85549e-07
Niben101Scf14410g00001	-3.65632	6.48164e-39
Niben101Scf10228g01003	-8.29061	4.53027e-11
Niben101Scf14562g00007	-8.28202	2.50509e-08
Niben101Scf01022g02008	-4.36028	7.68361e-39
Niben101Scf03257g01005	-8.27835	3.7043e-11
Niben101Scf03695g00004	-8.27299	1.09551e-09
Niben101Scf02990g06003	-6.79988	9.61131e-39
Niben101Scf08692g00001	-8.26802	4.60021e-10
Niben101Scf10627g01006	-8.26362	1.72956e-07
Niben101Scf11490g00008	-7.05817	9.61853e-39
Niben101Scf00793g09009	-8.26195	8.41966e-08
Niben101Scf01808g01001	-4.38537	1.05429e-38
Niben101Scf05048g00001	-8.25933	6.42278e-08
Niben101Scf05917g02002	-8.2415	9.69097e-10
Niben101Scf09372g04010	-8.23704	1.53157e-06
Niben101Scf01293g00002	-2.75534	1.38073e-38
Niben101Scf04296g00029	-4.98578	1.63255e-38
Niben101Scf02436g05002	-8.22369	3.95062e-10
Niben101Scf03308g02016	-8.21963	7.11479e-12
Niben101Scf01927g07001	-7.45917	1.87283e-38
Niben101Scf14591g01007	-4.47173	1.87283e-38
Niben101Scf02015g04012	-8.21187	5.68534e-07
Niben101Scf01604g01019	-8.21015	8.21694e-09
Niben101Scf04951g03026	-4.05392	2.40204e-38
Niben101Scf01635g03001	-8.20969	1.10264e-09
Niben101Scf10063g00003	-4.18234	2.51968e-38
Niben101Scf00370g03002	-8.20235	8.67038e-10
Niben101Scf09100g01004	-8.20178	4.18142e-24
Niben101Scf03011g01021	-8.2006	1.95629e-08
Niben101Scf11724g01006	-6.29979	3.12007e-38
Niben101Scf05824g07005	-8.19282	4.53772e-07
Niben101Scf19214g00004	-8.1919	3.47291e-07
Niben101Scf07576g01015	-4.12519	3.48737e-38
Niben101Scf33567g00020	-3.67855	3.60399e-38
Niben101Scf00661g01014	-4.85132	3.94811e-38
Niben101Scf01795g18004	-8.16502	3.15022e-10
Niben101Scf05867g02007	-8.1633	2.6041e-07
Niben101Scf01716g00010	-8.15981	1.82858e-07
Niben101Scf04195g01005	-8.15897	1.87817e-23
Niben101Scf11366g02028	-8.14788	3.28423e-15
Niben101Scf01912g01003	-5.34263	5.3301e-38
Niben101Scf03494g04003	-8.14421	5.05036e-10
Niben101Scf13600g01004	-8.14208	8.93726e-30
Niben101Scf03959g00016	-8.14103	1.55087e-30
Niben101Scf03184g07008	-8.13636	2.56745e-07
Niben101Scf03886g03003	-6.58631	7.50321e-38
Niben101Scf05804g02004	-8.12728	5.9142e-15
Niben101Scf04375g08025	-4.35725	9.32803e-38
Niben101Scf00883g03018	-8.12686	5.1232e-11
Niben101Scf02783g01002	-8.12284	0.000258828
Niben101Scf01740g01003	-5.45902	9.66631e-38
Niben101Scf00895g00019	-8.12023	6.11326e-09
Niben101Scf08597g00010	-6.2827	9.94678e-38
Niben101Scf07849g00012	-8.11546	7.20914e-09
Niben101Scf00449g01001	-8.11161	1.69615e-08
Niben101Scf02660g04001	-5.31288	1.12579e-37
Niben101Scf01927g05021	-8.11011	6.59264e-09
Niben101Scf10324g01001	-4.79665	1.21879e-37
Niben101Scf03264g01004	-2.42068	1.21882e-37
Niben101Scf03278g02004	-5.55625	1.57238e-37
Niben101Scf11465g00008	-8.10009	9.58553e-09
Niben101Scf27305g00003	-8.09931	4.62795e-08
Niben101Scf02597g04002	-5.96653	1.63501e-37
Niben101Scf01304g07002	-8.09451	1.54842e-22
Niben101Scf00109g05011	-8.09142	1.68724e-27
Niben101Scf09527g01008	-5.289	2.10149e-37
Niben101Scf04765g00011	-2.86056	2.1953e-37
Niben101Scf15689g00030	-8.08666	6.27318e-33
Niben101Scf03099g04007	-8.08529	1.74807e-07
Niben101Scf05923g03011	-8.07282	2.45136e-09
Niben101Scf02537g21009	-8.07247	1.21203e-06
Niben101Scf02358g02002	-4.20036	3.08954e-37
Niben101Scf03714g02005	-8.07202	2.32205e-08
Niben101Scf00839g01010	-8.06819	2.23321e-07
Niben101Scf05269g03023	-8.06659	4.71079e-07
Niben101Scf02105g02002	-4.59825	3.68217e-37
Niben101Scf04102g02004	-6.40914	3.76333e-37
Niben101Scf01795g04024	-5.15797	4.26001e-37
Niben101Scf01500g00011	-8.0503	4.62919e-08
Niben101Scf06200g03035	-7.45815	4.89102e-37
Niben101Scf03766g02001	-4.9895	5.17166e-37
Niben101Scf06976g06016	-6.68706	5.28721e-37
Niben101Scf07703g01002	-8.04545	2.98996e-15
Niben101Scf02207g11005	-8.04419	2.06077e-08
Niben101Scf02807g03005	-5.66287	5.50539e-37
Niben101Scf15963g02007	-8.04408	4.08213e-07
Niben101Scf06791g00001	-7.3937	5.63003e-37
Niben101Scf08929g00003	-8.04004	1.01698e-09
Niben101Scf19230g01024	-3.99017	5.86456e-37
Niben101Ctg15793g00001	-8.03786	4.43612e-07
Niben101Scf05311g01008	-5.64483	5.99354e-37
Niben101Scf08470g06007	-5.82577	6.74905e-37
Niben101Scf08812g00009	-5.82533	6.7566e-37
Niben101Scf02002g01002	-8.03129	9.62185e-14
Niben101Scf06848g00008	-3.08158	6.77836e-37
Niben101Scf09760g04002	-8.02892	2.89868e-11
Niben101Scf13942g00026	-6.1724	7.29532e-37
Niben101Scf02459g02007	-8.0214	4.63771e-09
Niben101Scf03930g02028	-3.42092	7.95936e-37
Niben101Scf04723g00007	-8.02057	7.42645e-07
Niben101Scf00128g00003	-8.01706	4.10876e-13
Niben101Scf02968g02031	-3.93647	8.18871e-37
Niben101Scf09284g01003	-4.0588	8.54426e-37
Niben101Scf04708g00011	-5.91078	1.09972e-36
Niben101Scf14408g00002	-8.00477	2.87064e-12
Niben101Ctg13721g00007	-7.99771	3.93443e-13
Niben101Scf12983g01008	-4.77798	1.14088e-36
Niben101Scf04033g03003	-3.28772	1.23135e-36
Niben101Scf13540g00004	-7.99243	4.72645e-07
Niben101Scf03766g02003	-7.99025	5.3909e-07
Niben101Scf08975g02034	-7.98277	1.45044e-07
Niben101Scf03503g01006	-6.06124	1.34536e-36
Niben101Scf35412g00009	-7.97017	6.56957e-12
Niben101Scf00089g04004	-7.95961	2.15501e-07
Niben101Scf10450g00012	-4.99761	1.48748e-36
Niben101Scf22230g00002	-7.95848	1.2229e-05
Niben101Scf08329g00002	-7.95498	5.08874e-09
Niben101Scf03747g03001	-7.95381	5.4212e-08
Niben101Scf05519g01007	-2.22238	1.68787e-36
Niben101Scf05676g03004	-7.95022	1.39169e-08
Niben101Scf02240g09008	-7.95015	1.69956e-08
Niben101Scf06437g04022	-4.11247	1.86807e-36
Niben101Scf15158g00007	-7.94709	3.59891e-11
Niben101Scf02262g01007	-7.09287	2.13415e-36
Niben101Scf03576g01034	-5.48255	2.20306e-36
Niben101Scf07231g04011	-7.93996	1.33122e-06
Niben101Scf03224g07001	-4.99194	2.3811e-36
Niben101Scf32747g00001	-7.93558	1.13556e-08
Niben101Scf04753g01003	-7.93522	5.40541e-07
Niben101Scf03271g02005	-7.93319	5.47677e-22
Niben101Scf03648g02002	-3.54764	3.17881e-36
Niben101Scf04377g00005	-5.16692	3.67639e-36
Niben101Scf02188g02013	-5.92569	4.32312e-36
Niben101Scf06677g00006	-7.92859	7.04391e-11
Niben101Scf08088g04018	-7.92817	7.21555e-34
Niben101Scf08937g00012	-7.9226	5.18118e-09
Niben101Scf01301g01005	-7.91903	5.37286e-33
Niben101Scf02807g03003	-7.90315	5.02566e-16
Niben101Scf03804g01017	-5.77139	5.51491e-36
Niben101Scf02406g02001	-5.47727	5.5393e-36
Niben101Scf05886g01005	-7.89795	2.2983e-08
Niben101Scf06684g05006	-7.89783	2.35338e-09
Niben101Scf01374g03037	-7.89097	6.57777e-09
Niben101Scf07309g00003	-3.43522	6.05255e-36
Niben101Scf02602g01015	-7.88583	7.09754e-09
Niben101Scf03107g01011	-4.63074	6.71013e-36
Niben101Scf01847g02007	-7.87575	1.30599e-06
Niben101Scf00307g04006	-7.87564	3.83196e-08
Niben101Scf01982g01011	-3.44308	7.83309e-36
Niben101Ctg12976g00003	-7.86513	3.51439e-08
Niben101Scf02632g05001	-3.73896	8.33289e-36
Niben101Scf00687g08006	-3.59329	8.44875e-36
Niben101Scf00153g00023	-7.86158	8.1396e-06
Niben101Scf04184g04005	-7.85682	7.53796e-06
Niben101Scf04339g04004	-2.0106	9.36362e-36
Niben101Scf00536g15017	-7.85426	8.08112e-09
Niben101Scf12714g00014	-6.14537	1.00623e-35
Niben101Scf06123g04002	-7.84894	2.09031e-28
Niben101Scf00171g00014	-6.6913	1.03419e-35
Niben101Scf06200g03014	-7.84689	1.41882e-07
Niben101Scf07576g04015	-4.073	1.05275e-35
Niben101Scf03080g01014	-7.84618	6.41146e-05
Niben101Scf01383g09013	-7.84311	5.69864e-09
Niben101Scf02771g02005	-6.01306	1.18034e-35
Niben101Scf20283g01009	-5.39907	1.33424e-35
Niben101Scf07648g00006	-7.83892	4.05593e-07
Niben101Scf02059g03004	-7.83791	6.05481e-06
Niben101Scf02895g01012	-7.83373	4.02133e-09
Niben101Scf01330g02004	-7.83368	0.000216778
Niben101Scf00725g03013	-4.42891	1.42972e-35
Niben101Scf02360g01011	-7.82638	1.13419e-06
Niben101Scf06619g00005	-7.82369	5.4369e-07
Niben101Scf05553g01006	-3.63265	1.47604e-35
Niben101Scf15995g04005	-4.36569	1.47604e-35
Niben101Scf10476g06006	-7.8218	9.20918e-08
Niben101Scf01020g00009	-6.38406	1.486e-35
Niben101Scf03839g12003	-7.59363	1.51664e-35
Niben101Scf00675g01003	-5.57521	1.55876e-35
Niben101Scf02621g03016	-3.32046	1.64706e-35
Niben101Scf03276g00010	-7.81553	5.61588e-07
Niben101Ctg15598g00003	-7.81202	3.74908e-07
Niben101Scf09570g00018	-7.80732	6.44191e-19
Niben101Scf02606g02014	-2.40837	2.01392e-35
Niben101Scf01249g06014	-4.18622	2.05019e-35
Niben101Scf02004g00032	-4.45303	2.09971e-35
Niben101Scf00244g03012	-5.13249	2.24013e-35
Niben101Scf01462g01010	-7.79873	7.16976e-08
Niben101Scf02909g06003	-7.79327	2.50617e-24
Niben101Scf00308g01005	-4.49599	2.89298e-35
Niben101Scf05272g00013	-7.78704	3.33628e-08
Niben101Scf02868g02003	-4.69119	2.94563e-35
Niben101Scf06413g02011	-7.783	4.86714e-07
Niben101Scf06193g00006	-7.77967	2.64164e-07
Niben101Scf10122g01003	-2.12958	3.32396e-35
Niben101Scf12609g01006	-7.77731	1.45097e-06
Niben101Scf03839g08001	-7.77565	4.84612e-06
Niben101Scf01430g05003	-5.87387	4.20048e-35
Niben101Scf04741g05017	-4.6243	4.20048e-35
Niben101Scf10814g00004	-7.772	2.18707e-18
Niben101Scf00135g00025	-2.2723	4.50988e-35
Niben101Scf00861g06003	-7.77111	3.08605e-09
Niben101Scf03870g00002	-4.96764	4.73358e-35
Niben101Scf01775g01019	-2.70922	5.07668e-35
Niben101Scf00577g02003	-6.14199	5.37254e-35
Niben101Scf02908g03011	-7.75923	2.53398e-08
Niben101Scf01101g02002	-4.49454	5.58681e-35
Niben101Scf09774g03004	-7.75521	4.73138e-32
Niben101Scf10807g02003	-5.30784	6.5495e-35
Niben101Scf02136g01015	-7.75014	4.8335e-06
Niben101Scf06928g00008	-7.74662	1.44757e-29
Niben101Scf01181g03002	-4.02229	6.88321e-35
Niben101Scf01927g04006	-7.7423	1.82858e-07
Niben101Scf02077g04009	-4.1562	7.21789e-35
Niben101Scf01176g01026	-7.74078	2.89665e-07
Niben101Scf11689g01017	-4.65827	7.49661e-35
Niben101Scf03325g01001	-7.734	4.12328e-08
Niben101Scf12522g01002	-2.89577	7.56534e-35
Niben101Scf14320g00010	-6.57314	7.72388e-35
Niben101Scf01895g00020	-7.72805	4.4448e-12
Niben101Scf12258g00020	-7.72644	7.47907e-13
Niben101Scf07034g06018	-7.72555	1.55333e-07
Niben101Scf21684g00013	-7.72396	0.000541801
Niben101Scf07482g01014	-7.71888	5.56009e-29
Niben101Scf09539g00003	-3.42688	9.50408e-35
Niben101Scf01799g00001	-7.71585	5.57064e-10
Niben101Scf02625g01004	-3.5028	9.83505e-35
Niben101Scf10409g02009	-7.70716	1.0967e-12
Niben101Scf01353g02009	-7.70448	2.53218e-06
Niben101Scf03842g05002	-6.11438	1.55937e-34
Niben101Scf09701g03004	-7.6922	1.89534e-07
Niben101Scf00104g02012	-4.19311	1.70344e-34
Niben101Scf09456g00019	-7.69175	0.0176877
Niben101Scf01338g03019	-5.5201	1.71635e-34
Niben101Scf21409g00008	-4.23456	1.73298e-34
Niben101Scf06969g00003	-7.68584	5.70771e-06
Niben101Scf00975g01004	-7.68576	7.91935e-11
Niben101Scf05174g02001	-5.04062	1.94632e-34
Niben101Scf07036g02002	-7.67521	5.53927e-07
Niben101Scf03735g03015	-7.66545	1.10194e-07
Niben101Scf02573g02004	-7.65956	4.01572e-14
Niben101Scf01020g00011	-5.79085	2.77437e-34
Niben101Scf01154g02003	-6.44714	3.08048e-34
Niben101Scf02849g01002	-7.65833	4.88197e-08
Niben101Scf01579g01029	-7.65599	7.79727e-08
Niben101Scf05977g01005	-7.64831	1.03057e-10
Niben101Scf04494g00023	-2.08716	3.97655e-34
Niben101Scf06405g00006	-7.64732	4.63787e-07
Niben101Scf10989g00004	-5.52614	4.1925e-34
Niben101Scf05044g00015	-7.64489	2.52523e-05
Niben101Scf01658g00008	-4.83655	4.81705e-34
Niben101Scf01497g03008	-4.05123	5.14735e-34
Niben101Scf07580g07003	-7.64093	6.9664e-08
Niben101Scf00046g07016	-3.32425	5.26682e-34
Niben101Scf08564g04005	-5.01258	5.87261e-34
Niben101Scf00246g01001	-5.3017	6.3425e-34
Niben101Scf01075g01015	-4.42325	6.40188e-34
Niben101Scf01417g05001	-7.62601	9.60189e-05
Niben101Scf06974g00017	-4.9784	6.61967e-34
Niben101Scf07163g00020	-3.19833	7.15558e-34
Niben101Scf05692g07035	-2.34262	7.16647e-34
Niben101Scf07724g01007	-7.62243	1.38654e-05
Niben101Scf01677g06001	-6.84926	7.51504e-34
Niben101Scf06684g04001	-7.60221	4.39943e-06
Niben101Scf12954g04006	-7.60164	1.43066e-09
Niben101Scf00170g05007	-5.09307	9.77424e-34
Niben101Scf09296g00007	-7.59936	6.9574e-08
Niben101Scf00577g12010	-7.59835	2.17265e-13
Niben101Scf00125g01016	-4.34484	1.08482e-33
Niben101Scf03428g00016	-7.5845	5.76323e-18
Niben101Scf03494g04004	-7.58295	2.57693e-08
Niben101Scf10067g02023	-3.12298	1.1734e-33
Niben101Scf01071g03004	-6.35846	1.17918e-33
Niben101Scf02171g00006	-3.66855	1.18833e-33
Niben101Scf00135g03010	-7.57317	1.79723e-06
Niben101Scf09813g00005	-2.57499	1.25244e-33
Niben101Scf05411g02012	-3.84577	1.33581e-33
Niben101Scf00180g05004	-7.5669	3.94497e-10
Niben101Scf05306g03010	-4.83691	1.39692e-33
Niben101Scf05294g00034	-7.1273	1.57368e-33
Niben101Scf06026g02023	-7.5643	1.07113e-07
Niben101Scf04284g00021	-5.80234	1.64617e-33
Niben101Scf17482g00019	-7.56417	4.59412e-08
Niben101Scf06267g03024	-7.56212	9.91595e-07
Niben101Scf00946g00002	-6.82232	1.9856e-33
Niben101Scf01498g12006	-7.55545	1.30785e-15
Niben101Scf01697g17008	-5.45553	2.12381e-33
Niben101Scf03619g03004	-3.67388	2.17055e-33
Niben101Scf01101g04010	-7.55458	1.0771e-07
Niben101Scf01970g01025	-2.4002	2.2497e-33
Niben101Scf09417g01013	-7.55322	7.52348e-21
Niben101Scf03839g04018	-4.12124	2.55082e-33
Niben101Scf01304g13004	-7.54723	1.86223e-05
Niben101Scf07160g00025	-7.54326	1.56817e-06
Niben101Scf07109g04011	-2.7273	2.92299e-33
Niben101Scf03160g01004	-7.5337	4.3445e-06
Niben101Scf04020g03008	-3.20378	3.07436e-33
Niben101Scf04225g02007	-5.37604	3.17995e-33
Niben101Scf05306g04011	-7.52398	1.54628e-07
Niben101Scf08156g09003	-7.52339	3.18412e-07
Niben101Scf04945g00008	-3.77157	3.25726e-33
Niben101Scf04505g04002	-7.51739	4.21219e-24
Niben101Scf00618g05002	-7.51276	6.84174e-07
Niben101Scf02608g03021	-5.16157	3.71251e-33
Niben101Scf03031g01005	-7.51138	1.37774e-10
Niben101Scf10409g02002	-7.51133	7.80161e-29
Niben101Scf01209g00012	-5.57471	3.89602e-33
Niben101Scf02852g02007	-7.51068	2.85671e-31
Niben101Scf06984g02001	-7.5101	1.35834e-06
Niben101Scf00537g02022	-3.91449	3.90422e-33
Niben101Scf15568g00014	-7.50989	1.9586e-32
Niben101Scf01388g01002	-3.62831	4.05773e-33
Niben101Scf06998g02002	-3.02994	4.09382e-33
Niben101Scf09599g00009	-7.50967	4.96901e-06
Niben101Scf00121g00025	-5.81455	4.36358e-33
Niben101Scf01259g09006	-7.50889	4.11854e-10
Niben101Scf01940g00010	-5.72405	5.04679e-33
Niben101Scf00898g01008	-7.50246	1.59662e-06
Niben101Scf05880g03034	-7.49805	6.55715e-14
Niben101Scf00167g03014	-5.31301	5.67236e-33
Niben101Scf05494g00013	-7.48968	1.07469e-16
Niben101Scf23299g00008	-4.54027	5.82193e-33
Niben101Scf03455g06016	-3.13454	6.056e-33
Niben101Scf01369g02002	-4.40094	6.19552e-33
Niben101Scf01184g17001	-7.48311	5.51299e-05
Niben101Scf07578g00026	-4.78362	6.26149e-33
Niben101Scf00167g00015	-3.6818	6.94138e-33
Niben101Scf08355g03021	-7.47968	3.00864e-08
Niben101Scf22680g01008	-7.4786	1.10445e-07
Niben101Scf08716g01028	-3.0027	7.44746e-33
Niben101Scf01382g05003	-6.87268	7.48075e-33
Niben101Scf02482g01016	-5.81808	7.52389e-33
Niben101Scf07060g00002	-7.46598	1.97517e-08
Niben101Scf07070g00002	-3.37721	7.67334e-33
Niben101Scf02583g06003	-4.38088	7.89798e-33
Niben101Scf00398g07006	-3.65931	8.36322e-33
Niben101Scf02658g01007	-7.46504	1.70428e-23
Niben101Scf04650g07004	-7.46185	6.8942e-22
Niben101Scf09644g00018	-2.59517	8.39954e-33
Niben101Ctg14291g00001	-7.44958	7.95155e-07
Niben101Scf08918g00010	-7.44745	2.13854e-12
Niben101Scf20636g00005	-3.70906	9.20277e-33
Niben101Scf00506g01016	-7.44273	3.19667e-06
Niben101Scf03991g00004	-7.4418	2.23354e-06
Niben101Scf10476g06003	-4.07636	1.06589e-32
Niben101Scf06203g02008	-5.09221	1.21449e-32
Niben101Scf06249g05016	-7.43942	1.63886e-31
Niben101Scf01150g01012	-7.43896	1.04948e-26
Niben101Scf08653g07025	-3.10144	1.21865e-32
Niben101Scf02517g03002	-7.43376	6.68201e-06
Niben101Scf01987g00015	-7.43116	1.62576e-25
Niben101Scf24355g00005	-3.09423	1.43924e-32
Niben101Scf10476g01004	-3.00947	1.43982e-32
Niben101Scf05737g00022	-7.4264	0.000116539
Niben101Scf06350g00013	-2.82284	1.57951e-32
Niben101Scf03959g00002	-7.41793	0.000522188
Niben101Scf06812g00005	-7.41597	2.40369e-06
Niben101Scf06091g07004	-4.11708	1.71601e-32
Niben101Scf23752g00006	-3.70125	1.78164e-32
Niben101Scf03283g00004	-7.40909	2.29221e-07
Niben101Scf03706g02020	-7.4074	1.98503e-05
Niben101Scf00742g01014	-7.40409	1.13844e-05
Niben101Scf08266g00003	-2.33082	1.9767e-32
Niben101Scf01076g05025	-7.4018	5.99992e-08
Niben101Scf00539g07034	-2.79424	2.08592e-32
Niben101Scf07006g00006	-5.25698	2.22556e-32
Niben101Scf11224g00008	-7.39671	1.15588e-07
Niben101Scf10067g00002	-7.39546	0.0357267
Niben101Scf04347g01029	-4.10958	2.72679e-32
Niben101Scf06528g03001	-5.08263	2.78647e-32
Niben101Scf06743g00022	-7.39374	1.95216e-05
Niben101Scf12725g00032	-7.38973	2.68604e-07
Niben101Scf08121g02005	-7.38876	2.81063e-05
Niben101Scf10528g02002	-6.80692	3.51288e-32
Niben101Scf00435g01006	-7.38677	2.93628e-05
Niben101Scf03600g02028	-7.38671	5.03272e-06
Niben101Scf08855g02013	-7.38456	1.3245e-07
Niben101Scf11009g00040	-4.28754	3.76548e-32
Niben101Scf00055g04003	-4.52429	3.81459e-32
Niben101Scf01998g10004	-7.10988	3.89568e-32
Niben101Scf14945g01004	-7.38264	1.22029e-17
Niben101Scf07182g00020	-7.3812	6.5289e-16
Niben101Scf02572g03009	-7.38031	2.66027e-20
Niben101Scf07228g00004	-7.37531	1.26778e-07
Niben101Scf08011g01006	-4.82433	4.09713e-32
Niben101Scf05943g00002	-5.05671	4.3457e-32
Niben101Scf01506g03005	-7.37491	1.32866e-07
Niben101Scf02216g01017	-7.37409	2.1066e-28
Niben101Scf01626g04008	-7.37108	1.25955e-09
Niben101Scf03271g00010	-6.79506	4.94683e-32
Niben101Scf11247g00006	-7.36996	6.81096e-06
Niben101Scf01681g05005	-7.36923	1.36525e-06
Niben101Scf00175g02021	-7.36817	2.99691e-06
Niben101Scf00773g04008	-7.36795	5.69485e-10
Niben101Scf05414g02016	-5.10284	5.35469e-32
Niben101Scf01142g02005	-5.11633	5.65323e-32
Niben101Scf08814g00012	-4.86131	6.02581e-32
Niben101Scf03963g02006	-4.77743	6.06827e-32
Niben101Scf00043g03015	-7.35479	2.44493e-05
Niben101Scf02605g00002	-4.8368	7.15396e-32
Niben101Scf03534g01001	-7.35348	8.74457e-06
Niben101Scf02725g06001	-3.44965	7.55412e-32
Niben101Scf00952g03005	-5.11985	7.75212e-32
Niben101Scf07894g00006	-7.34835	1.09347e-12
Niben101Scf01642g03011	-3.76076	8.35363e-32
Niben101Scf04915g05007	-7.3465	2.7086e-06
Niben101Scf00798g04004	-7.34443	1.09894e-05
Niben101Scf02480g02012	-3.49201	8.35711e-32
Niben101Scf05824g12004	-7.34335	4.99455e-07
Niben101Scf10638g02001	-7.34324	1.14701e-06
Niben101Scf03449g02015	-4.59388	9.79877e-32
Niben101Scf02444g00035	-4.65114	9.88759e-32
Niben101Scf04629g02001	-4.30478	1.02071e-31
Niben101Scf10835g00001	-7.32986	5.36282e-13
Niben101Scf01258g02009	-6.50555	1.26504e-31
Niben101Scf30946g00016	-7.32885	4.40503e-18
Niben101Scf03867g01009	-2.49967	1.43385e-31
Niben101Scf04323g02021	-7.31368	5.05566e-06
Niben101Scf00369g15012	-7.31272	4.69532e-06
Niben101Scf14041g01005	-4.33108	1.67657e-31
Niben101Scf02237g09042	-7.31013	1.89126e-10
Niben101Scf05071g00010	-7.3088	2.14948e-12
Niben101Scf00506g02003	-5.81447	2.03072e-31
Niben101Scf05916g02018	-7.30603	3.86258e-07
Niben101Scf04283g10002	-4.52955	2.33569e-31
Niben101Scf18450g00002	-7.30035	4.53412e-05
Niben101Scf01953g01012	-7.29893	9.25626e-06
Niben101Scf03526g01005	-4.77909	2.42232e-31
Niben101Scf14542g00031	-7.29205	7.99026e-07
Niben101Scf04287g05014	-2.80969	2.59597e-31
Niben101Scf00725g01008	-7.28127	2.09248e-20
Niben101Scf04503g01013	-7.27808	3.86765e-08
Niben101Scf05621g13007	-5.52499	2.75455e-31
Niben101Scf05761g01038	-7.27786	2.8663e-06
Niben101Scf01721g07006	-3.07554	2.83227e-31
Niben101Scf00795g00011	-5.84775	2.94921e-31
Niben101Scf01520g07010	-7.27196	2.9325e-08
Niben101Scf07103g02001	-7.26936	4.04868e-05
Niben101Scf02594g07008	-5.10888	3.33287e-31
Niben101Scf03714g02002	-7.2633	2.3462e-05
Niben101Scf04410g03007	-7.26305	1.55232e-06
Niben101Scf05238g01012	-6.22867	3.37702e-31
Niben101Scf00935g00011	-7.26141	9.38055e-06
Niben101Scf01001g05001	-5.04046	3.59014e-31
Niben101Scf01105g00001	-5.46489	3.60492e-31
Niben101Scf00135g03007	-7.25848	2.62432e-07
Niben101Scf00127g01004	-7.25564	4.99676e-06
Niben101Scf08702g02004	-7.25158	4.61418e-09
Niben101Scf07241g00015	-4.06302	4.40685e-31
Niben101Scf01166g08002	-4.09433	4.46877e-31
Niben101Scf17612g01005	-7.24683	2.36909e-07
Niben101Scf19421g00012	-3.32388	4.62669e-31
Niben101Scf02430g08002	-7.24585	2.03991e-05
Niben101Scf03226g01002	-5.91641	4.63806e-31
Niben101Scf39539g00005	-7.24569	2.35417e-07
Niben101Scf06249g00006	-7.24523	2.44248e-07
Niben101Scf04537g01010	-7.243	2.95668e-07
Niben101Scf09623g00017	-5.12603	4.8348e-31
Niben101Scf01957g02003	-7.24284	5.10518e-05
Niben101Scf00582g01035	-3.38779	5.21055e-31
Niben101Scf03729g00008	-7.24199	9.37737e-05
Niben101Scf03824g02005	-3.38727	5.66474e-31
Niben101Scf06266g00002	-3.67978	5.67686e-31
Niben101Scf01451g04016	-3.68769	5.69762e-31
Niben101Scf07223g00003	-7.23774	2.27742e-07
Niben101Scf02822g01003	-7.23741	5.34581e-13
Niben101Scf00482g02014	-7.23564	4.06204e-05
Niben101Scf02952g01001	-7.23405	0.000108292
Niben101Scf10887g00005	-7.23382	2.23661e-16
Niben101Scf01037g02015	-3.41944	7.00917e-31
Niben101Scf23821g00012	-3.25283	7.13385e-31
Niben101Scf03851g00010	-6.43859	7.37445e-31
Niben101Scf07451g01004	-7.2204	4.03289e-05
Niben101Scf11911g00005	-6.07137	7.49347e-31
Niben101Scf06687g01003	-5.32408	7.68945e-31
Niben101Scf25231g00001	-7.21874	7.56975e-10
Niben101Scf01374g01004	-5.59576	8.91789e-31
Niben101Scf02452g05006	-7.20925	4.80368e-19
Niben101Scf03302g00011	-7.20749	6.39135e-08
Niben101Scf07214g00015	-5.42775	9.07087e-31
Niben101Scf15366g00017	-7.20679	2.20625e-11
Niben101Scf01825g03009	-6.51825	9.60206e-31
Niben101Scf09928g01006	-7.19604	1.90138e-05
Niben101Scf02455g01011	-2.41625	9.99309e-31
Niben101Scf11531g00002	-7.19561	5.26371e-06
Niben101Scf02566g03002	-7.19426	1.10026e-05
Niben101Scf06789g04016	-4.22867	1.10012e-30
Niben101Scf01337g01002	-6.03377	1.10181e-30
Niben101Scf01240g05002	-7.18897	0.000567645
Niben101Scf00457g03011	-2.52334	1.15386e-30
Niben101Scf02563g03006	-7.18732	1.16303e-30
Niben101Scf03123g00015	-7.18872	1.8592e-05
Niben101Scf07829g03017	-7.18852	3.20454e-07
Niben101Scf05395g02001	-7.18743	7.32229e-06
Niben101Scf02289g04006	-7.07412	1.23414e-30
Niben101Scf00246g04005	-3.67285	1.24254e-30
Niben101Scf00315g02001	-7.18435	9.64265e-05
Niben101Scf06975g00017	-7.183	3.17449e-06
Niben101Scf04038g03012	-7.18268	2.98498e-17
Niben101Scf06042g03007	-6.31073	1.32079e-30
Niben101Scf00324g01010	-7.17944	4.34371e-07
Niben101Scf06120g00013	-5.68954	1.70675e-30
Niben101Scf04776g01009	-2.28892	1.71335e-30
Niben101Scf39284g00001	-7.15591	2.46286e-06
Niben101Scf06008g00011	-4.26374	1.76031e-30
Niben101Scf08707g00001	-7.15558	4.36745e-06
Niben101Scf01847g09012	-7.15535	1.78396e-05
Niben101Scf00561g00010	-7.15019	7.76611e-06
Niben101Scf01738g05005	-7.14979	5.83973e-05
Niben101Scf09127g00010	-5.36815	1.86649e-30
Niben101Scf04083g04039	-5.7381	1.97385e-30
Niben101Scf07339g02015	-3.83628	2.06735e-30
Niben101Scf02400g00006	-4.47869	2.09311e-30
Niben101Scf01729g01002	-4.30191	2.17307e-30
Niben101Scf06916g01017	-7.14161	3.69873e-05
Niben101Scf05183g01011	-7.14039	3.34716e-05
Niben101Scf11178g01004	-3.03287	2.31651e-30
Niben101Scf01623g04022	-7.13577	2.64557e-23
Niben101Scf01054g03001	-3.82095	2.59525e-30
Niben101Scf02250g00006	-7.13114	8.87789e-16
Niben101Scf05107g03003	-3.10501	2.65925e-30
Niben101Scf30320g00009	-6.51551	2.85896e-30
Niben101Scf01283g01001	-4.5263	2.87169e-30
Niben101Scf01964g03005	-7.12864	2.48552e-18
Niben101Scf02509g11007	-7.12647	9.09467e-21
Niben101Scf01696g06050	-5.79019	2.96931e-30
Niben101Scf06186g03002	-4.31743	2.96931e-30
Niben101Scf00551g02008	-4.9052	3.25951e-30
Niben101Scf00117g02019	-2.499	3.30443e-30
Niben101Scf05886g03008	-7.1165	1.48528e-05
Niben101Scf00766g00003	-5.26466	3.54157e-30
Niben101Scf00925g01003	-7.11271	3.96748e-05
Niben101Scf03941g02002	-3.20687	3.76084e-30
Niben101Scf12994g02001	-7.10632	5.97175e-05
Niben101Scf05348g00001	-6.5548	4.42787e-30
Niben101Scf00390g04007	-7.10513	2.33562e-06
Niben101Scf15953g01011	-6.99244	4.50306e-30
Niben101Scf04801g00001	-7.10503	2.00668e-05
Niben101Scf06677g00003	-5.90806	4.77152e-30
Niben101Scf02433g06003	-3.14668	4.86203e-30
Niben101Scf04220g07001	-7.10085	1.03327e-05
Niben101Scf04819g03021	-3.60959	5.00435e-30
Niben101Scf03022g00004	-5.06604	5.00879e-30
Niben101Scf01681g16010	-3.0602	5.16161e-30
Niben101Scf00916g01008	-4.76969	5.31863e-30
Niben101Scf00155g01007	-4.85385	5.43858e-30
Niben101Scf15953g01012	-7.09907	3.51034e-23
Niben101Scf09698g00001	-7.09522	7.27096e-05
Niben101Scf01046g03010	-5.69943	5.82719e-30
Niben101Scf05286g00002	-7.09342	1.17059e-29
Niben101Scf03360g01003	-3.11729	6.15954e-30
Niben101Scf05764g04017	-4.63917	6.3955e-30
Niben101Scf07722g00001	-7.08595	1.67259e-05
Niben101Scf02445g10019	-7.07856	3.62817e-13
Niben101Scf12732g00004	-5.81237	6.7715e-30
Niben101Scf06537g00004	-5.17249	6.91803e-30
Niben101Scf01048g00011	-5.00876	7.09183e-30
Niben101Scf09360g02005	-7.07686	5.82978e-05
Niben101Scf03116g01004	-7.07553	1.61363e-06
Niben101Scf12017g03006	-3.55729	7.22758e-30
Niben101Scf00380g01005	-4.78781	7.60557e-30
Niben101Scf05972g02009	-2.55973	7.62902e-30
Niben101Scf05304g02001	-5.22496	8.02336e-30
Niben101Scf00747g02003	-3.44048	8.11369e-30
Niben101Scf03471g02003	-7.06802	1.00663e-07
Niben101Scf04156g01028	-1.73876	8.39312e-30
Niben101Scf08855g00008	-7.06009	3.44888e-05
Niben101Scf10196g01008	-7.05898	4.68383e-07
Niben101Scf06397g01003	-6.96371	8.89274e-30
Niben101Scf10466g00002	-7.0536	3.04456e-06
Niben101Scf05551g00020	-6.52861	8.97214e-30
Niben101Scf09092g02011	-6.48432	9.98515e-30
Niben101Scf02435g00002	-3.5017	1.05372e-29
Niben101Scf11341g00021	-7.04859	2.10496e-06
Niben101Scf02854g08010	-7.04843	2.91624e-06
Niben101Scf12103g00012	-7.04757	6.09216e-16
Niben101Scf08341g11004	-7.04586	2.46458e-07
Niben101Scf01061g08023	-2.59022	1.25849e-29
Niben101Scf06639g01008	-7.03671	2.35383e-18
Niben101Scf06831g01009	-3.72337	1.44455e-29
Niben101Scf00132g01003	-7.03576	1.88227e-09
Niben101Scf03018g16009	-7.02662	3.7786e-05
Niben101Scf00684g00009	-3.31957	1.56979e-29
Niben101Scf04953g09006	-7.02601	4.8767e-15
Niben101Scf06164g01006	-7.02283	4.25145e-06
Niben101Scf01537g03011	-5.67607	1.64731e-29
Niben101Scf04495g00028	-7.02056	5.43262e-20
Niben101Scf01635g05017	-7.02035	5.76956e-29
Niben101Scf00054g00013	-7.01938	4.48116e-05
Niben101Scf07327g03021	-3.78637	1.95558e-29
Niben101Scf10162g02020	-7.01616	1.17186e-06
Niben101Scf06621g00010	-7.01575	3.52564e-05
Niben101Scf08797g00012	-7.01569	4.59749e-05
Niben101Scf01022g03007	-7.01511	1.89183e-06
Niben101Scf01899g02003	-4.6384	2.0356e-29
Niben101Scf03842g07006	-7.01313	1.82372e-16
Niben101Scf09186g00004	-6.08518	2.23285e-29
Niben101Scf13596g00006	-7.01241	2.29582e-05
Niben101Scf23606g00005	-7.01032	1.94725e-05
Niben101Scf04079g02012	-7.0079	6.85618e-09
Niben101Scf06375g04001	-4.9925	2.25247e-29
Niben101Scf02858g01010	-3.31642	2.26824e-29
Niben101Scf05030g01004	-7.00787	1.45485e-28
Niben101Ctg15949g00001	-2.90294	2.2841e-29
Niben101Scf03969g04003	-7.0038	3.38592e-15
Niben101Scf00868g07005	-7.00113	3.03459e-07
Niben101Scf15739g02006	-6.99877	0.000118513
Niben101Scf06184g00011	-6.99749	1.69075e-12
Niben101Scf02373g05008	-4.56739	2.51804e-29
Niben101Scf01948g00005	-2.75308	2.5245e-29
Niben101Scf03224g03001	-6.98897	0.000239048
Niben101Scf00077g05011	-6.98892	7.43301e-05
Niben101Scf00262g02011	-3.28231	2.58046e-29
Niben101Scf02344g00007	-6.98866	6.76653e-07
Niben101Scf04556g01008	-3.46328	2.6409e-29
Niben101Scf00082g06011	-6.98303	5.77123e-06
Niben101Scf02015g06008	-6.98225	1.46782e-14
Niben101Scf11389g01027	-4.02664	3.03058e-29
Niben101Scf07223g02010	-6.97949	7.8285e-05
Niben101Scf04052g01019	-5.01281	3.32861e-29
Niben101Scf01676g02013	-6.97511	2.10841e-11
Niben101Scf03123g00017	-6.97303	0.000295236
Niben101Scf01742g01001	-6.97146	2.5403e-05
Niben101Scf02358g00003	-2.71793	3.46028e-29
Niben101Scf01513g00010	-3.24189	3.48129e-29
Niben101Scf05977g01004	-6.96864	1.18791e-05
Niben101Scf03115g03025	-4.56556	3.59456e-29
Niben101Scf12214g00007	-6.96789	2.56687e-07
Niben101Scf08047g03024	-6.96557	5.87672e-05
Niben101Scf00980g07018	-3.85917	4.02428e-29
Niben101Scf00807g01005	-6.96352	2.9046e-06
Niben101Scf05848g04010	-6.95704	4.37789e-05
Niben101Scf01507g01017	-4.5957	4.40001e-29
Niben101Scf01066g05009	-6.95264	1.25741e-05
Niben101Scf10986g00012	-6.65626	4.46731e-29
Niben101Scf00773g14026	-3.203	4.63784e-29
Niben101Scf02407g13009	-2.90843	4.70335e-29
Niben101Scf04271g03003	-4.20696	4.87971e-29
Niben101Scf04386g02001	-6.94168	0.00215306
Niben101Scf01243g02011	-3.23286	4.88981e-29
Niben101Scf02895g02003	-6.93998	6.80237e-07
Niben101Scf12858g00003	-6.93934	1.329e-13
Niben101Scf15747g00014	-6.93734	3.73408e-25
Niben101Scf02407g03001	-5.03327	5.60369e-29
Niben101Scf05963g00030	-6.93496	0.000695304
Niben101Scf04664g01005	-6.93379	1.41308e-05
Niben101Scf07441g03012	-6.93112	0.00011735
Niben101Scf06171g02019	-3.6424	6.05973e-29
Niben101Scf00037g01005	-3.71822	6.1032e-29
Niben101Scf01535g01003	-6.92742	7.77732e-08
Niben101Scf03794g01015	-6.92718	2.9547e-06
Niben101Scf05298g00001	-3.04353	6.21839e-29
Niben101Scf02381g04020	-5.48016	6.34873e-29
Niben101Scf00361g02004	-4.47777	6.38247e-29
Niben101Scf00419g00001	-6.92605	3.3358e-06
Niben101Scf04847g00009	-6.92538	7.44236e-24
Niben101Scf00264g03009	-6.92368	0.00147642
Niben101Scf08680g01009	-2.84583	6.55955e-29
Niben101Scf00037g03004	-6.92325	1.20011e-10
Niben101Scf00474g02009	-3.93061	7.07702e-29
Niben101Scf09455g01020	-6.92006	5.95351e-07
Niben101Scf08670g00028	-6.92005	1.28163e-10
Niben101Scf05112g01009	-3.14012	7.50468e-29
Niben101Scf02354g02014	-6.91992	3.64715e-12
Niben101Scf00446g01002	-6.9173	3.78579e-05
Niben101Scf02044g13020	-3.37194	7.74624e-29
Niben101Scf00603g08013	-6.91541	4.19386e-05
Niben101Scf03770g00004	-4.33524	7.75091e-29
Niben101Scf05694g00003	-6.91281	1.10791e-10
Niben101Scf01017g01001	-4.22251	8.12614e-29
Niben101Scf02786g00005	-6.91146	1.96191e-18
Niben101Scf04292g03014	-3.74662	8.98931e-29
Niben101Scf06123g04010	-6.91117	8.18624e-24
Niben101Scf05381g03010	-4.61576	9.18666e-29
Niben101Scf04607g02021	-6.90899	5.09043e-19
Niben101Scf08680g02015	-6.80216	1.06679e-28
Niben101Scf01372g03003	-6.90138	0.0013208
Niben101Scf00152g18004	-2.62754	1.13178e-28
Niben101Scf06684g02017	-6.90128	1.30082e-14
Niben101Scf01409g06009	-6.89929	2.80676e-14
Niben101Scf04727g03005	-4.42654	1.18356e-28
Niben101Scf09010g04002	-6.89683	0.000217232
Niben101Scf05298g06005	-3.54018	1.24355e-28
Niben101Scf08478g02009	-6.89421	2.00219e-09
Niben101Scf02558g00030	-6.89414	8.25301e-20
Niben101Scf03925g02005	-6.89365	1.15538e-11
Niben101Scf12852g03011	-5.22886	1.31481e-28
Niben101Scf09089g01026	-4.2414	1.32648e-28
Niben101Scf01954g01001	-4.222	1.33152e-28
Niben101Scf02348g13007	-6.89168	1.11303e-05
Niben101Scf09774g00001	-6.89145	1.263e-12
Niben101Scf06112g01008	-6.89041	0.000152373
Niben101Scf15752g00007	-2.68175	1.42851e-28
Niben101Scf01314g00017	-4.3588	1.49499e-28
Niben101Scf11978g04002	-6.88872	3.57124e-08
Niben101Scf01291g01011	-2.78129	1.69372e-28
Niben101Scf04362g00010	-6.88706	1.73624e-15
Niben101Scf05348g01026	-6.88677	2.20146e-05
Niben101Scf01177g01003	-6.88659	1.63013e-05
Niben101Scf04797g00020	-6.88654	4.3109e-06
Niben101Scf01385g00004	-6.88431	3.43551e-07
Niben101Scf39176g00003	-6.88257	2.8882e-06
Niben101Scf01706g00026	-3.64336	1.81142e-28
Niben101Scf11723g01004	-6.88219	8.83235e-07
Niben101Scf13600g01002	-6.87946	0.0013111
Niben101Scf00920g01005	-2.26255	1.95986e-28
Niben101Scf00239g04001	-5.98511	2.12795e-28
Niben101Scf01849g03016	-6.87332	1.62784e-14
Niben101Scf00594g02002	-4.93637	2.36393e-28
Niben101Scf24421g00002	-6.87277	4.75926e-16
Niben101Scf02133g10009	-6.87214	1.37877e-05
Niben101Scf02494g04002	-3.59534	2.67339e-28
Niben101Scf01078g00006	-6.86963	8.46842e-17
Niben101Scf05824g15002	-5.37383	2.81065e-28
Niben101Ctg10955g00001	-3.47622	2.86658e-28
Niben101Scf02479g02017	-6.86689	5.21497e-05
Niben101Scf04020g00002	-6.49626	3.08839e-28
Niben101Scf01032g00006	-2.84932	3.23141e-28
Niben101Scf03563g00036	-3.8661	3.24044e-28
Niben101Scf08149g03006	-6.8643	7.83667e-05
Niben101Scf09834g00007	-6.8633	8.29784e-12
Niben101Scf01284g02011	-5.34428	3.48384e-28
Niben101Scf05078g05015	-6.86228	7.11355e-09
Niben101Scf09869g01021	-6.86141	1.43147e-24
Niben101Scf01063g10002	-3.79732	3.54109e-28
Niben101Scf03747g02003	-3.66897	3.58317e-28
Niben101Scf05106g00003	-6.85358	0.000242426
Niben101Scf01198g02006	-3.73782	3.67167e-28
Niben101Scf02124g00016	-5.29208	3.83803e-28
Niben101Scf07423g03003	-6.85299	0.000577498
Niben101Scf01623g06025	-6.85158	4.50498e-05
Niben101Scf08819g00017	-3.92442	4.17944e-28
Niben101Scf05943g00001	-6.84182	0.000511764
Niben101Ctg14462g00001	-6.83469	2.28556e-05
Niben101Scf22688g00021	-6.79107	4.60616e-28
Niben101Scf00726g02003	-6.83412	1.13919e-06
Niben101Scf25768g00021	-4.49474	4.61521e-28
Niben101Scf01539g03014	-2.08082	4.76568e-28
Niben101Scf00807g03029	-6.82664	2.16769e-05
Niben101Scf18822g02016	-6.19912	5.05885e-28
Niben101Scf03766g01021	-6.82452	1.52639e-05
Niben101Scf04706g01026	-3.50534	5.37317e-28
Niben101Scf02381g08019	-6.82214	0.000177964
Niben101Scf11264g01029	-3.4475	5.49442e-28
Niben101Scf12852g03016	-5.70161	5.52074e-28
Niben101Scf04329g03003	-3.85759	5.53684e-28
Niben101Scf00114g00011	-6.81874	9.65948e-06
Niben101Scf02455g02001	-3.73367	5.55806e-28
Niben101Scf10650g01009	-6.81849	2.67404e-08
Niben101Scf00089g00001	-4.17064	5.71768e-28
Niben101Scf07109g05001	-6.81416	8.13917e-13
Niben101Scf01386g02004	-2.80465	5.98755e-28
Niben101Scf00715g05005	-6.81235	5.71369e-06
Niben101Scf06775g00035	-4.88766	6.41831e-28
Niben101Scf02886g02006	-6.80971	7.12543e-05
Niben101Scf03875g00008	-6.80851	5.58265e-16
Niben101Scf01596g05002	-6.80816	5.60189e-10
Niben101Scf16733g00004	-5.27944	6.56474e-28
Niben101Scf02332g00010	-3.58706	6.72029e-28
Niben101Scf18703g00007	-4.63952	6.73914e-28
Niben101Scf10396g01015	-6.80478	7.08331e-05
Niben101Scf02030g02012	-6.80335	8.22365e-06
Niben101Scf06441g01007	-2.44513	7.30279e-28
Niben101Scf10441g01004	-2.77706	7.50093e-28
Niben101Scf01642g03012	-6.80033	5.90213e-09
Niben101Scf01761g05001	-3.7376	7.91138e-28
Niben101Scf14310g00014	-2.36671	8.0513e-28
Niben101Scf12498g00022	-6.79821	0.000477656
Niben101Scf16205g00004	-6.79542	0.00417719
Niben101Scf07405g05010	-3.48706	8.786e-28
Niben101Scf00447g03012	-6.79102	1.01976e-14
Niben101Scf02015g06005	-6.78702	1.89343e-09
Niben101Scf00034g04002	-6.78524	6.74657e-05
Niben101Scf00858g00008	-6.7846	4.43698e-07
Niben101Scf04160g01002	-5.541	1.09513e-27
Niben101Scf02738g01012	-6.78304	6.35735e-05
Niben101Scf07465g02005	-3.60534	1.15385e-27
Niben101Scf01146g13004	-2.13942	1.15745e-27
Niben101Scf03087g00002	-6.78137	2.31793e-17
Niben101Scf03507g01010	-2.64263	1.16487e-27
Niben101Scf17876g02001	-6.78118	7.64997e-24
Niben101Ctg14682g00001	-3.63851	1.18229e-27
Niben101Scf08804g03024	-6.77985	1.02533e-05
Niben101Scf00597g06001	-5.10576	1.18572e-27
Niben101Scf01093g04004	-6.77714	0.000323479
Niben101Scf03634g13003	-6.60464	1.20236e-27
Niben101Scf06112g00003	-6.77642	4.46644e-11
Niben101Scf14042g00001	-6.77549	5.73654e-05
Niben101Scf03026g06001	-5.04899	1.20855e-27
Niben101Scf10774g02003	-6.77203	1.68518e-05
Niben101Scf02602g00001	-3.05993	1.21568e-27
Niben101Scf01702g00001	-6.77112	3.26272e-13
Niben101Scf04627g05021	-6.05275	1.22068e-27
Niben101Scf00411g00006	-6.44636	1.24231e-27
Niben101Scf02044g12008	-6.76763	7.27472e-06
Niben101Scf02408g03016	-6.76706	3.25219e-10
Niben101Scf01220g04007	-4.64322	1.35357e-27
Niben101Scf09742g00018	-6.76351	9.66382e-06
Niben101Scf06769g01009	-3.77111	1.3683e-27
Niben101Scf08633g00003	-6.7613	2.58137e-10
Niben101Scf11688g01035	-6.7584	0.000129668
Niben101Scf01627g00001	-6.75416	1.2104e-08
Niben101Scf03930g04019	-6.75217	8.41945e-07
Niben101Scf17122g00007	-6.75204	7.88284e-06
Niben101Scf08182g02013	-6.74976	1.43596e-17
Niben101Scf08341g10005	-5.09924	1.57889e-27
Niben101Scf01497g03022	-6.74152	0.000118061
Niben101Scf08576g01004	-6.7404	1.02224e-07
Niben101Scf05175g01002	-6.73895	1.74622e-05
Niben101Scf07019g00004	-5.80799	1.70003e-27
Niben101Scf01409g07004	-6.73598	1.68447e-08
Niben101Scf03488g07001	-6.7358	1.37961e-05
Niben101Scf15372g00003	-4.77373	1.84865e-27
Niben101Scf00822g01007	-1.8953	1.86064e-27
Niben101Scf07663g03007	-6.73404	3.03667e-14
Niben101Scf02063g02015	-6.7329	0.000106613
Niben101Scf03839g04019	-3.75291	1.96985e-27
Niben101Scf04556g02003	-6.73211	0.000148241
Niben101Scf07123g00003	-6.72893	2.63455e-17
Niben101Scf06153g01006	-5.80418	2.12723e-27
Niben101Scf05761g01007	-6.72478	4.41073e-06
Niben101Scf04953g12002	-6.72426	0.00357692
Niben101Scf08724g06011	-6.72391	0.000264481
Niben101Scf12205g03027	-6.72215	8.36131e-06
Niben101Scf03309g00004	-6.7219	1.2066e-05
Niben101Scf01764g01014	-6.7168	2.38126e-19
Niben101Scf01143g07002	-6.71633	2.31509e-05
Niben101Scf01334g01004	-6.71628	6.50783e-06
Niben101Scf03628g01020	-3.66553	2.70927e-27
Niben101Scf18577g00009	-5.80403	2.75879e-27
Niben101Scf03080g02004	-3.5338	2.7898e-27
Niben101Scf00369g04021	-6.71364	2.38482e-08
Niben101Scf01006g01008	-6.71349	2.40529e-05
Niben101Scf03080g04007	-3.60112	2.98841e-27
Niben101Scf16939g00007	-3.36608	3.14222e-27
Niben101Scf04906g00013	-3.20294	3.2149e-27
Niben101Scf00176g00002	-6.71078	0.000276293
Niben101Scf20492g00004	-2.4597	3.25304e-27
Niben101Scf01521g09001	-3.5171	3.31985e-27
Niben101Scf07510g00016	-6.70926	5.63179e-21
Niben101Scf02375g01012	-4.18376	3.55072e-27
Niben101Scf04660g00009	-6.70909	1.51257e-13
Niben101Scf07054g02001	-2.8633	3.55643e-27
Niben101Scf02417g06009	-6.70306	0.00186159
Niben101Scf03223g04002	-5.4144	3.56367e-27
Niben101Scf12211g02007	-6.69655	6.49216e-10
Niben101Scf08580g00015	-3.35079	3.73109e-27
Niben101Scf00378g02005	-3.53013	3.95084e-27
Niben101Scf00753g03018	-4.65867	4.0744e-27
Niben101Scf09284g02006	-6.69122	0.000400109
Niben101Scf03969g05002	-5.45431	4.493e-27
Niben101Scf01774g05014	-6.69084	6.24451e-05
Niben101Scf03778g01011	-6.68969	9.51436e-07
Niben101Scf07631g00002	-4.30056	4.67062e-27
Niben101Scf08931g00006	-4.43909	4.71054e-27
Niben101Scf01634g03019	-6.68689	1.1293e-05
Niben101Scf00867g00001	-5.65722	4.7922e-27
Niben101Scf04360g00003	-6.68208	2.72093e-05
Niben101Scf17179g00002	-6.6763	1.40983e-16
Niben101Scf02014g00020	-1.67245	6.15853e-27
Niben101Scf01402g00005	-4.66415	6.23597e-27
Niben101Scf04444g05001	-6.67211	1.50942e-05
Niben101Scf02146g00001	-6.67076	2.85708e-05
Niben101Scf00119g04007	-6.66814	3.32622e-06
Niben101Scf09516g00012	-6.66633	1.40647e-07
Niben101Scf05967g00003	-6.66403	0.00133156
Niben101Scf01494g05019	-3.81391	8.00147e-27
Niben101Scf04337g01015	-6.66389	2.50659e-08
Niben101Scf03100g00002	-6.66379	1.19653e-06
Niben101Scf12216g00003	-5.53866	8.11546e-27
Niben101Scf01240g07012	-6.6614	3.19119e-11
Niben101Scf01578g00012	-6.66096	0.000821983
Niben101Scf08488g02002	-4.88543	8.55437e-27
Niben101Scf02044g12030	-6.65873	0.00364334
Niben101Scf08665g02011	-6.09628	8.88551e-27
Niben101Scf04494g00022	-5.00339	9.22652e-27
Niben101Scf06395g01007	-6.65766	0.000560651
Niben101Scf02807g02003	-6.65596	5.72218e-06
Niben101Scf01742g05007	-6.65406	1.53339e-10
Niben101Scf00709g04010	-6.65375	3.38563e-16
Niben101Scf00048g01007	-6.65318	2.46089e-08
Niben101Scf04233g00010	-4.0852	1.05886e-26
Niben101Scf12041g00006	-2.8193	1.06555e-26
Niben101Scf00046g04027	-2.3232	1.09864e-26
Niben101Scf04343g01005	-6.6515	0.000495299
Niben101Scf03385g06010	-6.65143	4.6748e-07
Niben101Scf03913g00008	-6.65109	5.45544e-23
Niben101Scf09409g01013	-6.64785	9.04049e-09
Niben101Scf00276g04002	-6.6463	2.03137e-05
Niben101Scf06658g00002	-6.6456	0.000646193
Niben101Scf03550g00044	-3.87431	1.17408e-26
Niben101Scf11364g00001	-2.73816	1.17408e-26
Niben101Scf05177g03023	-6.64376	3.30824e-23
Niben101Scf17540g00001	-4.29851	1.21561e-26
Niben101Scf08149g01007	-4.4255	1.31854e-26
Niben101Scf02351g07005	-6.63411	6.30518e-16
Niben101Scf03000g00011	-4.72166	1.43374e-26
Niben101Scf10248g01019	-6.63325	4.8083e-09
Niben101Scf01395g01005	-4.53712	1.44966e-26
Niben101Scf05106g00015	-6.63203	2.21056e-06
Niben101Scf05618g03008	-6.62954	5.14339e-08
Niben101Scf01269g17007	-6.62874	2.23785e-06
Niben101Scf02494g01018	-4.42011	1.5221e-26
Niben101Scf05150g00002	-6.62763	0.00027469
Niben101Scf00879g05002	-5.68228	1.68226e-26
Niben101Scf10627g02006	-6.62756	1.95699e-05
Niben101Scf08627g00008	-6.62698	0.000528339
Niben101Scf09590g03007	-1.8718	1.76015e-26
Niben101Scf00551g01022	-6.62538	0.000119341
Niben101Scf02572g02024	-6.62512	8.53809e-15
Niben101Scf16451g00012	-6.62263	2.5868e-12
Niben101Scf04614g01002	-3.88801	2.11491e-26
Niben101Scf09791g00002	-6.6204	3.7291e-11
Niben101Scf05621g02001	-3.84	2.21053e-26
Niben101Scf06525g00026	-6.61917	3.83321e-14
Niben101Scf10556g00024	-3.17745	2.23039e-26
Niben101Scf00536g05012	-2.00719	2.29012e-26
Niben101Scf32862g01009	-6.61584	4.07398e-20
Niben101Scf02336g02003	-6.61261	2.17374e-05
Niben101Scf08545g00004	-3.15462	2.32512e-26
Niben101Scf03062g05008	-6.6118	4.25023e-12
Niben101Scf06236g00008	-3.66507	2.37181e-26
Niben101Scf10316g02003	-6.60942	4.49561e-05
Niben101Scf19138g00004	-3.73635	2.44677e-26
Niben101Scf02486g08008	-6.60319	1.82689e-13
Niben101Scf28780g01002	-6.60219	6.45917e-06
Niben101Scf08516g03003	-6.60111	5.54306e-06
Niben101Scf20953g00012	-4.13071	2.62212e-26
Niben101Scf01150g05007	-6.59459	2.18889e-18
Niben101Scf15416g00005	-2.12551	2.69852e-26
Niben101Scf01639g07001	-6.59147	2.59546e-05
Niben101Scf09454g00008	-3.48738	2.75636e-26
Niben101Scf09467g02008	-5.52277	2.79173e-26
Niben101Scf05044g02014	-6.58932	1.66706e-13
Niben101Scf05154g01009	-6.58836	2.71308e-06
Niben101Scf05321g06001	-3.53642	2.90384e-26
Niben101Scf06807g02005	-6.58704	0.000156208
Niben101Scf01382g05011	-4.32389	3.0131e-26
Niben101Scf09871g00007	-6.58508	8.5439e-10
Niben101Scf00980g07019	-4.05738	3.01453e-26
Niben101Scf05173g03012	-3.90037	3.14304e-26
Niben101Scf05077g01014	-4.18454	3.3512e-26
Niben101Scf01866g05005	-6.57803	0.00310374
Niben101Scf05417g02009	-6.57775	8.74741e-05
Niben101Scf02151g04020	-4.77396	3.47479e-26
Niben101Scf09527g01015	-6.57612	1.44168e-17
Niben101Scf00414g00002	-3.8611	3.60199e-26
Niben101Scf04582g01004	-6.57557	7.03163e-18
Niben101Scf04410g03001	-6.57499	2.79214e-24
Niben101Scf02008g00020	-4.70855	3.72507e-26
Niben101Scf03266g05019	-6.57248	0.000251011
Niben101Scf12714g00004	-3.38912	3.84015e-26
Niben101Scf37331g00004	-4.0758	3.84015e-26
Niben101Scf01951g00025	-6.57218	1.29678e-06
Niben101Scf03822g00010	-4.7655	3.88087e-26
Niben101Scf00369g13007	-4.96796	3.95983e-26
Niben101Scf06287g00001	-2.82198	4.0164e-26
Niben101Scf01560g01005	-6.56576	3.54492e-11
Niben101Scf08977g00006	-6.56424	6.68496e-05
Niben101Scf01771g01021	-5.38347	4.41606e-26
Niben101Scf04749g00008	-6.5615	0.000132032
Niben101Scf04083g04007	-3.34942	4.4227e-26
Niben101Scf11090g00005	-6.56072	4.65353e-12
Niben101Ctg13927g00002	-5.93803	4.72872e-26
Niben101Scf08535g05002	-6.55969	1.14533e-05
Niben101Scf03706g02006	-6.11195	4.77074e-26
Niben101Scf06631g00010	-6.55857	7.17124e-22
Niben101Scf06153g00005	-2.45577	4.92626e-26
Niben101Scf01625g01002	-4.37137	5.16512e-26
Niben101Scf18347g00001	-3.15003	5.36399e-26
Niben101Scf04869g05006	-2.22019	5.52519e-26
Niben101Scf03412g04002	-3.82319	5.57968e-26
Niben101Scf06767g00013	-2.4081	5.91914e-26
Niben101Scf03595g06002	-6.55213	0.000336514
Niben101Scf03253g01017	-3.00224	6.13776e-26
Niben101Scf05190g00001	-6.55184	5.88431e-15
Niben101Scf03824g02003	-3.83241	6.25217e-26
Niben101Scf14634g01022	-3.15946	6.52748e-26
Niben101Scf01172g01003	-6.5468	1.67398e-05
Niben101Scf03820g02010	-3.03114	6.78022e-26
Niben101Scf02480g02007	-6.54559	9.8232e-13
Niben101Scf08637g00009	-5.1732	6.88757e-26
Niben101Scf00419g00017	-6.54141	0.00054772
Niben101Ctg13994g00001	-6.54083	3.00602e-05
Niben101Scf03414g00002	-2.37156	7.03248e-26
Niben101Scf02236g02003	-6.54049	3.1193e-10
Niben101Scf12258g01006	-5.3829	7.03824e-26
Niben101Scf00752g03015	-6.54017	1.70188e-05
Niben101Scf01451g06002	-1.90737	7.2361e-26
Niben101Scf05319g03001	-6.53985	1.07672e-15
Niben101Scf06280g05018	-1.86994	7.2902e-26
Niben101Scf04568g01006	-6.53847	7.6106e-25
Niben101Scf04610g06002	-6.53654	3.64308e-05
Niben101Scf00823g00001	-6.5342	3.49508e-05
Niben101Scf02294g04014	-2.42329	7.52226e-26
Niben101Scf09589g00006	-6.53361	1.83205e-09
Niben101Scf03804g09010	-6.25469	7.90515e-26
Niben101Scf04177g02016	-6.53355	2.18299e-05
Niben101Scf05319g05007	-5.82008	8.22055e-26
Niben101Scf32392g00004	-6.53178	2.91083e-10
Niben101Scf27717g00001	-5.07741	8.9823e-26
Niben101Scf12431g00010	-6.52987	2.37208e-15
Niben101Scf09116g02017	-3.00395	9.14061e-26
Niben101Scf07327g00003	-6.25107	9.57227e-26
Niben101Scf02090g06011	-3.26895	9.90204e-26
Niben101Scf09172g00006	-6.52677	3.09385e-08
Niben101Scf00370g03012	-6.52279	0.000120428
Niben101Scf03804g02003	-3.78937	1.00749e-25
Niben101Scf02017g00001	-6.11922	1.02107e-25
Niben101Scf06578g02005	-6.51983	0.000230484
Niben101Scf01052g06002	-6.51977	1.77514e-05
Niben101Scf04019g02005	-6.51933	5.94262e-08
Niben101Scf08653g01007	-2.54963	1.09596e-25
Niben101Scf06901g01011	-4.57952	1.16995e-25
Niben101Scf08026g00008	-3.73432	1.21679e-25
Niben101Scf13505g02008	-6.50816	1.20589e-10
Niben101Scf02463g01002	-4.28108	1.27975e-25
Niben101Scf01616g05004	-3.68297	1.32941e-25
Niben101Scf30081g00015	-6.50238	1.09592e-15
Niben101Ctg14726g00004	-6.50217	1.80417e-20
Niben101Scf02763g05012	-5.39242	1.35599e-25
Niben101Scf04820g03004	-6.50213	4.53098e-05
Niben101Scf03400g01019	-6.50012	4.4967e-11
Niben101Scf03634g04003	-6.4996	0.0036843
Niben101Scf05694g00002	-4.43704	1.55294e-25
Niben101Scf00579g02008	-6.49797	2.29308e-05
Niben101Scf01496g00007	-6.49717	5.82109e-09
Niben101Scf10222g00001	-6.49692	0.000226432
Niben101Scf03628g14021	-3.1644	1.65649e-25
Niben101Scf00807g00001	-6.49202	9.33778e-23
Niben101Scf03365g05010	-6.49164	4.4809e-06
Niben101Scf08653g05001	-6.49042	5.86488e-05
Niben101Scf13448g00015	-2.74825	1.96349e-25
Niben101Scf07798g00001	-6.48468	8.99486e-05
Niben101Scf13505g01001	-5.34925	1.98218e-25
Niben101Scf04130g00007	-6.48365	2.02885e-25
Niben101Scf34696g00003	-4.90915	2.01816e-25
Niben101Scf00369g19018	-6.4828	3.53167e-06
Niben101Scf04796g00027	-5.3544	2.03427e-25
Niben101Scf01181g01007	-4.96174	2.14225e-25
Niben101Scf00109g10013	-4.97426	2.31884e-25
Niben101Scf01847g08012	-1.94256	2.33556e-25
Niben101Scf02156g05001	-4.93377	2.49344e-25
Niben101Scf01494g06003	-6.47281	0.000107507
Niben101Scf03497g11006	-6.47117	0.000151291
Niben101Scf11384g00027	-4.17465	2.64338e-25
Niben101Scf03590g01001	-6.47055	0.000181043
Niben101Scf07089g02018	-2.5779	2.65426e-25
Niben101Scf03924g00006	-3.52461	2.67086e-25
Niben101Scf16205g00002	-4.18785	2.67461e-25
Niben101Scf06189g02007	-6.46698	8.44378e-13
Niben101Scf00369g07015	-6.46601	0.000930054
Niben101Scf06078g00003	-3.39215	2.92471e-25
Niben101Scf32851g00032	-3.29431	2.99186e-25
Niben101Scf06466g00008	-5.24279	3.08777e-25
Niben101Scf09353g03003	-6.45838	3.79417e-05
Niben101Scf12516g02006	-6.45825	0.000130097
Niben101Scf05855g03002	-6.45257	0.0110672
Niben101Scf00324g02022	-1.72869	3.3923e-25
Niben101Scf03538g02003	-6.45184	3.84593e-16
Niben101Scf00640g04022	-3.24959	3.44678e-25
Niben101Scf07491g00015	-6.4516	3.62549e-13
Niben101Scf00537g01001	-6.4482	0.000495127
Niben101Scf01847g02018	-5.5901	3.49945e-25
Niben101Scf03600g02024	-6.2357	3.61799e-25
Niben101Scf12846g00009	-2.36933	3.62099e-25
Niben101Scf00960g03015	-4.91568	3.66102e-25
Niben101Scf08653g07017	-6.4438	0.000245341
Niben101Scf01105g03002	-2.80148	3.69117e-25
Niben101Scf05147g01003	-6.44295	3.48744e-10
Niben101Scf07648g01017	-4.33209	3.75776e-25
Niben101Scf00774g00002	-6.44064	0.000339872
Niben101Scf06942g02006	-6.44028	5.42932e-16
Niben101Scf01228g04006	-4.54737	4.13591e-25
Niben101Scf04331g03004	-6.43912	3.35224e-05
Niben101Scf00108g03023	-3.34435	4.31491e-25
Niben101Scf02350g02012	-3.59458	4.31635e-25
Niben101Scf08723g02015	-3.88186	4.64559e-25
Niben101Scf01466g01006	-4.0809	4.6506e-25
Niben101Scf01634g07023	-6.43656	5.07748e-05
Niben101Scf00712g16028	-5.34788	4.78355e-25
Niben101Scf03110g02006	-4.52685	4.84494e-25
Niben101Scf11737g00029	-3.76969	4.96898e-25
Niben101Scf03419g03006	-2.25354	5.10708e-25
Niben101Scf06999g00012	-6.43096	2.72189e-10
Niben101Scf03268g09012	-6.42974	0.000128609
Niben101Scf00674g00009	-6.42682	7.90706e-05
Niben101Scf01440g02013	-3.7447	5.45303e-25
Niben101Scf05409g00013	-4.84366	5.62319e-25
Niben101Scf01999g03013	-3.846	5.64471e-25
Niben101Scf11447g02004	-3.76008	5.76058e-25
Niben101Scf08513g00007	-5.92038	5.94687e-25
Niben101Scf23606g00004	-6.41696	0.000133811
Niben101Scf02093g02008	-4.05071	6.18876e-25
Niben101Scf08863g01010	-6.4153	1.22496e-09
Niben101Scf00779g02004	-1.53293	6.27209e-25
Niben101Scf02059g04005	-6.41473	1.3004e-13
Niben101Scf04086g01005	-6.41066	1.37944e-20
Niben101Scf00570g03008	-4.88859	7.12278e-25
Niben101Scf01200g04003	-6.40773	0.000146772
Niben101Scf02041g04015	-2.11842	7.25707e-25
Niben101Scf00978g06005	-6.40195	4.31721e-21
Niben101Scf09401g01007	-6.40099	6.10494e-09
Niben101Scf05395g01008	-1.56344	7.73787e-25
Niben101Scf01716g00024	-5.1732	7.8174e-25
Niben101Scf00290g00017	-6.39817	1.92015e-20
Niben101Scf03396g03006	-6.15661	8.01732e-25
Niben101Ctg14991g00002	-4.42213	8.17589e-25
Niben101Scf07226g03010	-6.39339	0.000219214
Niben101Scf01655g04006	-4.77606	8.20718e-25
Niben101Scf03021g03017	-6.39323	4.92815e-05
Niben101Scf00177g07008	-6.39038	5.38446e-17
Niben101Scf01076g05021	-3.47038	8.91883e-25
Niben101Scf10388g02018	-6.38951	0.000319586
Niben101Scf02525g05017	-6.38869	0.000333966
Niben101Scf27001g00003	-5.56547	9.27261e-25
Niben101Scf00653g01009	-3.84848	9.46185e-25
Niben101Scf10002g00010	-6.38744	3.60127e-12
Niben101Scf03049g01001	-3.26915	1.00514e-24
Niben101Scf02358g01010	-6.38413	0.000208371
Niben101Scf28115g01014	-2.61494	1.12217e-24
Niben101Scf11444g00013	-3.40896	1.15625e-24
Niben101Scf00578g00008	-6.38018	3.59219e-05
Niben101Scf01126g03004	-5.27608	1.15974e-24
Niben101Scf02854g00009	-6.38013	1.36557e-06
Niben101Scf01688g02001	-6.37938	0.00107105
Niben101Scf03551g00007	-4.66903	1.25171e-24
Niben101Scf08478g00014	-6.37755	6.15707e-06
Niben101Scf02026g11006	-6.37366	0.0130867
Niben101Scf04294g03001	-4.27906	1.33611e-24
Niben101Scf01795g01004	-3.05917	1.33769e-24
Niben101Scf03425g02002	-6.37189	3.19156e-05
Niben101Scf16068g00005	-6.37094	0.000458971
Niben101Scf21165g00004	-3.09577	1.4663e-24
Niben101Scf01998g07001	-6.36778	5.00306e-12
Niben101Scf03047g00007	-3.18474	1.48154e-24
Niben101Scf07162g02006	-3.54731	1.48593e-24
Niben101Scf01795g04026	-4.65161	1.50374e-24
Niben101Scf00189g06010	-4.57193	1.50778e-24
Niben101Scf00348g04008	-6.36574	1.66886e-24
Niben101Scf06113g00017	-3.23704	1.56782e-24
Niben101Scf04660g00006	-6.36168	0.00245671
Niben101Scf00381g05001	-6.36045	0.00013848
Niben101Scf02864g04008	-2.94374	1.71612e-24
Niben101Scf02404g02011	-2.43703	1.75856e-24
Niben101Scf00163g15011	-4.89881	1.78491e-24
Niben101Scf01006g07002	-6.35271	0.00311924
Niben101Scf31398g00007	-6.35207	5.91119e-07
Niben101Scf00167g05005	-5.45001	1.97063e-24
Niben101Scf02271g05005	-6.34384	1.62523e-19
Niben101Scf03254g13007	-6.34301	3.10327e-06
Niben101Scf01520g04005	-4.58048	1.99941e-24
Niben101Scf06933g02009	-6.33919	0.000254042
Niben101Scf03320g03004	-4.00203	2.069e-24
Niben101Scf02125g00018	-6.33765	4.83532e-19
Niben101Scf00082g08019	-6.33664	0.00260172
Niben101Scf02293g03027	-4.05134	2.15307e-24
Niben101Scf01506g02012	-5.76868	2.16661e-24
Niben101Scf11689g03006	-6.331	4.55763e-08
Niben101Ctg14713g00001	-6.32868	1.11769e-10
Niben101Scf05349g01011	-3.82739	2.24338e-24
Niben101Scf00271g05016	-6.32815	0.00140352
Niben101Scf04617g00010	-4.1528	2.35545e-24
Niben101Scf05767g01004	-6.32585	9.24414e-07
Niben101Scf01500g01020	-6.32394	1.00421e-09
Niben101Scf08192g01002	-5.412	2.52222e-24
Niben101Scf01466g00001	-6.32347	5.81221e-16
Niben101Scf06753g00010	-6.05049	2.60768e-24
Niben101Scf06913g00001	-3.50557	2.69144e-24
Niben101Scf01463g05007	-2.60246	2.72635e-24
Niben101Scf00987g02009	-5.97174	2.73164e-24
Niben101Scf02108g03006	-3.53617	2.78187e-24
Niben101Scf08194g02023	-2.69723	2.79126e-24
Niben101Scf11303g01019	-6.31882	0.000521454
Niben101Scf01460g04011	-1.9138	2.80947e-24
Niben101Scf00581g02002	-6.31582	0.000119953
Niben101Scf02793g21008	-2.79997	2.82266e-24
Niben101Scf06286g01010	-6.31384	0.00026954
Niben101Scf00135g04013	-6.31213	0.000111919
Niben101Scf02919g00019	-6.31179	0.00527273
Niben101Ctg12456g00002	-3.45995	2.88871e-24
Niben101Scf02846g00001	-6.30914	0.000434802
Niben101Scf03341g03020	-2.8778	2.95037e-24
Niben101Scf05017g05017	-5.33887	3.10697e-24
Niben101Scf01521g16018	-3.95602	3.15521e-24
Niben101Scf07820g00005	-6.30519	0.00558349
Niben101Scf01276g00005	-5.16349	3.42193e-24
Niben101Scf14098g00005	-6.30373	7.32586e-12
Niben101Scf09559g00002	-6.30353	1.64942e-09
Niben101Scf00821g12006	-1.6889	3.43363e-24
Niben101Scf14297g01001	-4.30617	3.43392e-24
Niben101Scf02738g05002	-6.29956	0.000412152
Niben101Scf21895g00005	-6.29931	9.6789e-06
Niben101Scf02151g04015	-4.61261	3.71632e-24
Niben101Scf12321g01018	-2.75029	3.71632e-24
Niben101Scf03166g00001	-6.29783	0.000657137
Niben101Scf01817g01001	-6.29421	3.26524e-05
Niben101Scf03455g01006	-5.24697	3.81372e-24
Niben101Scf05732g02008	-6.29291	0.00156659
Niben101Scf02358g03019	-3.15378	3.91317e-24
Niben101Scf10412g00008	-6.2927	5.39391e-05
Niben101Scf04134g03009	-6.29259	0.000460174
Niben101Scf03422g01002	-6.29249	1.97624e-19
Niben101Scf25394g01003	-2.83851	3.95911e-24
Niben101Scf00265g02002	-6.29239	4.26307e-07
Niben101Scf03461g05025	-2.87904	4.01165e-24
Niben101Scf02612g00003	-4.3659	4.04789e-24
Niben101Scf04371g01006	-6.29142	4.11389e-05
Niben101Scf12210g01011	-6.29108	5.8232e-05
Niben101Scf09951g00002	-6.29088	6.55252e-22
Niben101Scf04396g02013	-6.29016	0.000212093
Niben101Scf00953g00003	-6.28828	0.000264669
Niben101Scf00063g01019	-6.28464	1.56453e-08
Niben101Scf04793g01008	-4.56922	4.34289e-24
Niben101Scf01758g00008	-6.28162	1.16812e-05
Niben101Scf00140g00002	-5.37674	4.65054e-24
Niben101Scf05549g02006	-6.27756	5.30238e-05
Niben101Scf05961g02032	-3.53673	4.7367e-24
Niben101Scf05405g06014	-3.56628	4.76509e-24
Niben101Scf10132g01029	-3.21458	4.95595e-24
Niben101Scf11790g01009	-6.27508	1.59208e-06
Niben101Scf14012g01002	-2.70877	5.20134e-24
Niben101Ctg16374g00011	-2.6194	5.25998e-24
Niben101Scf00324g02024	-6.27257	9.68224e-07
Niben101Scf04156g00009	-3.88134	5.54481e-24
Niben101Scf13886g01021	-6.26953	0.000592001
Niben101Scf01785g01009	-6.26892	9.20218e-21
Niben101Scf03747g01012	-6.26795	0.000501846
Niben101Scf05553g03005	-6.26752	6.3987e-07
Niben101Scf05229g04025	-6.26727	0.00516464
Niben101Scf00885g09011	-6.26439	0.0022731
Niben101Scf00135g00017	-1.8918	6.32472e-24
Niben101Scf04796g00031	-6.25687	0.000123661
Niben101Scf00991g03001	-6.25626	1.31581e-05
Niben101Scf08293g02001	-3.40842	6.49345e-24
Niben101Scf02056g03005	-6.25496	0.000525495
Niben101Scf00548g00009	-3.06487	6.78409e-24
Niben101Scf37453g00002	-6.25097	0.00139231
Niben101Scf02026g03009	-6.24587	1.22947e-05
Niben101Scf09230g04007	-4.5286	7.31686e-24
Niben101Scf06435g00005	-6.24387	0.000431903
Niben101Scf07466g03006	-6.24346	0.000289713
Niben101Scf02665g14007	-6.24291	2.15001e-14
Niben101Scf15170g00010	-6.24137	1.3448e-05
Niben101Scf09623g00016	-6.24131	2.38887e-09
Niben101Scf01076g05001	-2.96671	7.83283e-24
Niben101Scf14877g01014	-6.24122	0.000335016
Niben101Scf25069g01006	-6.24025	0.00359158
Niben101Scf08341g06011	-2.77192	7.96868e-24
Niben101Scf06358g00015	-5.35152	7.97204e-24
Niben101Scf15916g00001	-6.2387	1.02616e-10
Niben101Scf02207g11009	-4.68667	8.02164e-24
Niben101Scf00453g01014	-6.23762	0.00240955
Niben101Scf01409g06005	-5.10254	8.09238e-24
Niben101Scf01676g02008	-6.23713	3.38851e-06
Niben101Scf10388g01005	-6.23577	0.00218702
Niben101Scf00797g18009	-5.25715	9.50705e-24
Niben101Scf01670g05002	-2.736	9.56708e-24
Niben101Scf08691g00013	-5.31111	9.6743e-24
Niben101Scf01609g00001	-5.2633	9.81407e-24
Niben101Scf08128g00007	-6.2201	0.000256115
Niben101Scf00219g02015	-6.21969	0.000214636
Niben101Scf01374g03024	-6.21964	7.08611e-05
Niben101Scf00078g02007	-6.11287	1.07062e-23
Niben101Scf08391g03010	-6.21611	0.00359132
Niben101Scf02712g00006	-6.2159	3.06444e-06
Niben101Scf02577g00005	-6.21499	0.0022472
Niben101Scf05690g01008	-6.2149	1.74127e-11
Niben101Scf02264g05017	-4.83478	1.12076e-23
Niben101Scf02317g00002	-6.21486	0.000401373
Niben101Scf01035g01013	-3.54746	1.14218e-23
Niben101Scf08758g02001	-6.20985	1.3751e-06
Niben101Scf07824g00003	-4.32177	1.20898e-23
Niben101Scf15286g00012	-6.20787	6.13219e-11
Niben101Scf06369g04008	-1.78181	1.25433e-23
Niben101Scf08137g02018	-6.2033	0.0311653
Niben101Scf04067g06017	-6.20307	6.63264e-10
Niben101Scf03934g01021	-6.20023	1.71052e-05
Niben101Scf00124g00012	-3.46262	1.46061e-23
Niben101Scf06968g00020	-6.19744	5.26423e-11
Niben101Scf03404g00007	-5.28853	1.54545e-23
Niben101Scf04007g04002	-4.80127	1.6259e-23
Niben101Scf02486g05002	-2.58951	1.71137e-23
Niben101Scf04099g10007	-2.60648	1.74367e-23
Niben101Scf00435g03002	-5.75006	1.76284e-23
Niben101Scf00508g01009	-6.18522	1.99228e-20
Niben101Scf22773g00011	-2.07849	1.7796e-23
Niben101Scf02983g02002	-6.18293	1.35329e-05
Niben101Scf03685g00004	-6.18218	0.000501774
Niben101Scf09130g00007	-6.18064	0.00106443
Niben101Scf01343g00015	-3.13759	1.90826e-23
Niben101Scf07516g00006	-6.17959	2.77614e-06
Niben101Scf07935g02019	-1.38111	1.92292e-23
Niben101Scf00372g00003	-4.98689	1.99778e-23
Niben101Scf00390g04005	-6.17804	6.01108e-21
Niben101Scf01669g00001	-3.85602	2.08565e-23
Niben101Scf01037g09012	-4.21605	2.1084e-23
Niben101Scf25021g01002	-6.17452	4.33416e-05
Niben101Scf00153g00020	-6.17436	3.39079e-08
Niben101Scf03507g03003	-6.17285	5.18181e-16
Niben101Scf00753g03016	-6.17235	3.00142e-05
Niben101Scf02827g06009	-2.74874	2.43671e-23
Niben101Scf09698g01001	-6.16956	0.000268099
Niben101Scf02407g02007	-5.31404	2.45814e-23
Niben101Scf06058g00015	-6.16917	5.16573e-20
Niben101Scf03860g03001	-6.16844	5.76788e-06
Niben101Scf04187g00037	-2.35059	2.58279e-23
Niben101Scf03839g04016	-2.50041	2.58316e-23
Niben101Scf34874g00008	-6.16577	1.99245e-13
Niben101Scf01212g02012	-6.16467	4.08941e-12
Niben101Scf01695g01016	-4.52084	2.76664e-23
Niben101Scf08142g03005	-6.16465	1.18417e-12
Niben101Scf00712g09029	-6.1637	1.62932e-06
Niben101Scf16795g00015	-2.94327	2.81427e-23
Niben101Scf06462g01001	-3.87926	2.86427e-23
Niben101Scf01505g02004	-6.16048	5.05304e-14
Niben101Scf02319g06009	-4.53865	2.87467e-23
Niben101Scf00471g00013	-5.19621	2.89748e-23
Niben101Scf01732g01011	-6.15691	0.000882663
Niben101Scf01911g01005	-6.15445	0.000349194
Niben101Scf03326g05001	-2.48965	2.92325e-23
Niben101Scf00665g00014	-6.15285	7.45559e-20
Niben101Scf02015g05007	-2.02756	3.15294e-23
Niben101Scf00630g03011	-3.77473	3.21089e-23
Niben101Scf00560g04005	-6.14817	5.22953e-22
Niben101Scf06200g03020	-6.14005	0.000185202
Niben101Scf04103g09001	-3.42422	3.49564e-23
Niben101Scf00576g01002	-6.13543	7.6074e-08
Niben101Scf02597g01007	-5.59114	3.50491e-23
Niben101Scf02328g00006	-6.13349	0.000311043
Niben101Scf05923g05004	-6.13171	0.00231506
Niben101Scf02562g02012	-6.13156	0.00110914
Niben101Scf04504g03008	-6.13134	8.45375e-19
Niben101Scf07058g00004	-6.13131	6.35466e-05
Niben101Scf00602g00011	-6.13093	8.42046e-05
Niben101Scf25073g01002	-6.12963	1.35026e-06
Niben101Scf01212g01010	-2.90187	3.94391e-23
Niben101Scf24608g00010	-6.12893	2.15372e-15
Niben101Scf01681g07003	-5.02416	3.95723e-23
Niben101Scf04742g00004	-6.12655	4.90426e-12
Niben101Scf07788g00007	-6.12475	6.28856e-13
Niben101Scf02078g08042	-3.33839	4.22684e-23
Niben101Scf04963g04005	-4.49084	4.23382e-23
Niben101Scf05805g04001	-4.8079	4.31644e-23
Niben101Scf04722g04015	-3.70157	4.44095e-23
Niben101Scf06727g00015	-6.11776	0.00585726
Niben101Scf06087g06004	-6.11628	1.06248e-08
Niben101Scf00150g02012	-6.11618	4.15215e-05
Niben101Scf05855g06014	-6.11606	1.38842e-10
Niben101Scf00185g04007	-5.1892	4.76388e-23
Niben101Scf01602g03005	-6.11585	1.24085e-15
Niben101Scf02621g02023	-4.44374	4.85377e-23
Niben101Scf03555g02022	-6.11531	0.00129366
Niben101Scf05536g01001	-3.09826	4.86816e-23
Niben101Scf02335g03005	-5.05654	4.89971e-23
Niben101Scf02541g01001	-6.1149	7.87337e-15
Niben101Scf05222g04012	-3.02558	4.94422e-23
Niben101Scf01025g01010	-2.43671	5.03204e-23
Niben101Scf00159g05004	-5.91574	5.04156e-23
Niben101Scf02030g05008	-6.11202	0.033771
Niben101Scf02653g06007	-3.46239	5.11345e-23
Niben101Scf07156g01005	-6.1105	3.09519e-05
Niben101Scf02283g00007	-5.33628	5.36185e-23
Niben101Scf00180g04010	-6.1063	0.000548254
Niben101Scf07984g02015	-3.01661	5.42582e-23
Niben101Scf08186g00013	-6.10434	0.00108275
Niben101Scf04992g00013	-6.10426	3.85147e-05
Niben101Scf23355g00024	-3.8466	5.52634e-23
Niben101Scf01671g06022	-6.10336	0.000435208
Niben101Scf04233g00011	-3.73773	5.91715e-23
Niben101Scf00887g02006	-6.10179	5.01845e-07
Niben101Scf01721g01003	-6.10133	1.05059e-19
Niben101Scf02581g00008	-6.10047	2.64269e-13
Niben101Scf31091g00006	-6.09884	1.64962e-10
Niben101Scf01326g02001	-4.70637	6.2505e-23
Niben101Scf02073g02001	-6.09489	0.000306547
Niben101Scf05811g06013	-4.4635	6.51157e-23
Niben101Scf00870g01001	-6.09274	0.00101549
Niben101Scf06560g02006	-6.08918	3.84339e-06
Niben101Scf01428g01008	-6.08818	0.00423056
Niben101Scf05422g00020	-6.08677	2.49226e-05
Niben101Scf07498g02020	-2.99791	7.54589e-23
Niben101Scf01178g01007	-6.08559	6.72696e-09
Niben101Scf08975g01010	-4.77991	7.77613e-23
Niben101Scf04207g01027	-4.02552	8.02349e-23
Niben101Scf05060g05004	-2.23497	8.07325e-23
Niben101Scf00709g03002	-6.08331	0.0186931
Niben101Scf03816g02010	-3.93967	8.08303e-23
Niben101Scf06976g01011	-6.08322	0.0128907
Niben101Scf01847g01001	-5.63162	8.40889e-23
Niben101Scf13188g00012	-2.65918	8.40889e-23
Niben101Scf07466g06001	-2.68686	8.4432e-23
Niben101Scf09343g01009	-6.07841	0.0462918
Niben101Scf05559g02012	-2.88662	9.06224e-23
Niben101Scf03274g01011	-2.21501	9.07709e-23
Niben101Scf20077g00032	-6.07746	0.000178187
Niben101Scf19307g00002	-3.94049	9.28155e-23
Niben101Scf03549g00004	-6.07277	2.2804e-15
Niben101Scf01373g01005	-6.07262	0.00062332
Niben101Scf03736g00008	-5.35041	9.6155e-23
Niben101Scf02167g00006	-6.07201	0.000267989
Niben101Scf00669g00008	-6.07178	7.97557e-08
Niben101Scf04674g01003	-3.20758	1.01102e-22
Niben101Scf12210g00001	-4.06011	1.03938e-22
Niben101Scf07639g00001	-2.97271	1.04354e-22
Niben101Scf09631g00003	-6.0669	9.06328e-14
Niben101Scf01009g01017	-6.06547	0.00414875
Niben101Scf04096g11021	-5.30747	1.0439e-22
Niben101Scf02668g00014	-5.85644	1.08257e-22
Niben101Scf04741g05002	-6.06079	0.000716854
Niben101Scf09929g02002	-2.66524	1.09504e-22
Niben101Scf02132g00026	-3.82594	1.10339e-22
Niben101Scf00647g02002	-6.05953	4.46378e-07
Niben101Scf01917g11015	-4.03245	1.12746e-22
Niben101Scf07001g01018	-6.05617	6.64992e-13
Niben101Scf02124g01021	-6.05549	7.8192e-12
Niben101Scf05737g00003	-3.67951	1.13883e-22
Niben101Scf09172g01012	-6.05507	5.7702e-18
Niben101Scf03573g00017	-4.11944	1.14221e-22
Niben101Scf02500g01016	-5.2703	1.1464e-22
Niben101Scf04096g05004	-6.05405	1.55461e-05
Niben101Scf02627g00020	-3.8831	1.15438e-22
Niben101Scf08108g00003	-3.79804	1.16088e-22
Niben101Ctg15201g00002	-5.5144	1.16527e-22
Niben101Scf05278g00007	-3.57732	1.20268e-22
Niben101Scf05151g03009	-5.36599	1.2171e-22
Niben101Scf01166g13001	-2.74171	1.22599e-22
Niben101Scf00504g06004	-6.04847	4.11011e-15
Niben101Scf03156g04007	-6.04807	0.00178787
Niben101Scf07086g00019	-2.96898	1.28346e-22
Niben101Ctg05793g00004	-6.04775	0.00529785
Niben101Scf02077g09003	-4.9485	1.30421e-22
Niben101Scf05750g03023	-6.04579	0.00179186
Niben101Scf06570g00008	-6.04538	0.000110615
Niben101Scf13411g00007	-2.9598	1.36204e-22
Niben101Scf01511g02020	-3.9469	1.36446e-22
Niben101Scf11891g01019	-6.04064	0.000195091
Niben101Scf00929g03016	-4.30052	1.37815e-22
Niben101Scf05206g03015	-6.04002	6.43194e-05
Niben101Scf03563g00035	-6.03726	0.00207952
Niben101Scf00509g03006	-6.03646	2.27548e-07
Niben101Scf06461g01002	-4.9374	1.43695e-22
Niben101Scf05348g01023	-5.732	1.43961e-22
Niben101Scf00690g07001	-6.03596	5.27498e-05
Niben101Scf07783g01018	-3.84488	1.44098e-22
Niben101Scf00579g01004	-6.03592	0.00255249
Niben101Scf04099g09001	-2.25958	1.46732e-22
Niben101Scf00340g01005	-6.03379	0.000717175
Niben101Scf01785g05008	-3.84867	1.57981e-22
Niben101Scf06094g00011	-6.03284	3.67962e-12
Niben101Scf00131g01009	-6.03157	0.00337915
Niben101Scf04103g11015	-6.02999	8.85988e-20
Niben101Ctg14099g00002	-6.02992	9.39908e-13
Niben101Scf02299g01001	-4.77849	1.68744e-22
Niben101Scf03584g06022	-3.8821	1.69606e-22
Niben101Scf03184g06001	-6.02883	4.53231e-15
Niben101Scf02562g02009	-6.02811	0.000282913
Niben101Scf01189g04024	-6.02755	0.0151836
Niben101Scf12672g00009	-6.02483	1.14159e-14
Niben101Scf14688g03005	-4.20315	1.73363e-22
Niben101Scf05413g07001	-6.02292	3.43459e-05
Niben101Scf04011g00009	-3.27368	1.75508e-22
Niben101Scf03271g02004	-3.99022	1.75705e-22
Niben101Scf04323g03001	-6.02267	6.23071e-14
Niben101Scf07226g07007	-5.88383	1.80491e-22
Niben101Scf10287g01017	-6.01963	3.24335e-09
Niben101Scf04419g01003	-4.11396	1.84112e-22
Niben101Scf01782g07006	-6.01887	0.00124033
Niben101Scf08355g04023	-6.01801	0.000228758
Niben101Scf01023g03008	-2.13687	1.92394e-22
Niben101Scf01338g04003	-6.01783	5.34521e-07
Niben101Ctg16098g00002	-6.01712	8.40833e-21
Niben101Scf05858g00001	-2.13067	1.98202e-22
Niben101Scf06860g00001	-6.01537	0.00201975
Niben101Scf06486g00002	-6.01526	0.000217611
Niben101Scf12443g02009	-6.01507	3.06088e-05
Niben101Scf23843g00012	-4.41842	2.13237e-22
Niben101Scf02832g02014	-3.98519	2.18596e-22
Niben101Scf03855g03006	-2.08704	2.25319e-22
Niben101Scf03284g07021	-3.62737	2.28781e-22
Niben101Scf08347g00001	-4.29236	2.55149e-22
Niben101Scf15156g01016	-6.01141	1.42717e-15
Niben101Scf02227g01008	-3.57121	2.60832e-22
Niben101Scf04000g01027	-6.00399	6.95843e-10
Niben101Scf04286g00018	-1.65218	2.67771e-22
Niben101Scf01372g01011	-4.71795	2.86891e-22
Niben101Scf02280g06011	-5.99921	7.95245e-05
Niben101Scf06190g06004	-5.99845	0.00676167
Niben101Scf00225g04006	-5.99534	0.0032737
Niben101Scf11383g00027	-4.78315	3.06782e-22
Niben101Scf04475g00006	-2.30766	3.1187e-22
Niben101Scf04953g09009	-5.99418	6.1973e-05
Niben101Scf12089g00029	-5.99398	0.000483883
Niben101Scf00635g09016	-3.84661	3.28587e-22
Niben101Scf07226g05005	-5.99214	4.2758e-10
Niben101Scf08673g00001	-5.99184	0.000354894
Niben101Scf08984g00007	-4.40857	3.31042e-22
Niben101Scf11084g01007	-5.99105	0.000918559
Niben101Scf00420g05003	-3.49155	3.55723e-22
Niben101Scf11366g02017	-5.98915	0.00449263
Niben101Scf04549g10022	-5.57394	3.5673e-22
Niben101Scf08711g00009	-5.98745	0.00790408
Niben101Scf02971g05016	-5.98638	1.08077e-15
Niben101Scf00376g01004	-5.98533	1.94219e-09
Niben101Scf06535g02007	-3.40944	3.67092e-22
Niben101Scf02280g09005	-4.39881	3.77198e-22
Niben101Scf11122g01024	-5.98214	0.000119635
Niben101Scf11899g00015	-1.89536	3.78744e-22
Niben101Scf02836g01002	-5.97987	1.40027e-19
Niben101Scf04174g05001	-3.27336	3.82605e-22
Niben101Scf01847g01012	-1.88989	3.86872e-22
Niben101Scf17336g00010	-4.30008	3.96337e-22
Niben101Scf03202g11003	-5.97808	0.000965064
Niben101Scf08368g01011	-3.73994	3.97625e-22
Niben101Scf01991g03009	-5.97753	8.09192e-09
Niben101Scf06349g02016	-3.26815	4.03509e-22
Niben101Scf01694g11001	-5.9772	1.53685e-09
Niben101Scf01797g03034	-5.19415	4.1436e-22
Niben101Scf02621g04022	-5.97714	7.53171e-14
Niben101Scf02063g06006	-3.74341	4.18318e-22
Niben101Scf01653g02017	-3.40764	4.30254e-22
Niben101Scf02463g00001	-3.48497	4.36824e-22
Niben101Scf04763g02009	-5.9733	7.45639e-21
Niben101Scf14179g00003	-5.97251	0.00114376
Niben101Scf04289g01011	-5.9717	3.14468e-11
Niben101Scf01259g10014	-5.96988	8.38922e-05
Niben101Scf09773g01014	-4.5948	4.73971e-22
Niben101Scf10366g00014	-2.41708	4.79057e-22
Niben101Scf01795g08010	-5.96888	0.00013865
Niben101Scf08804g03003	-5.85026	4.79253e-22
Niben101Scf04709g00004	-2.7212	4.81488e-22
Niben101Scf07044g00008	-5.96781	0.0143265
Niben101Scf04560g03004	-5.96438	0.000561069
Niben101Scf02525g03002	-3.87739	5.46521e-22
Niben101Scf06026g01006	-5.9573	7.13076e-14
Niben101Scf07668g00034	-5.95702	2.99781e-13
Niben101Scf00949g03003	-2.84709	5.55945e-22
Niben101Scf01738g07002	-5.95693	7.09081e-12
Niben101Scf01392g00012	-4.16225	5.63328e-22
Niben101Scf03116g03004	-5.95497	1.40257e-13
Niben101Scf01142g03003	-3.12506	5.73207e-22
Niben101Scf01267g01006	-3.1836	5.79661e-22
Niben101Scf09260g01011	-5.17433	5.86222e-22
Niben101Scf02174g03011	-4.54152	5.92694e-22
[truncated: 9,201 more rows]

## Sheet: WT_DOWN_XopQ_vs_EV_p05_lfc1
	log2FoldChange	padj
Niben101Ctg16210g00007	-23.995	2.22759e-30
Niben101Scf00176g06015	-3.04283	2.46725e-46
Niben101Scf02807g11019	-22.9288	1.61013e-14
Niben101Scf09387g00007	-9.67151	2.67128e-10
Niben101Scf02357g08010	-2.5569	8.69982e-36
Niben101Scf08178g00008	-5.48757	6.14865e-34
Niben101Scf04765g00011	-2.7276	2.62273e-32
Niben101Scf03277g01003	-8.652	3.73907e-10
Niben101Scf08422g00003	-4.79333	8.96743e-32
Niben101Scf03985g04027	-3.15563	1.65951e-30
Niben101Scf08266g00003	-2.31154	2.20704e-30
Niben101Scf04838g02010	-8.34073	7.14942e-07
Niben101Scf09590g03007	-2.06694	2.55978e-30
Niben101Scf04113g07011	-8.32515	7.5414e-09
Niben101Scf02658g05007	-3.70253	1.23157e-29
Niben101Scf08755g02024	-8.29054	5.77637e-09
Niben101Scf00927g08001	-3.92456	1.47632e-29
Niben101Scf02576g00011	-4.11726	1.6257e-29
Niben101Scf05553g01006	-3.38267	2.26845e-29
Niben101Scf31270g00002	-8.09847	1.39872e-07
Niben101Scf00614g00028	-3.56206	3.9945e-29
Niben101Scf27717g00001	-5.4833	3.46741e-28
Niben101Scf02864g10002	-8.01431	1.65613e-07
Niben101Scf11812g00029	-2.05108	3.56446e-28
Niben101Scf00055g04003	-4.19757	3.36424e-26
Niben101Scf03886g03003	-5.59502	6.28593e-26
Niben101Scf03360g01003	-2.96762	1.21194e-25
Niben101Scf06726g00034	-4.33844	4.86749e-25
Niben101Scf00630g00004	-4.67068	1.89886e-24
Niben101Scf01041g04001	-4.24819	4.36746e-24
Niben101Scf00823g01012	-7.79044	2.16183e-07
Niben101Scf03868g01015	-3.63951	4.59252e-24
Niben101Scf13250g01003	-7.77761	0.000201396
Niben101Scf17513g00002	-7.76651	3.59342e-08
Niben101Scf05830g03003	-4.12908	3.5785e-23
Niben101Scf37563g00006	-7.74419	1.00351e-07
Niben101Scf00883g12009	-7.7119	0.000134961
Niben101Scf03494g04003	-7.67161	4.32282e-08
Niben101Scf04903g01016	-3.34249	1.15433e-22
Niben101Scf08692g00001	-7.64534	7.4708e-08
Niben101Scf00594g00001	-7.58797	6.03612e-08
Niben101Scf01374g13005	-7.56432	9.90117e-08
Niben101Scf07247g01002	-7.54045	7.37155e-08
Niben101Scf01341g03006	-7.50391	4.58731e-05
Niben101Scf01470g00001	-7.48299	2.56803e-07
Niben101Scf03860g03001	-7.48013	1.52891e-07
Niben101Scf03939g01001	-1.98459	7.24575e-21
Niben101Scf05348g02002	-7.47789	3.24775e-07
Niben101Scf05382g03008	-2.85882	7.40446e-21
Niben101Scf01171g04009	-3.18463	1.56296e-20
Niben101Scf05977g01001	-7.36553	7.11287e-08
Niben101Scf07882g01001	-7.3593	8.68121e-07
Niben101Scf08973g00018	-3.69414	9.8175e-20
Niben101Scf09345g00013	-3.88596	9.82622e-20
Niben101Scf11264g01004	-7.35004	3.52673e-07
Niben101Scf10157g01009	-2.54264	1.05722e-19
Niben101Scf11588g00024	-3.84163	1.05722e-19
Niben101Scf15903g01012	-3.37324	1.05722e-19
Niben101Scf25043g00002	-7.26215	1.31732e-07
Niben101Scf03494g04004	-7.24688	7.03597e-07
Niben101Scf06528g03001	-4.07187	1.72619e-19
Niben101Scf01635g03001	-7.24603	6.07316e-07
Niben101Scf07576g01015	-3.02488	2.02953e-19
Niben101Scf04414g00004	-7.2342	1.28712e-07
Niben101Scf04301g02007	-1.36381	2.54001e-19
Niben101Scf13505g01001	-4.8168	2.54001e-19
Niben101Scf01046g03010	-4.71558	2.54962e-19
Niben101Scf07508g08003	-3.28223	2.82967e-19
Niben101Scf05370g01006	-7.18425	6.23266e-07
Niben101Scf02026g03009	-7.1798	2.02499e-06
Niben101Scf01032g00006	-2.41904	3.444e-19
Niben101Scf03160g01004	-7.16879	5.60287e-05
Niben101Scf00108g01009	-7.16327	0.000976124
Niben101Scf10448g01003	-4.48234	4.73902e-19
Niben101Scf18347g00001	-2.7606	8.81068e-19
Niben101Scf06275g04004	-7.1302	1.0331e-05
Niben101Scf00481g04007	-7.11827	8.68406e-07
Niben101Scf06826g07003	-4.67141	1.09531e-18
Niben101Scf00726g02017	-7.10391	0.00908831
Niben101Scf01181g01007	-4.3948	1.12177e-18
Niben101Scf01593g04006	-7.09869	4.94869e-07
Niben101Scf00823g00001	-7.07273	2.89887e-05
Niben101Scf01972g04006	-3.73086	1.3193e-18
Niben101Scf09701g03004	-7.07092	9.6591e-06
Niben101Scf03169g06008	-4.73807	1.5245e-18
Niben101Scf09517g01008	-3.33554	1.84487e-18
Niben101Scf32747g00001	-6.9982	3.30989e-06
Niben101Scf06249g00005	-6.96985	2.05175e-11
Niben101Scf08652g00013	-4.05597	4.02545e-18
Niben101Scf10067g02023	-2.3566	4.06231e-18
Niben101Scf00202g07004	-6.95617	7.4056e-06
Niben101Scf03214g00006	-2.38313	4.07248e-18
Niben101Scf09885g01016	-6.94752	1.8001e-06
Niben101Scf11137g00006	-3.54321	4.75805e-18
Niben101Scf01188g00024	-6.93352	4.69582e-05
Niben101Scf06631g00013	-3.66999	7.10922e-18
Niben101Scf12983g00004	-6.92033	2.83649e-05
Niben101Scf07228g00004	-6.91668	4.36715e-06
Niben101Scf00202g02008	-2.49724	1.07495e-17
Niben101Scf04007g01012	-2.92646	1.49433e-17
Niben101Scf04042g00001	-6.86626	3.53817e-06
Niben101Scf07663g00007	-6.86321	4.62944e-06
Niben101Scf09284g01003	-2.88148	1.51917e-17
Niben101Scf08033g02012	-3.44646	1.55878e-17
Niben101Scf01085g02012	-6.85914	1.62099e-06
Niben101Scf06909g04003	-2.52575	1.6813e-17
Niben101Scf00163g15011	-4.27623	1.72678e-17
Niben101Scf00229g06005	-3.77974	3.53678e-17
Niben101Ctg14095g00001	-6.79888	6.07851e-09
Niben101Scf06349g02013	-2.34291	5.28404e-17
Niben101Scf03814g00003	-6.75611	1.35966e-05
Niben101Scf01817g01001	-6.7375	3.50882e-05
Niben101Scf03370g04009	-2.06087	1.43578e-16
Niben101Scf06607g00001	-4.41472	1.58401e-16
Niben101Scf03385g06010	-6.72083	1.88799e-06
Niben101Scf01001g01001	-2.5205	1.90969e-16
Niben101Scf20887g00008	-6.69088	2.13011e-07
Niben101Scf04481g00023	-2.69048	2.58153e-16
Niben101Scf02983g02002	-6.68758	1.00546e-05
Niben101Scf03894g02017	-4.72201	2.62061e-16
Niben101Scf01518g02002	-6.68649	1.76191e-05
Niben101Scf04494g00022	-4.02053	2.89426e-16
Niben101Scf01219g03010	-6.66954	1.57047e-05
Niben101Scf04212g00015	-6.66876	6.20568e-06
Niben101Scf08329g00002	-6.63298	7.59609e-06
Niben101Scf11264g01029	-2.68764	4.85208e-16
Niben101Scf01022g02008	-2.87207	5.56584e-16
Niben101Scf01240g07012	-6.60663	5.45271e-10
Niben101Scf04847g00002	-2.56504	5.68477e-16
Niben101Scf07586g02002	-6.60261	6.32054e-06
Niben101Scf03011g01021	-6.59148	3.78112e-05
Niben101Scf12789g00027	-4.29652	5.69585e-16
Niben101Scf07309g00003	-2.34573	5.7223e-16
Niben101Scf18293g00003	-6.59014	0.00131523
Niben101Scf08134g01005	-2.39364	6.41181e-16
Niben101Scf01143g03007	-6.55077	0.000288194
Niben101Scf01240g07003	-4.14886	8.93606e-16
Niben101Scf01895g00020	-6.54455	4.8794e-08
Niben101Scf04922g00004	-3.19999	1.02406e-15
Niben101Scf01506g03005	-6.53067	1.72936e-05
Niben101Scf01824g00013	-3.65787	1.03804e-15
Niben101Scf00739g02003	-6.51393	2.50322e-05
Niben101Scf03867g02041	-3.64778	1.08751e-15
Niben101Scf03457g01001	-6.49768	0.00045986
Niben101Scf01795g18004	-6.49408	4.30437e-06
Niben101Scf01249g06014	-2.83934	1.8966e-15
Niben101Scf20506g00006	-6.48012	3.12882e-05
Niben101Scf00984g08003	-2.44282	2.04683e-15
Niben101Scf17398g00005	-6.47565	2.6767e-05
Niben101Scf08341g11004	-6.4746	1.19019e-05
Niben101Scf04779g01006	-2.10749	2.63507e-15
Niben101Scf17891g03008	-6.47449	8.20578e-06
Niben101Scf09097g00008	-1.49423	2.8316e-15
Niben101Scf21895g00005	-6.43744	2.54111e-05
Niben101Scf03930g04019	-6.43535	1.39894e-05
Niben101Scf06504g00002	-6.12741	4.26525e-15
Niben101Scf11670g02015	-3.63959	4.40862e-15
Niben101Ctg16317g00001	-6.42497	0.000145231
Niben101Scf08467g03010	-6.4082	0.00061934
Niben101Scf08651g02001	-4.1679	4.73919e-15
Niben101Scf01105g03002	-2.22817	5.21207e-15
Niben101Scf03644g03019	-2.77473	5.21207e-15
Niben101Scf02083g03005	-6.37785	0.00467978
Niben101Scf01964g03005	-6.37688	1.35037e-13
Niben101Scf01150g01012	-5.73305	5.91864e-15
Niben101Scf04820g03002	-6.37247	0.000178138
Niben101Scf01155g04007	-3.84908	6.36799e-15
Niben101Scf00307g01015	-6.36644	0.000153848
Niben101Scf05177g03023	-5.49938	6.71065e-15
Niben101Scf05369g00007	-2.95298	6.72607e-15
Niben101Scf02059g03004	-6.3477	0.000981932
Niben101Scf04503g01013	-6.32491	1.11756e-05
Niben101Scf01694g09005	-6.32383	1.28178e-07
Niben101Scf00563g03001	-2.69286	1.86637e-14
Niben101Scf10316g01005	-6.30392	1.64096e-05
Niben101Scf06716g01002	-2.46454	2.12969e-14
Niben101Scf02408g04020	-6.29037	0.000205064
Niben101Scf03926g00001	-2.12773	2.5607e-14
Niben101Scf04240g03001	-4.06466	2.7204e-14
Niben101Scf10986g00001	-3.86397	3.00081e-14
Niben101Scf00108g02006	-6.26493	0.000163796
Niben101Scf01642g03011	-2.57826	3.42647e-14
Niben101Scf06779g00008	-2.96811	3.48823e-14
Niben101Scf05229g04025	-6.24555	0.0127691
Niben101Scf00185g04007	-4.19251	4.11393e-14
Niben101Scf00895g00019	-6.23263	5.03901e-05
Niben101Scf07339g02015	-2.68089	4.12973e-14
Niben101Scf01437g03008	-6.22809	0.000288014
Niben101Scf00307g04006	-6.22459	7.49096e-05
Niben101Scf06358g00012	-3.39408	4.32916e-14
Niben101Scf13935g00003	-2.86258	4.32916e-14
Niben101Scf21684g00013	-6.20555	0.0148037
Niben101Scf03804g09010	-4.75573	4.61615e-14
Niben101Scf01855g00004	-4.18992	4.70661e-14
Niben101Scf02494g09005	-6.19208	6.166e-05
Niben101Scf02583g00004	-2.71333	5.01681e-14
Niben101Scf07783g01018	-3.13096	5.04598e-14
Niben101Scf07026g00016	-3.01109	5.17636e-14
Niben101Scf02455g01011	-1.67092	5.57964e-14
Niben101Scf00246g01001	-3.48606	5.64154e-14
Niben101Scf03504g05001	-6.14609	2.29066e-05
Niben101Scf02494g01018	-3.29383	6.06109e-14
Niben101Ctg12976g00003	-6.12985	9.70942e-05
Niben101Scf00063g13014	-3.71122	1.10028e-13
Niben101Scf04643g04001	-6.1217	6.64228e-06
Niben101Scf04033g03017	-6.11991	2.92153e-05
Niben101Scf02077g04009	-2.66992	1.29204e-13
Niben101Scf00712g16028	-4.06207	1.32876e-13
Niben101Scf01731g05006	-6.09991	1.19851e-11
Niben101Scf04184g04005	-6.07911	0.00199251
Niben101Scf08690g02001	-2.53988	1.54957e-13
Niben101Scf05761g01038	-6.0637	0.000415596
Niben101Scf11009g00040	-2.84858	1.67315e-13
Niben101Scf00725g03014	-4.04712	1.72044e-13
Niben101Scf05931g03010	-6.04879	6.23738e-13
Niben101Scf00410g01018	-6.0413	0.000368529
Niben101Scf00332g09009	-1.9776	2.24086e-13
Niben101Scf09455g01020	-6.03976	6.5337e-05
Niben101Scf03747g03001	-6.03689	0.000195575
Niben101Scf05378g01004	-3.41645	2.36847e-13
Niben101Scf05750g04002	-2.59492	2.42682e-13
Niben101Scf09321g00005	-4.32637	3.01062e-13
Niben101Scf11723g01004	-6.01955	8.32359e-05
Niben101Scf02358g02002	-2.56314	3.03241e-13
Niben101Scf04396g02018	-6.01137	8.67303e-05
Niben101Scf02819g00003	-2.27844	3.24239e-13
Niben101Scf01495g01001	-6.00804	0.000126121
Niben101Scf06748g00004	-6.00548	0.000196876
Niben101Scf01293g00002	-1.64826	3.74873e-13
Niben101Scf07058g00004	-6.00362	0.000317382
Niben101Scf02714g07006	-6.00121	0.00142366
Niben101Scf00369g13007	-3.60619	4.93678e-13
Niben101Scf04158g00001	-5.99889	3.40376e-05
Niben101Scf12382g00008	-3.23744	5.0782e-13
Niben101Scf03961g00003	-5.99521	0.00616045
Niben101Scf06017g01010	-2.78797	5.59589e-13
Niben101Scf02541g10027	-5.99222	0.000429828
Niben101Scf06823g02005	-3.1753	5.87246e-13
Niben101Scf08516g03003	-5.96646	0.00017183
Niben101Scf01085g02008	-3.68102	6.69559e-13
Niben101Scf01166g18016	-5.95894	0.00041512
Niben101Scf08178g00009	-2.51539	6.92589e-13
Niben101Scf34790g00004	-1.11044	7.82396e-13
Niben101Scf04223g01035	-4.33461	8.59142e-13
Niben101Scf09092g02011	-4.35302	9.91236e-13
Niben101Scf02271g01004	-5.93408	0.00959973
Niben101Scf01143g07002	-5.92915	0.000707741
Niben101Scf02069g00019	-2.35824	1.11038e-12
Niben101Scf06743g00015	-3.15324	1.11038e-12
Niben101Scf06058g00015	-5.08723	1.1178e-12
Niben101Scf04270g00001	-3.61582	1.12155e-12
Niben101Scf01795g04024	-3.08182	1.20219e-12
Niben101Scf08977g00006	-5.90279	0.00117492
Niben101Scf04044g16001	-2.63511	1.2881e-12
Niben101Scf02280g01006	-3.29825	1.37585e-12
Niben101Scf05917g02002	-5.88293	8.35724e-05
Niben101Scf08565g00001	-2.37849	1.43258e-12
Niben101Ctg14086g00004	-2.54882	1.43615e-12
Niben101Scf02895g02003	-5.84872	0.00013941
Niben101Scf03644g00004	-3.06037	1.44527e-12
Niben101Scf09760g04002	-5.83345	1.00752e-05
Niben101Scf01326g08021	-2.85778	1.53451e-12
Niben101Scf04951g03026	-2.39382	1.56584e-12
Niben101Scf02387g00010	-4.12223	1.69463e-12
Niben101Scf04019g05010	-5.82708	0.0011277
Niben101Scf06958g00007	-1.90217	1.75269e-12
Niben101Scf05206g03015	-5.82009	0.000409928
Niben101Scf01903g01001	-3.01688	1.81093e-12
Niben101Scf00739g02023	-4.47823	1.93818e-12
Niben101Scf06968g00020	-5.81682	7.53273e-09
Niben101Scf00028g00002	-5.81637	0.000200994
Niben101Scf00522g01022	-5.81256	0.00117531
Niben101Scf04231g01025	-3.095	2.00544e-12
Niben101Scf01227g03004	-5.80743	0.0368237
Niben101Scf03376g05023	-2.61926	2.13029e-12
Niben101Scf01176g01026	-5.79785	0.000577321
Niben101Scf07027g00009	-2.15882	2.1734e-12
Niben101Scf00163g01009	-2.95672	2.43374e-12
Niben101Scf02895g01012	-5.7701	9.27271e-05
Niben101Scf01020g01004	-5.76185	0.000338845
Niben101Scf05618g04001	-5.75992	0.00258435
Niben101Scf03245g06006	-5.75082	0.015983
Niben101Scf10007g00001	-2.66639	3.58321e-12
Niben101Scf03027g01003	-2.72221	3.62798e-12
Niben101Scf03224g05007	-5.74722	0.000782492
Niben101Scf01374g01004	-3.60742	3.70417e-12
Niben101Scf04271g00004	-5.74452	0.014066
Niben101Scf11737g00029	-2.71092	3.82947e-12
Niben101Scf14805g04011	-1.78195	3.82947e-12
Niben101Scf04375g10010	-2.34132	4.09104e-12
Niben101Scf08871g01002	-4.45132	4.83885e-12
Niben101Scf03184g07008	-5.72153	0.00128914
Niben101Scf00226g02002	-5.7173	2.51904e-05
Niben101Scf05385g02008	-2.85771	5.03613e-12
Niben101Scf09924g01005	-5.71156	0.0393924
Niben101Scf09409g01013	-5.70557	5.42533e-06
Niben101Scf20727g00001	-5.70528	0.00241502
Niben101Scf01052g06002	-5.70225	0.000674728
Niben101Scf03147g02010	-5.69862	0.0035564
Niben101Scf00140g00002	-3.91413	5.93293e-12
Niben101Scf04918g08007	-1.50344	5.93293e-12
Niben101Scf00536g15017	-5.6973	0.000171152
Niben101Scf13558g01018	-5.69003	0.000230281
Niben101Scf07788g04025	-2.7651	7.06452e-12
Niben101Scf01799g00001	-5.67926	3.19703e-05
Niben101Scf02794g06016	-3.46057	7.17589e-12
Niben101Scf16106g00003	-5.67097	0.000315922
Niben101Scf03706g02015	-5.66895	0.000453272
Niben101Scf00905g06006	-5.65533	0.000392831
Niben101Scf01259g10022	-5.64854	0.00659019
Niben101Scf12330g02013	-1.7938	9.65884e-12
Niben101Scf02280g06011	-5.64762	0.000711768
Niben101Scf06248g00007	-2.08848	1.09436e-11
Niben101Scf10749g01006	-5.64315	0.000232125
Niben101Scf16416g03001	-5.64175	0.00236973
Niben101Scf07648g01017	-3.03044	1.25733e-11
Niben101Scf00807g01005	-5.62872	0.000674147
Niben101Scf02908g03011	-5.61982	0.000302526
Niben101Scf00949g02006	-2.30654	1.38078e-11
Niben101Scf09596g00002	-4.35339	1.38532e-11
Niben101Scf06361g07023	-1.32188	1.43911e-11
Niben101Scf07223g00003	-5.6068	0.000310215
Niben101Scf06350g00013	-1.72044	1.48382e-11
Niben101Scf06524g02022	-5.60653	0.0013176
Niben101Scf03595g13001	-2.92274	1.50863e-11
Niben101Scf00393g03008	-5.60076	0.000709694
Niben101Scf11251g00008	-5.59685	3.32967e-05
Niben101Scf07350g00001	-2.12586	1.71472e-11
Niben101Scf00213g02004	-5.59539	0.000224827
Niben101Scf05154g01012	-5.59528	0.000257517
Niben101Scf01222g01011	-3.51279	1.82208e-11
Niben101Scf01639g07001	-5.59382	0.00131886
Niben101Scf01739g08016	-5.59293	3.52858e-05
Niben101Scf03488g03004	-4.27006	1.83547e-11
Niben101Scf05434g03014	-3.45796	1.85676e-11
Niben101Scf04283g10002	-2.80764	1.91034e-11
Niben101Scf00870g15008	-1.73388	1.94894e-11
Niben101Scf00089g04004	-5.57576	0.00127252
Niben101Scf02125g00015	-5.57254	0.00092733
Niben101Scf06423g03026	-5.57049	0.0069345
Niben101Scf04284g00021	-3.48789	2.0558e-11
Niben101Scf02250g00006	-5.56777	5.08313e-09
Niben101Scf01863g01008	-5.56699	0.0160543
Niben101Scf07580g07003	-5.56433	0.000445842
Niben101Scf01842g06006	-3.66716	2.21319e-11
Niben101Scf04870g01004	-5.56181	0.000656041
Niben101Scf04099g09001	-1.6489	2.21445e-11
Niben101Scf11756g03011	-5.56152	0.000247381
Niben101Scf01972g03002	-5.56081	0.000341984
Niben101Scf03231g00007	-3.58444	2.29862e-11
Niben101Scf00279g01014	-5.55975	0.000393975
Niben101Scf12852g00002	-2.69526	2.44852e-11
Niben101Scf08872g00009	-5.55886	0.000617603
Niben101Scf01738g07002	-5.55434	1.89797e-09
Niben101Scf01887g00004	-5.55409	0.00442882
Niben101Scf00916g01008	-3.00167	2.63875e-11
Niben101Scf03009g01006	-3.65515	2.63875e-11
Niben101Scf05645g06005	-5.54992	0.0287174
Niben101Scf04020g06013	-2.08152	2.92178e-11
Niben101Scf04783g11001	-4.19452	3.31305e-11
Niben101Scf06009g00028	-5.53255	0.0142579
Niben101Scf09996g01001	-2.39065	3.31829e-11
Niben101Scf06252g01025	-2.93252	3.36354e-11
Niben101Scf00355g04002	-5.53044	0.0268591
Niben101Scf11312g01007	-2.59158	3.36895e-11
Niben101Scf02502g08002	-5.52629	0.00257127
Niben101Scf05437g01008	-5.52112	0.00111167
Niben101Scf03600g02023	-5.11624	3.66033e-11
Niben101Scf00457g13007	-5.51487	5.70961e-05
Niben101Scf28250g00015	-5.5085	0.0019893
Niben101Scf06868g00003	-3.09611	3.85907e-11
Niben101Scf00991g10002	-5.5009	0.000678264
Niben101Scf03147g01002	-1.40502	3.92689e-11
Niben101Scf01697g19001	-2.1826	4.55457e-11
Niben101Scf08088g04005	-5.48639	0.000177032
Niben101Scf03397g00002	-4.40193	4.6486e-11
Niben101Scf04632g00008	-5.4845	0.000864431
Niben101Scf00276g07003	-5.48343	0.00274047
Niben101Scf09387g00009	-2.69502	4.66336e-11
Niben101Scf00902g06003	-2.64106	4.74818e-11
Niben101Scf01820g00004	-5.483	0.00372887
Niben101Scf04797g00020	-5.48276	0.00105407
Niben101Scf05368g02016	-2.79279	4.79026e-11
Niben101Scf00898g01009	-2.03838	4.93318e-11
Niben101Scf01894g02004	-5.4761	3.14751e-09
Niben101Scf03374g08018	-2.22292	4.96617e-11
Niben101Scf03098g00010	-5.46806	0.00110477
Niben101Scf10332g01008	-5.46762	0.000467575
Niben101Scf02771g02005	-3.39374	6.09071e-11
Niben101Scf00220g05017	-5.46466	6.55717e-05
Niben101Scf06734g00014	-5.46206	0.00035545
Niben101Scf04600g00005	-5.45642	9.76775e-05
Niben101Scf02468g11017	-5.45598	0.000492443
Niben101Scf03100g00002	-5.45396	0.000331768
Niben101Scf05108g02017	-5.44255	0.00126617
Niben101Scf07907g00009	-3.32759	7.50171e-11
Niben101Scf01847g08012	-1.2995	7.73204e-11
Niben101Scf09774g00001	-5.42635	2.37225e-07
Niben101Scf11756g01023	-2.6465	7.98975e-11
Niben101Scf03016g00008	-1.84181	7.99406e-11
Niben101Scf01520g03002	-5.42368	0.000376296
Niben101Scf03628g14017	-5.42184	0.000777757
Niben101Scf05030g01004	-4.41741	8.0667e-11
Niben101Scf05306g04011	-5.41351	0.000786293
Niben101Scf04400g03002	-2.0554	8.11333e-11
Niben101Scf03202g11003	-5.40815	0.0077553
Niben101Scf09089g01019	-3.56709	8.14622e-11
Niben101Scf03425g00005	-1.09406	8.44139e-11
Niben101Scf02571g03002	-5.4028	0.000372515
Niben101Scf06631g00010	-4.75399	8.53068e-11
Niben101Scf13522g01010	-5.40234	1.06811e-09
Niben101Scf09924g01002	-5.40152	5.75558e-09
Niben101Scf02175g05002	-5.39592	0.0180117
Niben101Scf00752g03015	-5.39541	0.00147517
Niben101Scf03979g02010	-1.37128	1.00273e-10
Niben101Scf02222g02007	-5.38684	6.13895e-07
Niben101Scf02976g00007	-1.30557	1.02299e-10
Niben101Scf00202g04006	-5.38151	0.00242958
Niben101Scf01063g11008	-2.47213	1.06847e-10
Niben101Ctg11776g00001	-5.37688	0.00213223
Niben101Scf06570g03017	-2.07002	1.08963e-10
Niben101Scf10820g01004	-5.3746	0.00629893
Niben101Scf00152g18002	-2.08498	1.0974e-10
Niben101Scf04845g00030	-5.37087	0.0124176
Niben101Scf00033g07011	-5.36219	0.000578685
Niben101Scf03753g00018	-1.81951	1.11173e-10
Niben101Scf03923g06001	-5.36028	0.00159274
Niben101Scf10524g03007	-5.35807	2.20692e-09
Niben101Scf08929g00003	-5.35305	0.00025639
Niben101Scf05206g00010	-5.34879	0.00495541
Niben101Scf01027g01010	-2.3456	1.21453e-10
Niben101Scf02612g00003	-2.98272	1.23507e-10
Niben101Scf07395g00029	-3.54596	1.2368e-10
Niben101Scf00397g05008	-2.72543	1.32316e-10
Niben101Scf01022g03007	-5.33335	0.00125638
Niben101Scf03302g00011	-5.33328	0.000306816
Niben101Scf05330g00009	-1.54246	1.37575e-10
Niben101Scf01795g04037	-2.25755	1.41922e-10
Niben101Scf02798g05016	-2.67825	1.43185e-10
Niben101Scf00176g00005	-2.48856	1.54412e-10
Niben101Scf02207g11011	-5.31769	0.0184095
Niben101Scf01673g03001	-1.74241	1.61508e-10
Niben101Scf04537g01010	-5.3169	0.00075783
Niben101Scf12214g00007	-5.30381	0.000415596
Niben101Scf04396g02005	-3.82199	1.67198e-10
Niben101Scf04664g01005	-5.3029	0.00330771
Niben101Scf08576g01014	-2.58793	2.03821e-10
Niben101Scf05326g00011	-2.85653	2.06202e-10
Niben101Scf10124g01002	-3.94001	2.07036e-10
Niben101Ctg15793g00001	-5.29417	0.00361759
Niben101Scf06119g02002	-2.58279	2.10263e-10
Niben101Scf00370g03012	-5.291	0.00578918
Niben101Scf03503g01006	-3.28036	2.28271e-10
Niben101Scf00048g01007	-5.28801	5.20561e-05
Niben101Scf11254g00007	-3.00097	2.34401e-10
Niben101Scf00167g00015	-2.11171	2.34933e-10
Niben101Scf06524g02021	-5.28666	0.00742138
Niben101Scf02537g21009	-5.28556	0.00561647
Niben101Scf02073g02001	-5.28157	0.00531572
Niben101Scf03723g04003	-5.28144	9.57916e-05
Niben101Scf00546g06004	-3.12189	2.69846e-10
Niben101Scf05156g01011	-5.27462	0.00445393
Niben101Scf02982g03019	-3.44506	2.71623e-10
Niben101Scf08702g02004	-5.26961	0.000115248
Niben101Scf05203g03013	-5.26854	0.00108006
Niben101Scf00975g01004	-5.26847	5.4792e-05
Niben101Scf04122g00001	-4.33522	2.76016e-10
Niben101Scf19214g00004	-5.26397	0.00427812
Niben101Scf03446g10010	-3.80688	2.79502e-10
Niben101Scf00083g04033	-1.53627	2.82384e-10
Niben101Scf06789g04016	-2.51916	2.82384e-10
Niben101Scf01045g00007	-1.62357	2.82563e-10
Niben101Scf06311g00001	-4.71112	2.84418e-10
Niben101Scf11299g00001	-5.24769	0.00957998
Niben101Scf01948g00005	-1.66393	2.91921e-10
Niben101Scf06397g03008	-5.24404	0.0493036
Niben101Scf08937g00017	-2.9581	3.00955e-10
Niben101Scf02738g01012	-5.24033	0.00656374
Niben101Scf08326g00023	-4.35745	3.01481e-10
Niben101Scf00046g02003	-2.44426	3.03476e-10
Niben101Scf02740g12007	-5.2403	0.000541771
Niben101Scf06578g02005	-5.23988	0.00917075
Niben101Scf03820g02010	-1.95532	3.07977e-10
Niben101Scf06529g02012	-5.23265	0.00176141
Niben101Scf07109g00007	-4.41643	3.24715e-10
Niben101Scf18703g00007	-2.87385	3.24715e-10
Niben101Scf01695g01016	-3.07024	3.49778e-10
Niben101Scf12846g00010	-1.80991	3.50211e-10
Niben101Scf02749g05042	-5.212	0.000695628
Niben101Scf05972g02009	-1.5201	3.673e-10
Niben101Scf02798g05010	-5.21014	0.00505964
Niben101Scf01750g01003	-1.87211	3.73143e-10
Niben101Scf02237g09042	-5.20475	3.85996e-05
Niben101Scf04067g06017	-5.20272	1.72939e-06
Niben101Scf01951g00025	-5.19911	0.000567558
Niben101Scf03600g02024	-4.0628	3.94417e-10
Niben101Scf07703g01002	-5.19647	3.41073e-06
Niben101Scf02805g07010	-2.53475	4.1221e-10
Niben101Scf06688g01009	-2.49997	4.36239e-10
Niben101Scf01677g03004	-1.18321	4.41518e-10
Niben101Scf00898g01008	-5.18542	0.00364721
Niben101Scf02474g01021	-1.57372	4.43526e-10
Niben101Scf11688g01035	-5.18185	0.0102045
Niben101Scf13549g00004	-5.17453	0.0342628
Niben101Scf00506g01016	-5.17397	0.00460569
Niben101Scf05890g02009	-2.7674	5.21101e-10
Niben101Scf06984g02001	-5.17378	0.00332856
Niben101Scf04714g00004	-5.16625	0.000168849
Niben101Scf05030g03005	-5.16614	0.0182965
Niben101Scf17612g01005	-5.16312	0.00112393
Niben101Scf00173g06003	-5.16113	0.00147611
Niben101Scf02117g00006	-1.74827	5.65451e-10
Niben101Ctg13994g00001	-5.15671	0.00356651
Niben101Scf01697g17008	-3.03663	6.17012e-10
Niben101Scf03439g03004	-2.83024	6.20019e-10
Niben101Scf03695g00004	-5.15322	0.00076475
Niben101Scf03804g02003	-2.41801	6.23879e-10
Niben101Scf00109g05011	-4.98558	6.24139e-10
Niben101Scf02015g04012	-5.15301	0.00652485
Niben101Scf02853g06014	-5.14884	0.00115805
Niben101Scf09456g00020	-5.14685	0.00123739
Niben101Scf00182g06002	-2.55236	6.46398e-10
Niben101Scf03283g00004	-5.1431	0.00154586
Niben101Scf05676g03004	-5.1409	0.00127252
Niben101Scf01626g04008	-5.136	0.000134649
Niben101Scf08637g00009	-3.264	6.94235e-10
Niben101Scf04398g06021	-5.13349	0.00213904
Niben101Scf00317g11013	-2.19314	6.97148e-10
Niben101Scf12373g01003	-5.1282	0.00571955
Niben101Scf03414g02002	-2.56473	7.01342e-10
Niben101Scf01847g02007	-5.12412	0.00625438
Niben101Scf11356g00014	-4.62074	7.092e-10
Niben101Scf37365g00007	-4.14156	7.16632e-10
Niben101Scf09530g01010	-2.10009	7.21054e-10
Niben101Scf12994g02001	-5.11695	0.0119789
Niben101Scf03768g03025	-5.11591	0.0337964
Niben101Scf02207g05005	-1.75598	7.56882e-10
Niben101Scf04316g00001	-3.41178	7.56882e-10
Niben101Scf06412g01004	-5.11257	0.00751739
Niben101Scf00152g18004	-1.56963	8.09251e-10
Niben101Scf02459g09001	-5.11254	0.0173756
Niben101Scf00157g06005	-5.11143	5.05456e-05
Niben101Scf06076g00011	-2.43651	8.12579e-10
Niben101Scf08975g02034	-5.1113	0.00332083
Niben101Scf06172g04005	-5.11048	0.00271545
Niben101Scf08814g00012	-2.76638	8.36186e-10
Niben101Scf30946g00016	-5.10642	2.36331e-08
Niben101Scf00088g01012	-5.10515	0.00159665
Niben101Scf01526g04015	-5.10276	0.00140291
Niben101Scf02854g02005	-3.46586	8.41439e-10
Niben101Scf01396g02012	-5.09129	0.00198708
Niben101Scf05551g00020	-3.84298	8.78195e-10
Niben101Scf02730g01028	-2.14283	8.97995e-10
Niben101Scf05494g00013	-5.08148	2.17204e-07
Niben101Scf00167g00037	-5.08057	0.00288975
Niben101Scf01954g01001	-2.52503	9.06087e-10
Niben101Scf02125g00014	-5.07511	0.00519316
Niben101Scf01406g00004	-3.17213	9.70695e-10
Niben101Scf10638g02001	-5.06872	0.00326669
Niben101Scf07026g00018	-5.06	0.000220712
Niben101Scf00414g10013	-5.0586	0.0130975
Niben101Scf04419g01003	-2.78248	9.92588e-10
Niben101Scf00494g08002	-5.0568	0.00738601
Niben101Scf01075g01013	-3.30174	1.0069e-09
Niben101Ctg15371g00001	-5.05588	0.00374197
Niben101Scf00437g00017	-5.05582	0.00347761
Niben101Scf07160g00025	-5.05283	0.00508119
Niben101Scf02207g12004	-5.05093	0.000627972
Niben101Scf03157g00006	-2.01359	1.1142e-09
Niben101Scf08586g05005	-1.86623	1.1142e-09
Niben101Scf10650g01009	-5.04902	0.000199365
Niben101Scf04170g00006	-4.83101	1.1157e-09
Niben101Scf10835g00001	-5.04489	5.96845e-06
Niben101Scf03693g02001	-5.04252	0.0377787
Niben101Ctg09867g00003	-5.04179	0.00149852
Niben101Scf00820g00005	-3.01469	1.22089e-09
Niben101Scf04654g03004	-5.04113	0.0209847
Niben101Scf05824g07005	-5.04072	0.00733672
Niben101Scf09317g01008	-1.42476	1.24382e-09
Niben101Scf03191g05004	-3.059	1.29316e-09
Niben101Scf00161g03016	-5.03351	0.00254192
Niben101Scf26023g00004	-1.73722	1.32684e-09
Niben101Scf00063g13002	-5.02454	0.00197608
Niben101Scf00282g02013	-2.55973	1.35323e-09
Niben101Scf00037g03004	-5.02037	2.13207e-05
Niben101Scf02358g00003	-1.59007	1.37891e-09
Niben101Scf03794g01015	-5.01667	0.00291284
Niben101Scf02509g02008	-5.01634	0.0120971
Niben101Scf03766g02001	-2.57447	1.40898e-09
Niben101Scf00742g00012	-5.0142	0.00222181
Niben101Scf04881g02005	-3.46026	1.40989e-09
Niben101Scf00482g02014	-5.0141	0.0139238
Niben101Scf06280g02002	-3.25309	1.42768e-09
Niben101Scf00478g06003	-2.54615	1.59496e-09
Niben101Scf07788g00007	-5.01044	4.36023e-08
Niben101Scf00984g10009	-5.00804	0.0122467
Niben101Scf06441g00014	-5.0053	1.13752e-08
Niben101Scf05584g01007	-1.89206	1.68084e-09
Niben101Scf00318g09010	-5.00298	0.0017259
Niben101Scf07226g03010	-4.99971	0.0114072
Niben101Scf06435g03023	-2.54837	1.71363e-09
Niben101Scf08088g04018	-4.24471	1.71879e-09
Niben101Scf08198g00007	-4.99105	0.0193486
Niben101Scf02831g07012	-4.20593	1.72938e-09
Niben101Scf00127g01004	-4.99101	0.00629539
Niben101Scf00369g19018	-4.98915	0.00144357
Niben101Scf03870g00002	-2.64936	1.75798e-09
Niben101Scf08855g02013	-4.98651	0.00162213
Niben101Scf10222g04003	-2.87178	1.76833e-09
Niben101Scf09372g04010	-4.98412	0.012557
Niben101Scf09552g01003	-1.68767	1.77577e-09
Niben101Scf20224g00004	-4.97556	0.00377927
Niben101Scf02486g00005	-4.97366	0.00141421
Niben101Scf01957g02003	-4.97344	0.0164703
Niben101Scf06186g02001	-2.29771	2.06122e-09
Niben101Scf02360g01011	-4.96832	0.00711768
Niben101Scf39176g00003	-4.96649	0.00302202
Niben101Scf03436g01001	-1.31345	2.13483e-09
Niben101Scf03236g00004	-4.95448	0.000629372
Niben101Ctg16210g00008	-4.61422	2.29786e-09
Niben101Scf02348g05009	-4.16657	2.34413e-09
Niben101Scf02625g05002	-2.13521	2.34413e-09
Niben101Scf04801g01025	-4.94077	0.0138791
Niben101Scf02444g00035	-2.59158	2.45972e-09
Niben101Scf04889g00023	-4.93877	0.00975194
Niben101Scf07638g01001	-4.93214	0.000290713
Niben101Scf18348g01035	-1.93006	2.50579e-09
Niben101Scf01701g02001	-2.13877	2.5441e-09
Niben101Scf06779g01002	-2.39797	2.5441e-09
Niben101Scf05827g06018	-4.92745	0.00236973
Niben101Scf06410g00001	-1.57188	2.5607e-09
Niben101Scf25021g01002	-4.92581	0.00374743
Niben101Scf17122g00007	-4.92502	0.0042703
Niben101Scf00390g04007	-4.9243	0.00427474
Niben101Scf16313g00003	-2.44822	2.66069e-09
Niben101Scf03116g01004	-4.92095	0.00353602
Niben101Scf23299g00008	-2.45443	2.78041e-09
Niben101Scf03600g02028	-4.92092	0.00848445
Niben101Scf07073g01002	-4.91859	0.00477412
Niben101Scf04703g09005	-1.66613	2.8522e-09
Niben101Scf02994g02001	-4.91264	0.0442679
Niben101Scf22702g00008	-2.00522	2.90651e-09
Niben101Scf08143g03001	-4.91202	0.00859957
Niben101Scf08121g02005	-4.91139	0.0166959
Niben101Scf00984g04002	-2.1469	2.94855e-09
Niben101Scf01688g02001	-4.9057	0.0300535
Niben101Scf08874g01003	-3.42241	3.07654e-09
Niben101Scf00435g01006	-4.89508	0.0173864
Niben101Scf17540g00001	-2.57755	3.13624e-09
Niben101Scf00578g04002	-4.88764	0.00979064
Niben101Scf02482g01016	-3.16324	3.20937e-09
Niben101Scf06375g04001	-2.83663	3.2941e-09
Niben101Scf00705g05011	-4.88052	0.000278624
Niben101Scf00108g03023	-2.06536	3.30182e-09
Niben101Scf00576g01002	-4.88015	9.8722e-05
Niben101Scf01634g03019	-4.86838	0.00518577
Niben101Scf01764g01014	-4.76506	3.31389e-09
Niben101Scf09130g05009	-2.7186	3.31389e-09
Niben101Scf03873g01016	-4.86397	0.0102555
Niben101Scf00964g00003	-2.65053	3.32153e-09
Niben101Scf04434g00003	-4.86327	0.0342751
Niben101Scf06507g00014	-2.08425	3.39264e-09
Niben101Scf03276g00010	-4.86003	0.00681169
Niben101Scf01269g17007	-4.85834	0.00227018
Niben101Scf01409g01003	-1.44313	3.70269e-09
Niben101Scf14542g00031	-4.85639	0.00426087
Niben101Scf02911g05015	-2.07245	3.7723e-09
Niben101Scf03842g05003	-4.84724	0.0205474
Niben101Scf03853g03014	-1.17707	3.87806e-09
Niben101Scf01626g04003	-4.84201	4.06754e-06
Niben101Scf04887g01001	-2.82264	3.99211e-09
Niben101Scf07147g00005	-4.829	0.0414605
Niben101Scf10627g01006	-4.82855	0.0088494
Niben101Scf05948g08006	-4.82736	0.0164984
Niben101Scf21574g00011	-1.88712	4.34608e-09
Niben101Scf05430g00005	-4.82387	0.00569111
Niben101Scf10608g03010	-3.51832	4.5596e-09
Niben101Scf06618g00004	-4.82293	4.67532e-06
Niben101Scf02063g02014	-4.82142	0.00417219
Niben101Scf34696g00003	-2.97551	4.57366e-09
Niben101Scf10396g01015	-4.81636	0.0151816
Niben101Scf01537g03011	-3.20139	4.6454e-09
Niben101Scf08047g03024	-4.81276	0.0168498
Niben101Scf08552g00011	-1.83895	4.73349e-09
Niben101Scf17511g01005	-4.81032	0.0381858
Niben101Scf00153g00023	-4.80926	0.0200459
Niben101Scf12089g00026	-4.8057	0.00907029
Niben101Scf04675g08014	-2.17123	5.05435e-09
Niben101Scf03097g00002	-4.80376	0.00638786
Niben101Scf09760g04001	-4.80107	0.000191373
Niben101Scf10466g00002	-4.79919	0.00584644
Niben101Scf03412g05010	-4.79684	0.0071276
Niben101Scf07491g00015	-4.79599	6.71415e-07
Niben101Scf03613g00011	-1.64711	5.53974e-09
Niben101Scf03360g01004	-1.4612	5.55518e-09
Niben101Scf10144g01023	-4.79241	0.00169779
Niben101Scf03045g11007	-3.28204	5.63601e-09
Niben101Scf04815g01027	-4.78508	0.00419532
Niben101Scf00618g05002	-4.78136	0.00640256
Niben101Scf04749g00008	-4.77929	0.016036
Niben101Scf08355g04023	-4.7787	0.0100408
Niben101Scf00046g06006	-4.77621	0.00370741
Niben101Scf02133g04009	-1.64237	6.07802e-09
Niben101Scf22883g00002	-3.61468	6.07851e-09
Niben101Scf01635g04003	-4.76925	0.00255489
Niben101Scf04918g07003	-2.91201	6.16971e-09
Niben101Scf02350g02012	-2.18364	6.26614e-09
Niben101Scf08776g00016	-4.76409	0.00407807
Niben101Scf01927g04006	-4.76145	0.00573301
Niben101Scf07162g02006	-2.17039	6.57496e-09
Niben101Scf02442g00015	-1.33159	6.6011e-09
Niben101Scf01521g09001	-2.0418	6.62271e-09
Niben101Scf01677g02003	-3.88411	6.62852e-09
Niben101Scf05916g02018	-4.75913	0.00378844
Niben101Scf03930g04020	-4.75896	0.00813984
Niben101Scf09454g00008	-2.06095	6.66464e-09
Niben101Scf01002g02011	-1.83668	6.70391e-09
Niben101Scf12205g03027	-4.75645	0.00609731
Niben101Scf02139g00001	-2.80082	6.75237e-09
Niben101Scf02749g04008	-4.75158	5.24955e-08
Niben101Scf02278g01002	-1.70397	6.90123e-09
Niben101Scf10595g01002	-4.74235	0.0113897
Niben101Scf02240g09008	-4.74103	0.00374873
Niben101Scf05158g01038	-2.89667	7.31058e-09
Niben101Scf03870g01016	-2.14623	7.31086e-09
Niben101Ctg15214g00001	-2.76899	7.33497e-09
Niben101Scf06631g00012	-4.74019	0.00503986
Niben101Scf01594g07001	-4.73817	8.23964e-09
Niben101Scf02364g02003	-4.7302	0.00697057
Niben101Scf06565g03017	-2.57257	8.11652e-09
Niben101Scf08368g00010	-2.1914	8.15224e-09
Niben101Scf04096g12002	-4.72982	0.000257841
Niben101Scf05764g04017	-2.55682	8.20914e-09
Niben101Scf06684g05006	-4.72776	0.00172891
Niben101Scf02665g13002	-1.54277	8.23964e-09
Niben101Scf14179g00003	-4.72767	0.0257385
Niben101Scf02730g00004	-1.65811	8.24799e-09
Niben101Scf05627g00006	-2.41889	8.2674e-09
Niben101Scf02665g00003	-2.61639	8.48812e-09
Niben101Scf00077g00011	-2.83864	8.77337e-09
Niben101Scf02525g03002	-2.51118	8.781e-09
Niben101Scf20953g00012	-2.43558	9.24366e-09
Niben101Scf04784g00003	-4.71765	0.00132053
Niben101Scf08419g01024	-2.36511	9.37512e-09
Niben101Scf00063g01019	-4.71225	0.000122124
Niben101Scf09427g01013	-4.71169	0.0076815
Niben101Scf01936g01001	-4.71008	1.34864e-08
Niben101Scf00116g03003	-2.31611	1.00383e-08
Niben101Scf03755g00001	-4.70796	0.0112825
Niben101Scf01198g02006	-2.10622	1.02337e-08
Niben101Scf03809g01007	-4.70614	0.00148614
Niben101Scf00934g03005	-1.28091	1.0262e-08
Niben101Scf11107g00008	-4.70099	0.0163157
Niben101Scf02797g01003	-4.70072	0.037053
Niben101Scf06369g04008	-1.09825	1.05654e-08
Niben101Scf02344g04010	-4.69246	0.0113064
Niben101Scf01001g04001	-4.69171	0.000189433
Niben101Scf04418g12013	-4.68991	0.0194259
Niben101Scf00870g06017	-4.68739	0.0104372
Niben101Scf01008g01008	-4.55841	1.1275e-08
Niben101Scf00987g02009	-3.65983	1.13752e-08
Niben101Scf01635g00005	-2.27834	1.15059e-08
Niben101Scf05188g03027	-3.87638	1.15874e-08
Niben101Scf00613g04020	-1.81386	1.18665e-08
Niben101Scf08546g05004	-4.6804	0.000868133
Niben101Scf02910g01036	-4.67904	0.0126919
Niben101Scf07590g01002	-3.64161	1.20449e-08
Niben101Scf02979g01007	-1.99465	1.24068e-08
Niben101Scf08653g07017	-4.67014	0.022265
Niben101Scf00446g01002	-4.67005	0.01703
Niben101Scf03331g00008	-1.48808	1.26441e-08
Niben101Scf12321g01024	-1.18689	1.31944e-08
Niben101Scf04528g13014	-2.11961	1.37226e-08
Niben101Scf13643g01012	-4.66483	0.000650789
Niben101Scf07695g01023	-3.47924	1.41035e-08
Niben101Scf04847g00009	-4.21149	1.4117e-08
Niben101Scf09973g00012	-4.66229	1.74588e-06
Niben101Scf00690g07001	-4.66176	0.00569955
Niben101Scf08804g03024	-4.66118	0.00873715
Niben101Scf01240g10022	-4.65665	0.000372342
Niben101Scf11037g00022	-1.0557	1.45323e-08
Niben101Scf08121g01011	-4.65556	0.000167847
Niben101Scf02335g03005	-3.13147	1.46797e-08
Niben101Scf00220g02002	-4.64642	0.0282673
Niben101Scf15416g00005	-1.2264	1.47967e-08
Niben101Scf07663g03007	-4.64548	1.52542e-06
Niben101Scf11790g01009	-4.64439	0.00153645
Niben101Scf05883g02007	-2.77336	1.55646e-08
Niben101Scf01849g03016	-4.6398	2.26031e-06
Niben101Scf04052g01019	-2.75891	1.58307e-08
Niben101Scf00960g04009	-2.0316	1.63627e-08
Niben101Scf12211g02007	-4.6343	0.000114153
Niben101Scf08812g00009	-2.82861	1.64242e-08
Niben101Scf10747g00008	-4.62912	0.0332974
Niben101Scf02375g01012	-2.3834	1.74768e-08
Niben101Scf10774g02003	-4.62896	0.0112557
Niben101Scf00246g05002	-4.62834	0.0178699
Niben101Scf09951g00002	-4.0031	1.84377e-08
Niben101Scf02060g00011	-4.62398	0.0432201
Niben101Scf02540g00009	-4.6236	0.0301239
Niben101Scf03990g00010	-2.07019	1.893e-08
Niben101Scf04671g04001	-2.82567	1.97349e-08
Niben101Scf03487g00014	-1.63214	1.98022e-08
Niben101Scf12199g00007	-4.62022	0.03642
Niben101Scf00537g02022	-1.99743	2.02039e-08
Niben101Scf03851g00010	-3.40724	2.02363e-08
Niben101Scf06467g04007	-2.33018	2.1155e-08
Niben101Scf05737g00022	-4.61389	0.0440104
Niben101Scf05084g02002	-2.12825	2.17151e-08
Niben101Scf03224g07001	-2.40903	2.22579e-08
Niben101Scf25231g00001	-4.60175	0.000477735
Niben101Scf05270g02007	-4.59798	2.29712e-05
Niben101Scf04289g01011	-4.59595	2.76419e-06
Niben101Scf01579g01029	-4.59515	0.00514655
Niben101Scf00129g01001	-2.60677	2.33527e-08
Niben101Scf03428g00016	-4.59485	1.98499e-06
Niben101Scf03471g02003	-4.59299	0.00225796
Niben101Scf00739g00003	-4.59294	0.00125503
Niben101Scf17153g00005	-2.85855	2.37143e-08
Niben101Scf03937g02033	-4.59158	0.00669276
Niben101Scf04231g00019	-2.32213	2.5062e-08
Niben101Scf04347g01029	-2.12556	2.52692e-08
Niben101Scf02317g00002	-4.59038	0.0245972
Niben101Scf06709g01008	-3.31934	2.63387e-08
Niben101Scf06812g00005	-4.58498	0.0128365
Niben101Scf07103g02001	-4.58023	0.0284848
Niben101Scf02427g03004	-1.91964	2.84057e-08
Niben101Scf06486g00002	-4.57873	0.0146024
Niben101Scf07441g04001	-4.5735	0.0124863
Niben101Scf11689g02005	-2.82791	2.90932e-08
Niben101Scf01063g10002	-2.09301	2.94343e-08
Niben101Scf03644g00003	-2.83803	3.09798e-08
Niben101Scf33567g00005	-4.5655	7.79279e-05
Niben101Scf00684g00009	-1.77217	3.1254e-08
Niben101Scf03460g04004	-2.75015	3.13779e-08
Niben101Scf00378g02005	-1.97174	3.15149e-08
Niben101Scf02771g03017	-4.55877	2.58972e-05
Niben101Scf00577g12010	-4.55486	7.24377e-05
Niben101Scf02500g01016	-3.25195	3.24629e-08
Niben101Scf02537g12003	-2.44553	3.28957e-08
Niben101Scf01232g02007	-4.01987	3.31615e-08
Niben101Scf13399g00025	-2.52898	3.31671e-08
Niben101Scf02358g01010	-4.54625	0.0236272
Niben101Scf19584g00018	-2.04065	3.38342e-08
Niben101Scf05929g04005	-4.54572	0.00299134
Niben101Scf11178g01004	-1.59402	3.40255e-08
Niben101Scf18293g00005	-2.94032	3.42976e-08
Niben101Scf02408g03016	-4.54367	0.000146367
Niben101Scf00167g05005	-3.1982	3.4979e-08
Niben101Scf13411g02002	-4.5426	0.0395938
Niben101Scf02762g01005	-2.0207	3.54289e-08
Niben101Scf10316g02003	-4.53005	0.0164864
Niben101Scf07089g02018	-1.4913	3.60067e-08
Niben101Scf01611g11002	-4.52744	0.011725
Niben101Scf14639g00004	-4.52577	0.0469452
Niben101Scf05844g00001	-3.30971	3.80625e-08
Niben101Scf34386g00010	-2.00648	3.80773e-08
Niben101Scf03855g03007	-4.5193	0.0206758
Niben101Scf05279g03005	-4.51363	0.0107837
Niben101Scf07393g00029	-2.02837	3.86265e-08
Niben101Scf02552g01001	-1.55398	3.96289e-08
Niben101Scf05206g05006	-1.43925	3.97227e-08
Niben101Scf13540g00003	-4.51119	0.024146
Niben101Scf00440g04010	-4.50437	0.0296539
Niben101Scf02057g01011	-4.50201	0.000986283
Niben101Scf05348g00001	-3.46031	4.15653e-08
Niben101Scf02909g00020	-4.49857	0.00565641
Niben101Scf06525g00026	-4.4972	2.54534e-06
Niben101Scf05385g01015	-4.49658	0.0358406
Niben101Scf18450g00002	-4.49301	0.0346474
Niben101Scf02597g04002	-2.81345	4.32596e-08
Niben101Scf06901g01011	-2.62041	4.37437e-08
Niben101Scf03755g01005	-4.48295	0.0275268
Niben101Scf06200g03014	-4.48262	0.0107837
Niben101Scf03062g05008	-4.48034	2.07675e-05
Niben101Scf02854g11002	-4.47963	0.00702736
Niben101Ctg16285g00004	-2.45544	4.58809e-08
Niben101Scf08008g00006	-1.90065	4.62325e-08
Niben101Scf03251g00016	-2.90065	4.72296e-08
Niben101Scf06249g03002	-2.28831	4.78566e-08
Niben101Scf08470g06007	-2.73769	4.81958e-08
Niben101Scf07585g00047	-1.61061	4.85816e-08
Niben101Scf01066g05009	-4.47663	0.0165845
Niben101Scf02911g04009	-1.70284	4.89243e-08
Niben101Scf02786g00005	-4.47048	1.91937e-07
Niben101Scf10919g01012	-1.87356	5.32324e-08
Niben101Scf05002g00001	-1.51387	5.42944e-08
Niben101Scf17179g00001	-4.46363	0.00555971
Niben101Scf01020g00009	-3.03058	5.55731e-08
Niben101Scf10222g00001	-4.45675	0.0316188
Niben101Scf02597g01007	-3.33175	5.68607e-08
Niben101Scf13361g01005	-1.49383	5.75664e-08
Niben101Scf08653g05001	-4.45293	0.0183247
Niben101Scf01001g05001	-2.5868	5.94398e-08
Niben101Scf04950g07001	-4.45277	0.0279327
Niben101Scf01785g05002	-2.38392	6.00143e-08
Niben101Scf08653g01007	-1.44449	6.00145e-08
Niben101Scf03004g00013	-3.10494	6.02251e-08
Niben101Scf03930g03019	-1.38199	6.15699e-08
Niben101Scf06193g00006	-4.44474	0.012835
Niben101Scf06218g05003	-1.61865	6.24849e-08
Niben101Scf10476g01004	-1.50086	6.34797e-08
Niben101Scf01365g05003	-1.57562	6.36291e-08
Niben101Scf08669g00004	-4.44403	0.00842594
Niben101Scf28593g00003	-2.87494	6.38127e-08
Niben101Scf05051g03003	-4.44348	0.0469464
Niben101Scf18384g00001	-1.77248	6.41497e-08
Niben101Scf01150g05007	-4.43176	6.42552e-08
Niben101Scf01022g00014	-1.21933	6.44569e-08
Niben101Scf03755g00003	-4.43791	0.0106599
Niben101Scf02060g03004	-1.2785	6.63247e-08
Niben101Scf03113g03014	-4.43648	0.000951751
Niben101Scf02078g08039	-4.43459	0.040089
Niben101Scf02949g04005	-3.56789	6.67439e-08
Niben101Scf28780g01002	-4.43438	0.00850495
Niben101Scf09790g00019	-2.11263	6.73471e-08
Niben101Scf08341g11005	-1.5327	6.92779e-08
Niben101Scf06347g04017	-1.33201	7.00478e-08
Niben101Scf08673g00001	-4.42752	0.0234161
Niben101Scf00254g00004	-2.26721	7.0861e-08
Niben101Scf03257g01005	-4.41582	0.00204225
Niben101Scf06687g01003	-2.7287	7.32863e-08
Niben101Scf00846g02001	-1.91362	7.37155e-08
Niben101Scf01304g07002	-4.40514	1.24026e-06
Niben101Scf11247g00006	-4.40252	0.0235115
Niben101Scf14950g00001	-2.83171	7.4548e-08
Niben101Scf10966g03004	-2.92346	7.46174e-08
Niben101Scf09825g00015	-4.40008	0.0098872
Niben101Scf01020g01002	-4.15515	7.48113e-08
Niben101Scf02502g06012	-4.39597	0.0100173
Niben101Scf01985g01007	-4.39526	0.00702119
Niben101Scf09955g02008	-2.53064	7.62231e-08
Niben101Scf02237g06001	-4.39365	0.00391802
Niben101Scf04444g07001	-4.39252	0.0197164
Niben101Scf12589g00038	-2.1064	7.68515e-08
Niben101Ctg12514g00003	-4.38775	0.0206856
Niben101Scf18643g00008	-1.03102	7.70017e-08
Niben101Scf02237g01009	-4.38565	0.0409785
Niben101Scf04172g04019	-2.19744	7.92189e-08
Niben101Scf14562g00007	-4.38122	0.0118802
Niben101Scf07829g03017	-4.37918	0.00717109
Niben101Scf00739g02007	-4.37801	6.71415e-07
Niben101Scf04570g02013	-1.61438	8.06045e-08
Niben101Scf03080g04007	-1.94292	8.16281e-08
Niben101Scf01160g01005	-4.37574	3.71136e-07
Niben101Scf04007g04002	-2.81404	8.21635e-08
Niben101Scf02566g03002	-4.37496	0.0241896
Niben101Scf18254g00001	-2.37207	8.31056e-08
Niben101Scf08535g05002	-4.36931	0.0114931
Niben101Scf00159g05004	-3.50563	8.50121e-08
Niben101Scf14440g00012	-3.81291	8.55298e-08
Niben101Scf08368g01011	-2.26251	8.77872e-08
Niben101Scf01917g11015	-2.39405	8.85018e-08
Niben101Scf02807g02003	-4.35616	0.01123
Niben101Scf06153g03008	-2.69364	8.89479e-08
Niben101Scf02858g01010	-1.73041	8.97464e-08
Niben101Scf04592g00020	-2.47996	8.99386e-08
Niben101Scf09217g00006	-2.30937	9.12786e-08
Niben101Scf01373g01005	-4.34781	0.0374209
Niben101Scf02044g13020	-1.76747	9.14105e-08
Niben101Scf02605g10008	-1.6827	9.16702e-08
Niben101Scf03778g01011	-4.34397	0.00571955
Niben101Scf08544g00004	-1.03657	9.21726e-08
Niben101Scf01205g00003	-1.3977	9.25009e-08
Niben101Scf07991g03004	-2.03491	9.25009e-08
Niben101Scf01391g05004	-4.33833	3.1322e-06
Niben101Scf05363g04005	-2.51418	9.54396e-08
Niben101Scf03006g05001	-4.33819	0.0137455
Niben101Scf03018g16009	-4.33541	0.0326785
Niben101Scf06819g02007	-2.16933	9.71245e-08
Niben101Scf01718g07005	-2.53731	9.75126e-08
Niben101Scf01006g01008	-4.33211	0.0208434
Niben101Scf07019g01004	-1.25189	9.76518e-08
Niben101Scf05588g08006	-2.44731	9.85909e-08
Niben101Scf04953g09009	-4.32747	0.0119561
Niben101Scf03038g12007	-1.55443	9.90662e-08
Niben101Scf03875g00008	-4.32611	2.89455e-06
Niben101Scf11366g02028	-4.32119	0.000206469
Niben101Scf08609g01015	-3.67772	1.04379e-07
Niben101Scf00817g00002	-4.31483	0.0164426
Niben101Scf32862g01009	-4.1738	1.07471e-07
Niben101Scf02623g00007	-2.72477	1.07514e-07
Niben101Scf05749g00010	-1.56667	1.10415e-07
Niben101Scf01012g04003	-4.30757	0.0375639
Niben101Scf00726g02003	-4.30538	0.00810436
Niben101Scf01062g01001	-1.68266	1.14474e-07
Niben101Scf03080g00002	-4.29893	0.00971475
Niben101Scf11689g01017	-2.21564	1.15027e-07
Niben101Scf02344g00007	-4.29861	0.00946847
Niben101Scf04109g06004	-2.95609	1.19461e-07
Niben101Scf03393g00014	-4.2968	0.0316035
Niben101Scf09475g01022	-4.29161	0.0186195
Niben101Scf15109g01004	-4.28556	1.22728e-07
Niben101Scf03738g03022	-4.28763	0.0109688
Niben101Scf02350g02011	-2.03162	1.2564e-07
Niben101Scf03766g02003	-4.28617	0.024915
Niben101Scf07554g02009	-2.24242	1.28178e-07
Niben101Scf01232g03010	-1.9575	1.28766e-07
Niben101Scf06807g01001	-4.2831	0.000356602
Niben101Scf03736g01002	-4.28189	0.0133878
Niben101Scf09209g01013	-2.52122	1.31045e-07
Niben101Scf10524g02010	-2.69779	1.34845e-07
Niben101Scf04663g05015	-2.57521	1.35064e-07
Niben101Scf02653g05013	-4.27367	0.0450932
Niben101Scf07323g02024	-2.2389	1.36007e-07
Niben101Scf12676g00007	-4.27196	0.029602
Niben101Scf01167g05010	-1.99287	1.36016e-07
Niben101Scf02751g04008	-4.26984	0.00154737
Niben101Scf02503g01006	-1.37333	1.36315e-07
Niben101Scf04820g03004	-4.26697	0.0234347
Niben101Scf07639g00001	-1.74626	1.37132e-07
Niben101Scf18306g00021	-2.20166	1.37132e-07
Niben101Scf07466g03006	-4.26662	0.0362839
Niben101Scf01681g16010	-1.55539	1.39579e-07
Niben101Scf00375g00009	-4.26135	0.035495
Niben101Scf06998g02002	-1.46775	1.39811e-07
Niben101Scf06216g00003	-4.26049	0.00535271
Niben101Scf01635g05004	-4.25669	0.00242211
Niben101Scf03104g03020	-2.6302	1.52888e-07
Niben101Scf00170g05014	-4.2536	2.10388e-05
Niben101Scf05923g03011	-4.2503	0.00724747
Niben101Scf00128g00003	-4.24978	0.00069555
Niben101Scf00390g04005	-3.77024	1.58545e-07
Niben101Scf00370g03002	-4.24905	0.00662248
Niben101Scf03427g10002	-1.26446	1.62561e-07
Niben101Scf03325g01001	-4.23992	0.0102274
Niben101Scf09149g01005	-4.19532	1.66899e-07
Niben101Scf15156g01016	-4.23444	2.21706e-07
Niben101Scf10989g00004	-2.6155	1.7265e-07
Niben101Scf05395g02001	-4.23289	0.0250308
Niben101Scf03706g02020	-4.23179	0.042843
Niben101Scf00343g02002	-4.22693	0.000232019
Niben101Scf08679g00009	-1.96391	1.78165e-07
Niben101Scf05053g00013	-1.87173	1.80629e-07
Niben101Scf00491g04007	-2.11118	1.83214e-07
Niben101Scf14945g01004	-4.22265	1.01663e-05
Niben101Scf01664g02014	-4.21568	0.0268872
Niben101Scf03736g00008	-3.1288	1.86786e-07
Niben101Scf00116g05010	-4.21469	0.0103743
Niben101Scf03365g05010	-4.21338	0.0102333
Niben101Scf08549g02008	-1.82302	1.90173e-07
Niben101Scf15366g00017	-4.21068	0.000475371
Niben101Scf06091g03006	-2.28237	1.91581e-07
Niben101Scf05629g00005	-4.21063	4.82733e-06
Niben101Scf00799g06005	-2.62998	1.92372e-07
Niben101Scf12382g00021	-4.20832	6.82643e-07
Niben101Scf02752g07008	-2.79413	1.93972e-07
Niben101Scf05712g02004	-1.53508	1.98022e-07
Niben101Scf30081g00015	-4.20274	2.50673e-06
Niben101Scf04292g13001	-4.19924	0.000108871
Niben101Scf37331g00004	-2.20795	2.06054e-07
Niben101Scf04765g00004	-1.97438	2.07674e-07
Niben101Scf06466g00008	-2.87845	2.07674e-07
Niben101Scf00428g11018	-3.37316	2.08419e-07
Niben101Scf10885g00015	-1.3627	2.11445e-07
Niben101Scf11684g02005	-4.1953	0.0125983
Niben101Scf00381g01002	-1.60795	2.11539e-07
Niben101Scf00072g04001	-4.19157	0.0136352
Niben101Scf07652g02017	-2.10644	2.19947e-07
Niben101Scf04813g00014	-4.18753	0.0020958
Niben101Scf07152g04036	-2.13033	2.21776e-07
Niben101Scf11638g00004	-3.90559	2.3334e-07
Niben101Scf07147g01016	-4.17406	0.00919585
Niben101Scf00650g02005	-2.90709	2.39938e-07
Niben101Scf08195g06012	-4.1722	0.00472408
Niben101Scf03422g04010	-4.17202	6.57013e-06
Niben101Scf00682g01001	-4.16991	2.14227e-06
Niben101Scf04430g01006	-4.16974	3.51138e-06
Niben101Scf03220g00010	-1.29375	2.51076e-07
Niben101Scf00638g00005	-4.16158	0.00184299
Niben101Scf01339g02017	-1.19407	2.55569e-07
Niben101Scf17876g02001	-3.81141	2.56803e-07
Niben101Scf02408g04021	-3.60989	2.57992e-07
Niben101Scf01463g00018	-1.18293	2.58729e-07
Niben101Scf12159g09021	-4.15482	0.000153167
Niben101Scf03444g03015	-1.947	2.59674e-07
Niben101Scf01507g01005	-4.15317	0.0291294
Niben101Scf00704g02007	-2.57964	2.6594e-07
Niben101Scf03370g04008	-2.17041	2.68848e-07
Niben101Scf01002g02005	-1.4465	2.69055e-07
Niben101Scf03842g07006	-4.14803	1.00015e-05
Niben101Scf09554g02022	-2.90028	2.70554e-07
Niben101Scf09538g00008	-2.54034	2.73936e-07
Niben101Scf01859g00003	-4.14441	0.00451253
Niben101Scf00749g05001	-2.8429	2.75403e-07
Niben101Scf09387g03016	-1.33399	2.75553e-07
Niben101Scf02886g02006	-4.14168	0.0442199
Niben101Scf01609g00001	-2.95286	2.76302e-07
Niben101Scf05417g03005	-2.33699	2.78099e-07
Niben101Scf03810g02001	-1.82086	2.88533e-07
Niben101Scf03245g08001	-4.12846	0.00404688
Niben101Scf14688g03005	-2.42931	2.94952e-07
Niben101Scf06562g01018	-4.12793	0.0280861
Niben101Scf02294g04002	-2.31881	3.01141e-07
Niben101Scf02041g05003	-3.67258	3.01367e-07
Niben101Scf05469g00005	-4.12235	0.0127941
Niben101Scf03942g01002	-4.12227	0.00245616
Niben101Scf08977g01004	-1.24482	3.0292e-07
Niben101Scf09570g00018	-4.12162	2.72029e-05
Niben101Scf12394g01002	-3.3604	3.06568e-07
Niben101Scf07147g03014	-3.53315	3.07302e-07
Niben101Scf02459g05010	-1.88898	3.11913e-07
Niben101Scf03985g04023	-1.7287	3.1568e-07
Niben101Scf01084g05013	-2.22624	3.1974e-07
Niben101Scf07395g00028	-3.07736	3.20505e-07
Niben101Scf16714g00001	-4.10947	0.0146224
Niben101Scf08898g00003	-3.24625	3.2703e-07
Niben101Scf09505g01021	-4.10172	0.0121522
Niben101Scf08195g04009	-1.92085	3.28237e-07
Niben101Scf01500g01020	-4.10127	0.000392398
Niben101Scf03963g02006	-2.27884	3.31901e-07
Niben101Scf02093g02008	-2.2035	3.34937e-07
Niben101Scf02854g08010	-4.09881	0.0232623
Niben101Scf07048g01001	-4.09538	3.75338e-07
Niben101Scf07825g02003	-1.82534	3.44026e-07
Niben101Scf07156g01005	-4.09196	0.0165566
Niben101Scf00125g01016	-2.01709	3.60069e-07
Niben101Scf02078g08043	-2.38576	3.64062e-07
Niben101Scf03952g07001	-2.76024	3.64062e-07
Niben101Scf01267g11012	-4.07906	4.32974e-06
Niben101Scf01154g19004	-4.07538	0.0023439
Niben101Scf04232g00017	-1.48847	3.69105e-07
Niben101Scf01125g03027	-4.07334	0.0216702
Niben101Scf04371g01006	-4.0731	0.0236016
Niben101Scf07019g02012	-4.07295	0.00138454
Niben101Scf00537g00005	-2.94473	3.77432e-07
Niben101Scf11341g00021	-4.0721	0.0201541
Niben101Scf05071g00010	-4.07071	0.000553117
Niben101Scf01773g02011	-2.42214	3.9496e-07
Niben101Scf10412g00008	-4.07024	0.0281745
Niben101Scf05559g02011	-2.87345	4.15787e-07
Niben101Scf01695g01015	-1.81371	4.18755e-07
Niben101Scf04223g01003	-1.64136	4.20327e-07
Niben101Scf00400g00006	-1.34506	4.21987e-07
Niben101Scf01640g04004	-4.06367	0.00426087
Niben101Scf03076g02006	-1.89842	4.2399e-07
Niben101Scf02807g03003	-4.0627	0.000214089
Niben101Scf04614g01002	-2.04185	4.33112e-07
Niben101Scf08011g01006	-2.30083	4.36016e-07
Niben101Scf01290g01025	-2.98832	4.39837e-07
Niben101Scf03278g02004	-2.43169	4.39837e-07
Niben101Scf07123g01020	-4.05879	0.019194
Niben101Scf02572g00016	-4.05552	5.66513e-06
Niben101Scf08531g03027	-2.58347	4.4582e-07
Niben101Scf13710g03002	-2.4649	4.4582e-07
Niben101Scf02133g10009	-4.05306	0.033121
Niben101Scf01827g01001	-2.62479	4.52646e-07
Niben101Scf03913g00008	-3.73658	4.52646e-07
Niben101Scf24608g00010	-4.04948	1.74486e-06
Niben101Scf05112g01009	-1.57102	4.52689e-07
Niben101Scf06164g01006	-4.04876	0.0275031
Niben101Scf01337g01002	-2.8898	4.54391e-07
Niben101Scf01826g07012	-1.52279	4.61788e-07
Niben101Scf02720g10006	-2.03967	4.68461e-07
Niben101Scf02459g02007	-4.04472	0.0124863
Niben101Scf00109g09010	-1.42031	4.83448e-07
Niben101Scf20324g00001	-3.47601	5.01988e-07
Niben101Scf00419g00001	-4.03932	0.0239653
Niben101Scf02063g08002	-3.66207	5.1377e-07
Niben101Scf06026g01003	-3.09932	5.18089e-07
Niben101Scf03998g00012	-2.22089	5.22006e-07
Niben101Scf10528g02001	-1.33597	5.22006e-07
Niben101Scf03941g02002	-1.54954	5.28257e-07
Niben101Scf01982g01011	-1.5278	5.29492e-07
Niben101Scf06235g02005	-4.02651	0.0115582
Niben101Scf06974g00017	-2.28045	5.40519e-07
Niben101Scf08758g02001	-4.02516	0.00648184
Niben101Scf01520g04005	-2.45287	5.44419e-07
Niben101Scf03925g02005	-4.02337	0.000439096
Niben101Scf12708g02026	-3.01214	5.47435e-07
Niben101Scf04623g00006	-2.30188	5.5979e-07
Niben101Scf12714g00014	-2.72944	5.60858e-07
Niben101Scf01001g03005	-2.66667	5.6798e-07
Niben101Scf00321g05002	-1.50726	5.85998e-07
Niben101Scf00581g02002	-4.01934	0.0386692
Niben101Scf04723g00007	-4.01788	0.0422886
Niben101Scf00972g00013	-1.34947	6.09542e-07
Niben101Scf07019g00004	-2.91354	6.09542e-07
Niben101Scf00961g01024	-2.96585	6.12416e-07
Niben101Scf05857g00003	-4.01614	0.0403561
Niben101Scf08321g02006	-1.96722	6.13176e-07
Niben101Scf03971g01009	-1.20725	6.13895e-07
Niben101Scf00793g09009	-4.0094	0.0332452
Niben101Scf01211g04003	-1.64551	6.23266e-07
Niben101Scf01063g01004	-2.14007	6.32791e-07
Niben101Scf02253g14010	-4.00591	0.0278021
Niben101Scf09030g01003	-1.20133	6.44675e-07
Niben101Scf04148g01037	-3.78616	6.52093e-07
Niben101Scf03445g03008	-4.00299	0.000297924
Niben101Scf00173g00010	-1.88971	6.52265e-07
Niben101Scf03404g00007	-2.90502	6.52265e-07
Niben101Scf02731g04005	-1.57531	6.5751e-07
Niben101Scf08015g03003	-3.99803	0.023479
Niben101Scf11108g00011	-3.66916	6.64427e-07
Niben101Scf00621g05002	-1.59693	6.71078e-07
Niben101Scf01758g01010	-3.99675	0.0105235
Niben101Scf00479g03020	-3.99241	0.00683844
Niben101Scf05667g02004	-1.31107	6.82135e-07
Niben101Scf01711g01004	-1.24804	6.89061e-07
Niben101Scf10107g00004	-3.98819	0.0191353
Niben101Scf00952g03005	-2.42423	6.94666e-07
Niben101Scf02858g02013	-3.98792	0.0366847
Niben101Scf04113g05022	-1.73917	6.95053e-07
Niben101Scf04271g00003	-3.98722	0.003564
[truncated: 2,983 more rows]

## Sheet: WT_DOWN_EV_vs_Mock_p05_lfc1
	log2FoldChange	padj
[truncated: 8,486 more rows]

## Sheet: nrg1_UP_XoPQ_vs_Mock_p05_lfc1
	log2FoldChange	padj
[truncated: 7,858 more rows]

[truncated: 17 more sheets: nrg1_UP_XopQ_vs_EV_p05_lfc1, nrg1_UP_EV_vs_Mock_p05_lfc1, nrg1_DOWN_XoPQ_vs_Mock_p05_lfc1, nrg1_DOWN_XopQ_vs_EV_p05_lfc1, nrg1_DOWN_EV_vs_Mock_p05_lfc1, epss_UP_XoPQ_vs_Mock_p05_lfc1, epss_UP_XopQ_vs_EV_p05_lfc1, epss_UP_EV_vs_Mock_p05_lfc1, epss_DOWN_XoPQ_vs_Mock_p05_lfc1, epss_DOWN_XopQ_vs_EV_p05_lfc1, epss_DOWN_EV_vs_Mock_p05_lfc1, epssna_UP_XoPQ_vs_Mock_p05_lfc1, epssna_UP_XopQ_vs_EV_p05_lfc1, epssna_UP_EV_vs_Mock_p05_lfc1, epssna_DOWN_XoPQ_vs_Mock_p05_lf, epssna_DOWN_XopQ_vs_EV_p05_lfc1, epssna_DOWN_EV_vs_Mock_p05_lfc1]
