# Supplementary material for: Coordinated actions of NLR-assembled and glutamate receptor–like calcium channels in plant effector-triggered immunity
Source: Proc Natl Acad Sci U S A. 2025 Aug 22;122(35):e2508018122. doi: 10.1073/pnas.2508018122 (PMC12415192; doi:10.1073/pnas.2508018122)
Supplement: Supplementary file 3 — Dataset S02 (XLSX) [file pnas.2508018122.sd02.xlsx]

## Sheet: WT_UP_DEGs_XopQ vs EV_BP
Enrichment FDR	nGenes	Pathway Genes	Fold Enrichment	Pathway	URL	Genes
1.30318e-38	251	1852	2.49428	GO:0006468 Protein phosphorylation	http://amigo.geneontology.org/amigo/term/GO:0006468	NIBEN101CTG15030G00002.1 NIBEN101SCF00012G00012.1 NIBEN101SCF00016G04006.1 NIBEN101SCF00023G08011.1 NIBEN101SCF00051G03003.1 NIBEN101SCF00074G01003.1 NIBEN101SCF00096G04005.1 NIBEN101SCF00111G01018.1 NIBEN101SCF00128G02010.1 NIBEN101SCF00133G06001.1 NIBEN101SCF00149G10001.1 NIBEN101SCF00168G10008.1 NIBEN101SCF00168G10016.1 NIBEN101SCF00176G07005.1 NIBEN101SCF00213G01002.1 NIBEN101SCF00228G04005.1…
4.4648e-10	20	55	6.69236	GO:0006887 Exocytosis	http://amigo.geneontology.org/amigo/term/GO:0006887	NIBEN101CTG16102G00003.1 NIBEN101SCF00059G00007.1 NIBEN101SCF00059G01004.1 NIBEN101SCF00059G01005.1 NIBEN101SCF00757G00007.1 NIBEN101SCF00870G08002.1 NIBEN101SCF01143G11007.1 NIBEN101SCF02289G09001.1 NIBEN101SCF02639G03007.1 NIBEN101SCF02996G02001.1 NIBEN101SCF03116G02003.1 NIBEN101SCF03532G01002.1 NIBEN101SCF04608G05035.1 NIBEN101SCF04608G05036.1 NIBEN101SCF08230G00016.1 NIBEN101SCF10015G09021.1…
4.31267e-09	21	69	5.60122	GO:0048544 Recognition of pollen	http://amigo.geneontology.org/amigo/term/GO:0048544	NIBEN101SCF00213G01002.1 NIBEN101SCF00528G01006.1 NIBEN101SCF01735G02019.1 NIBEN101SCF02264G06032.1 NIBEN101SCF02305G01015.1 NIBEN101SCF02305G01016.1 NIBEN101SCF02411G00015.1 NIBEN101SCF02411G00017.1 NIBEN101SCF02440G01009.1 NIBEN101SCF02440G01039.1 NIBEN101SCF03340G05001.1 NIBEN101SCF03595G19031.1 NIBEN101SCF04183G00005.1 NIBEN101SCF04448G02011.1 NIBEN101SCF04528G10005.1 NIBEN101SCF04817G00017.1…
3.06846e-08	52	374	2.55884	GO:0006886 Intracellular protein transport	http://amigo.geneontology.org/amigo/term/GO:0006886	NIBEN101SCF00150G01014.1 NIBEN101SCF00192G01023.1 NIBEN101SCF00270G12012.1 NIBEN101SCF00271G01020.1 NIBEN101SCF00349G06006.1 NIBEN101SCF00428G12008.1 NIBEN101SCF00744G04002.1 NIBEN101SCF00777G06012.1 NIBEN101SCF00783G05025.1 NIBEN101SCF00850G01005.1 NIBEN101SCF01053G01016.1 NIBEN101SCF01063G04003.1 NIBEN101SCF01101G05008.1 NIBEN101SCF01328G01014.1 NIBEN101SCF01385G12009.1 NIBEN101SCF01625G01009.1…
3.06846e-08	137	1468	1.71754	GO:0008152 Metabolic process	http://amigo.geneontology.org/amigo/term/GO:0008152	NIBEN101CTG15916G00003.1 NIBEN101CTG16024G00004.1 NIBEN101SCF00066G02010.1 NIBEN101SCF00175G02011.1 NIBEN101SCF00175G02019.1 NIBEN101SCF00229G01002.1 NIBEN101SCF00270G15011.1 NIBEN101SCF00311G03010.1 NIBEN101SCF00449G04003.1 NIBEN101SCF00492G01003.1 NIBEN101SCF00530G04002.1 NIBEN101SCF00539G02001.1 NIBEN101SCF00577G01002.1 NIBEN101SCF00605G01013.1 NIBEN101SCF00630G02003.1 NIBEN101SCF00726G02001.1…
1.02472e-07	41	269	2.80507	GO:0009058 Biosynthetic process	http://amigo.geneontology.org/amigo/term/GO:0009058	NIBEN101CTG06417G00002.1 NIBEN101SCF00705G04001.1 NIBEN101SCF00747G11007.1 NIBEN101SCF00806G04007.1 NIBEN101SCF00870G03002.1 NIBEN101SCF00907G00002.1 NIBEN101SCF00914G00009.1 NIBEN101SCF00971G00014.1 NIBEN101SCF01200G02006.1 NIBEN101SCF01235G00018.1 NIBEN101SCF01462G02025.1 NIBEN101SCF01559G01003.1 NIBEN101SCF01623G01028.1 NIBEN101SCF01687G01012.1 NIBEN101SCF02334G00004.1 NIBEN101SCF02384G00004.1…
2.13895e-07	9	14	11.8311	GO:0070588 Calcium ion transmembrane transport	http://amigo.geneontology.org/amigo/term/GO:0070588	NIBEN101SCF00991G06001.1 NIBEN101SCF01634G07031.1 NIBEN101SCF02282G01016.1 NIBEN101SCF03927G01003.1 NIBEN101SCF04808G00007.1 NIBEN101SCF04852G01008.1 NIBEN101SCF11008G04009.1 NIBEN101SCF11084G00011.1 NIBEN101SCF11325G00011.1
2.80682e-07	149	1705	1.60833	GO:0006355 Regulation of DNA-templated transcription	http://amigo.geneontology.org/amigo/term/GO:0006355	NIBEN101CTG14444G00003.1 NIBEN101CTG15836G00002.1 NIBEN101SCF00061G00002.1 NIBEN101SCF00073G04002.1 NIBEN101SCF00077G08013.1 NIBEN101SCF00136G01010.1 NIBEN101SCF00149G03002.1 NIBEN101SCF00159G08019.1 NIBEN101SCF00193G01009.1 NIBEN101SCF00445G02005.1 NIBEN101SCF00454G04003.1 NIBEN101SCF00482G08004.1 NIBEN101SCF00574G02005.1 NIBEN101SCF00635G04005.1 NIBEN101SCF00788G03015.1 NIBEN101SCF00799G00011.1…
2.89458e-07	13	34	7.03682	GO:0005992 Trehalose biosynthetic process	http://amigo.geneontology.org/amigo/term/GO:0005992	NIBEN101SCF00530G04002.1 NIBEN101SCF01250G02007.1 NIBEN101SCF01636G01006.1 NIBEN101SCF02219G00002.1 NIBEN101SCF02511G08002.1 NIBEN101SCF03167G01009.1 NIBEN101SCF03853G03012.1 NIBEN101SCF05030G05006.1 NIBEN101SCF05948G08009.1 NIBEN101SCF07261G01014.1 NIBEN101SCF09555G00006.1 NIBEN101SCF10283G02006.1 NIBEN101SCF11123G00021.1
3.63476e-07	11	24	8.43517	GO:0007205 Protein kinase C-activating G protein-coupled receptor signaling pathway	http://amigo.geneontology.org/amigo/term/GO:0007205	NIBEN101SCF01594G04001.1 NIBEN101SCF04309G00007.1 NIBEN101SCF04375G13006.1 NIBEN101SCF04528G09007.1 NIBEN101SCF06654G02004.1 NIBEN101SCF07006G00009.1 NIBEN101SCF07069G00003.1 NIBEN101SCF08443G00019.1 NIBEN101SCF10188G01004.1 NIBEN101SCF11806G00006.1 NIBEN101SCF15049G00024.1
6.65885e-07	26	139	3.44247	GO:0016567 Protein ubiquitination	http://amigo.geneontology.org/amigo/term/GO:0016567	NIBEN101CTG15030G00002.1 NIBEN101SCF00073G03006.1 NIBEN101SCF00165G03007.1 NIBEN101SCF00305G01013.1 NIBEN101SCF00419G11019.1 NIBEN101SCF00712G08013.1 NIBEN101SCF01417G04002.1 NIBEN101SCF01451G00002.1 NIBEN101SCF02044G05023.1 NIBEN101SCF02072G00018.1 NIBEN101SCF02307G01004.1 NIBEN101SCF02404G02035.1 NIBEN101SCF02597G01005.1 NIBEN101SCF02756G01008.1 NIBEN101SCF02790G02015.1 NIBEN101SCF03252G03001.1…
4.89236e-06	11	30	6.74813	GO:0015914 Phospholipid transport	http://amigo.geneontology.org/amigo/term/GO:0015914	NIBEN101SCF00465G02013.1 NIBEN101SCF02146G00007.1 NIBEN101SCF02167G00009.1 NIBEN101SCF02831G03005.1 NIBEN101SCF02997G00004.1 NIBEN101SCF03029G01010.1 NIBEN101SCF04191G04019.1 NIBEN101SCF07969G01026.1 NIBEN101SCF08127G12002.1 NIBEN101SCF09170G02002.1 NIBEN101SCF21069G00002.1
4.28977e-05	34	261	2.39746	GO:0015031 Protein transport	http://amigo.geneontology.org/amigo/term/GO:0015031	NIBEN101SCF00180G01013.1 NIBEN101SCF00192G01023.1 NIBEN101SCF00270G12012.1 NIBEN101SCF00271G01020.1 NIBEN101SCF00428G12008.1 NIBEN101SCF00783G05025.1 NIBEN101SCF01053G01016.1 NIBEN101SCF01319G01001.1 NIBEN101SCF01328G01014.1 NIBEN101SCF01413G05008.1 NIBEN101SCF01625G01009.1 NIBEN101SCF01746G03002.1 NIBEN101SCF02001G02016.1 NIBEN101SCF02606G00015.1 NIBEN101SCF02733G00008.1 NIBEN101SCF02803G01010.1…
6.36051e-05	18	96	3.45075	GO:0006913 Nucleocytoplasmic transport	http://amigo.geneontology.org/amigo/term/GO:0006913	NIBEN101SCF00192G01023.1 NIBEN101SCF00270G12012.1 NIBEN101SCF00271G01020.1 NIBEN101SCF00428G12008.1 NIBEN101SCF00783G05025.1 NIBEN101SCF01328G01014.1 NIBEN101SCF01625G01009.1 NIBEN101SCF01746G03002.1 NIBEN101SCF02606G00015.1 NIBEN101SCF02892G01023.1 NIBEN101SCF06078G02029.1 NIBEN101SCF07639G06004.1 NIBEN101SCF07984G02016.1 NIBEN101SCF10438G02002.1 NIBEN101SCF11362G01012.1 NIBEN101SCF19059G00005.1…
6.97028e-05	6	10	11.0424	GO:0006559 L-phenylalanine catabolic process	http://amigo.geneontology.org/amigo/term/GO:0006559	NIBEN101SCF02432G00011.1 NIBEN101SCF03712G01008.1 NIBEN101SCF04375G02015.1 NIBEN101SCF05442G03015.1 NIBEN101SCF05617G00005.1 NIBEN101SCF12881G00010.1
7.26458e-05	82	904	1.66939	GO:0055085 Transmembrane transport	http://amigo.geneontology.org/amigo/term/GO:0055085	NIBEN101CTG13296G00001.1 NIBEN101CTG13949G00001.1 NIBEN101CTG14389G00001.1 NIBEN101SCF00159G01002.1 NIBEN101SCF00180G11017.1 NIBEN101SCF00288G07005.1 NIBEN101SCF00321G04014.1 NIBEN101SCF00419G11019.1 NIBEN101SCF00449G03001.1 NIBEN101SCF00770G01004.1 NIBEN101SCF00821G10001.1 NIBEN101SCF00853G07005.1 NIBEN101SCF00864G01006.1 NIBEN101SCF00864G01007.1 NIBEN101SCF00894G01001.1 NIBEN101SCF00988G06009.1…
7.53305e-05	27	191	2.60161	GO:0006184 Obsolete GTP catabolic process	http://amigo.geneontology.org/amigo/term/GO:0006184	NIBEN101SCF00192G01023.1 NIBEN101SCF00270G12012.1 NIBEN101SCF00271G01020.1 NIBEN101SCF00428G12008.1 NIBEN101SCF00595G08047.1 NIBEN101SCF00783G05025.1 NIBEN101SCF01328G01014.1 NIBEN101SCF01625G01009.1 NIBEN101SCF01746G03002.1 NIBEN101SCF02001G02016.1 NIBEN101SCF02562G00023.1 NIBEN101SCF02564G14006.1 NIBEN101SCF02606G00015.1 NIBEN101SCF02892G01013.1 NIBEN101SCF02892G01023.1 NIBEN101SCF03790G00004.1…
0.00026136	37	325	2.09522	GO:0007165 Signal transduction	http://amigo.geneontology.org/amigo/term/GO:0007165	NIBEN101SCF00180G07008.1 NIBEN101SCF00192G01023.1 NIBEN101SCF00270G12012.1 NIBEN101SCF00271G01020.1 NIBEN101SCF00286G01001.1 NIBEN101SCF00428G12008.1 NIBEN101SCF00783G05025.1 NIBEN101SCF01202G02006.1 NIBEN101SCF01290G01033.1 NIBEN101SCF01328G01014.1 NIBEN101SCF01625G01009.1 NIBEN101SCF01746G03002.1 NIBEN101SCF02001G02016.1 NIBEN101SCF02269G00011.1 NIBEN101SCF02482G00002.1 NIBEN101SCF02606G00015.1…
0.000336361	9	31	5.3431	GO:0007034 Vacuolar transport	http://amigo.geneontology.org/amigo/term/GO:0007034	NIBEN101SCF00271G07022.1 NIBEN101SCF00525G04008.1 NIBEN101SCF00841G00004.1 NIBEN101SCF01060G00001.1 NIBEN101SCF01146G06011.1 NIBEN101SCF02790G05007.1 NIBEN101SCF03885G05006.1 NIBEN101SCF04675G00018.1 NIBEN101SCF09116G04018.1
0.000336361	27	209	2.37755	GO:0007264 Small GTPase mediated signal transduction	http://amigo.geneontology.org/amigo/term/GO:0007264	NIBEN101SCF00192G01023.1 NIBEN101SCF00270G12012.1 NIBEN101SCF00271G01020.1 NIBEN101SCF00428G12008.1 NIBEN101SCF00783G05025.1 NIBEN101SCF01063G07014.1 NIBEN101SCF01328G01014.1 NIBEN101SCF01625G01009.1 NIBEN101SCF01746G03002.1 NIBEN101SCF02001G02016.1 NIBEN101SCF02606G00015.1 NIBEN101SCF02892G01013.1 NIBEN101SCF02892G01023.1 NIBEN101SCF03341G02006.1 NIBEN101SCF05063G00001.1 NIBEN101SCF05336G00011.1…
0.000448289	42	400	1.93242	GO:0006629 Lipid metabolic process	http://amigo.geneontology.org/amigo/term/GO:0006629	NIBEN101SCF00271G02011.1 NIBEN101SCF00288G07014.1 NIBEN101SCF00401G01014.1 NIBEN101SCF00445G02003.1 NIBEN101SCF00539G02001.1 NIBEN101SCF00752G03014.1 NIBEN101SCF01055G00003.1 NIBEN101SCF01064G06002.1 NIBEN101SCF01469G02008.1 NIBEN101SCF01623G13002.1 NIBEN101SCF01802G00003.1 NIBEN101SCF02237G01002.1 NIBEN101SCF02269G00011.1 NIBEN101SCF02299G02001.1 NIBEN101SCF02406G00002.1 NIBEN101SCF02854G09007.1…
0.00192449	13	75	3.19003	GO:0006486 Protein glycosylation	http://amigo.geneontology.org/amigo/term/GO:0006486	NIBEN101SCF00488G04007.1 NIBEN101SCF00962G03006.1 NIBEN101SCF00962G03009.1 NIBEN101SCF01002G11012.1 NIBEN101SCF01393G00001.1 NIBEN101SCF03101G01001.1 NIBEN101SCF04191G00011.1 NIBEN101SCF04920G01013.1 NIBEN101SCF05447G03009.1 NIBEN101SCF05942G00001.1 NIBEN101SCF08698G02019.1 NIBEN101SCF09597G00012.1 NIBEN101SCF39489G00004.1
0.00192449	6	17	6.49553	GO:0006075 (1->3)-beta-D-glucan Biosynthetic process	http://amigo.geneontology.org/amigo/term/GO:0006075	NIBEN101SCF01023G07011.1 NIBEN101SCF01826G07010.1 NIBEN101SCF02853G01012.1 NIBEN101SCF05107G02005.1 NIBEN101SCF06208G00006.1 NIBEN101SCF11608G01009.1
0.00244863	4	7	10.5166	GO:0009094 L-phenylalanine biosynthetic process	http://amigo.geneontology.org/amigo/term/GO:0009094	NIBEN101SCF05382G00001.1 NIBEN101SCF05438G02004.1 NIBEN101SCF05656G01002.1 NIBEN101SCF08991G02002.1
0.00244863	5	12	7.66833	GO:0016042 Lipid catabolic process	http://amigo.geneontology.org/amigo/term/GO:0016042	NIBEN101SCF02816G00003.1 NIBEN101SCF02854G09007.1 NIBEN101SCF04981G00023.1 NIBEN101SCF09706G00008.1 NIBEN101SCF11312G00005.1
0.00244863	4	7	10.5166	GO:0051013 Microtubule severing	http://amigo.geneontology.org/amigo/term/GO:0051013	NIBEN101SCF00742G01039.1 NIBEN101SCF04424G01001.1 NIBEN101SCF07383G03001.1 NIBEN101SCF18623G00001.1
0.0145829	24	229	1.9288	GO:0045454 Cell redox homeostasis	http://amigo.geneontology.org/amigo/term/GO:0045454	NIBEN101SCF00016G01007.1 NIBEN101SCF00063G08002.1 NIBEN101SCF00481G01010.1 NIBEN101SCF00606G00010.1 NIBEN101SCF00980G05008.1 NIBEN101SCF01078G00026.1 NIBEN101SCF01326G07007.1 NIBEN101SCF01462G00001.1 NIBEN101SCF01633G00031.1 NIBEN101SCF02275G03001.1 NIBEN101SCF02827G08001.1 NIBEN101SCF03203G13009.1 NIBEN101SCF03427G09003.1 NIBEN101SCF03535G01002.1 NIBEN101SCF04123G01014.1 NIBEN101SCF04448G01005.1…
0.0170852	4	11	6.69236	GO:0006914 Autophagy	http://amigo.geneontology.org/amigo/term/GO:0006914	NIBEN101CTG15308G00001.1 NIBEN101SCF01272G01018.1 NIBEN101SCF05314G00002.1 NIBEN101SCF07172G01015.1
0.0170852	4	11	6.69236	GO:0006006 Glucose metabolic process	http://amigo.geneontology.org/amigo/term/GO:0006006	NIBEN101SCF01964G02002.1 NIBEN101SCF02296G00016.1 NIBEN101SCF09100G03002.1 NIBEN101SCF09871G00009.1
0.0174583	5	18	5.11222	GO:0009966 Regulation of signal transduction	http://amigo.geneontology.org/amigo/term/GO:0009966	NIBEN101SCF00821G13003.1 NIBEN101SCF00850G01028.1 NIBEN101SCF04406G04009.1 NIBEN101SCF08637G01014.1 NIBEN101SCF11130G00001.1
0.0207888	3	6	9.202	GO:0009247 Glycolipid biosynthetic process	http://amigo.geneontology.org/amigo/term/GO:0009247	NIBEN101SCF00412G01011.1 NIBEN101SCF05220G01003.1 NIBEN101SCF14325G00002.1
0.0207888	3	6	9.202	GO:0046474 Glycerophospholipid biosynthetic process	http://amigo.geneontology.org/amigo/term/GO:0046474	NIBEN101SCF09156G00023.1 NIBEN101SCF09156G00024.1 NIBEN101SCF20077G00030.1
0.0253188	10	68	2.70647	GO:0006662 Glycerol ether metabolic process	http://amigo.geneontology.org/amigo/term/GO:0006662	NIBEN101SCF00063G08002.1 NIBEN101SCF00481G01010.1 NIBEN101SCF00606G00010.1 NIBEN101SCF01633G00031.1 NIBEN101SCF02275G03001.1 NIBEN101SCF03535G01002.1 NIBEN101SCF04123G01014.1 NIBEN101SCF04903G01009.1 NIBEN101SCF07610G00001.1 NIBEN101SCF07619G00002.1
0.0253188	21	203	1.90386	GO:0016192 Vesicle-mediated transport	http://amigo.geneontology.org/amigo/term/GO:0016192	NIBEN101SCF00349G06006.1 NIBEN101SCF00439G10031.1 NIBEN101SCF00777G06012.1 NIBEN101SCF00850G01005.1 NIBEN101SCF00920G00016.1 NIBEN101SCF01053G01016.1 NIBEN101SCF01101G05008.1 NIBEN101SCF01687G01009.1 NIBEN101SCF02093G00004.1 NIBEN101SCF02192G01015.1 NIBEN101SCF02569G03013.1 NIBEN101SCF02626G02004.1 NIBEN101SCF03764G04008.1 NIBEN101SCF04044G01033.1 NIBEN101SCF05412G01004.1 NIBEN101SCF05694G00009.1…
0.0281035	4	13	5.66277	GO:0007076 Mitotic chromosome condensation	http://amigo.geneontology.org/amigo/term/GO:0007076	NIBEN101SCF00542G01003.1 NIBEN101SCF04797G00024.1 NIBEN101SCF05231G02020.1 NIBEN101SCF06101G00013.1
0.0301939	3	7	7.88743	GO:0006596 Polyamine biosynthetic process	http://amigo.geneontology.org/amigo/term/GO:0006596	NIBEN101SCF00887G02006.1 NIBEN101SCF01580G05004.1 NIBEN101SCF03865G03002.1
0.0301939	3	7	7.88743	GO:0043666 Regulation of phosphoprotein phosphatase activity	http://amigo.geneontology.org/amigo/term/GO:0043666	NIBEN101SCF00821G13003.1 NIBEN101SCF04406G04009.1 NIBEN101SCF08637G01014.1
0.0346929	4	14	5.25829	GO:0045893 Positive regulation of DNA-templated transcription	http://amigo.geneontology.org/amigo/term/GO:0045893	NIBEN101SCF01190G04010.1 NIBEN101SCF01433G05003.1 NIBEN101SCF04664G02003.1 NIBEN101SCF07034G07006.1
0.0420619	5	23	4.00087	GO:0009116 Nucleoside metabolic process	http://amigo.geneontology.org/amigo/term/GO:0009116	NIBEN101SCF01414G02024.1 NIBEN101SCF01646G00010.1 NIBEN101SCF02622G08010.1 NIBEN101SCF04651G00004.1 NIBEN101SCF08987G00006.1
0.0492852	8	54	2.72652	GO:0006073 Cellular glucan metabolic process	http://amigo.geneontology.org/amigo/term/GO:0006073	NIBEN101SCF00663G04007.1 NIBEN101SCF02413G03022.1 NIBEN101SCF02860G01014.1 NIBEN101SCF04392G04008.1 NIBEN101SCF05702G02010.1 NIBEN101SCF07244G00001.1 NIBEN101SCF07244G01004.1 NIBEN101SCF12954G01001.1
0.0604994	6	35	3.15497	GO:0006310 DNA recombination	http://amigo.geneontology.org/amigo/term/GO:0006310	NIBEN101SCF01831G03010.1 NIBEN101SCF03038G13022.1 NIBEN101SCF03486G03004.1 NIBEN101SCF04141G00010.1 NIBEN101SCF04329G05016.1 NIBEN101SCF09516G00022.1
0.0604994	151	2308	1.20407	GO:0055114 Obsolete oxidation-reduction process	http://amigo.geneontology.org/amigo/term/GO:0055114	NIBEN101CTG07755G00002.1 NIBEN101CTG11882G00001.1 NIBEN101CTG12891G00001.1 NIBEN101CTG14678G00001.1 NIBEN101SCF00109G10003.1 NIBEN101SCF00109G10004.1 NIBEN101SCF00116G06002.1 NIBEN101SCF00163G17005.1 NIBEN101SCF00180G00006.1 NIBEN101SCF00225G00006.1 NIBEN101SCF00239G07005.1 NIBEN101SCF00272G09012.1 NIBEN101SCF00440G00002.1 NIBEN101SCF00449G04003.1 NIBEN101SCF00525G04009.1 NIBEN101SCF00557G03012.1…
0.0651678	5	26	3.53923	GO:0048268 Clathrin coat assembly	http://amigo.geneontology.org/amigo/term/GO:0048268	NIBEN101CTG15555G00001.1 NIBEN101SCF02467G01048.1 NIBEN101SCF02610G00014.1 NIBEN101SCF05804G01017.1 NIBEN101SCF07515G03006.1
0.0984722	46	616	1.37432	GO:0006810 Transport	http://amigo.geneontology.org/amigo/term/GO:0006810	NIBEN101CTG11114G00002.1 NIBEN101SCF00138G03003.1 NIBEN101SCF00159G01002.1 NIBEN101SCF00202G06008.1 NIBEN101SCF00414G10003.1 NIBEN101SCF00449G03001.1 NIBEN101SCF00712G02012.1 NIBEN101SCF00920G00016.1 NIBEN101SCF01005G01015.1 NIBEN101SCF01051G05008.1 NIBEN101SCF01061G01003.1 NIBEN101SCF01061G04013.1 NIBEN101SCF01143G09001.1 NIBEN101SCF01319G01001.1 NIBEN101SCF01411G00009.1 NIBEN101SCF01494G01007.1…
0.0984722	5	29	3.1731	GO:0035556 Intracellular signal transduction	http://amigo.geneontology.org/amigo/term/GO:0035556	NIBEN101SCF01594G04001.1 NIBEN101SCF02269G00011.1 NIBEN101SCF04093G00004.1 NIBEN101SCF04375G13006.1 NIBEN101SCF11806G00006.1
0.0984722	3	11	5.01927	GO:0006072 Glycerol-3-phosphate metabolic process	http://amigo.geneontology.org/amigo/term/GO:0006072	NIBEN101SCF01612G02014.1 NIBEN101SCF02455G00014.1 NIBEN101SCF03766G07002.1
0.106505	12	114	1.93726	GO:0006096 Glycolytic process	http://amigo.geneontology.org/amigo/term/GO:0006096	NIBEN101SCF00155G04014.1 NIBEN101SCF00630G02003.1 NIBEN101SCF00784G02020.1 NIBEN101SCF01235G00019.1 NIBEN101SCF01584G00010.1 NIBEN101SCF01956G08006.1 NIBEN101SCF01966G02001.1 NIBEN101SCF03307G06009.1 NIBEN101SCF03856G00004.1 NIBEN101SCF04292G11008.1 NIBEN101SCF10650G02016.1 NIBEN101SCF13679G01005.1
0.107121	2	5	7.3616	GO:0006308 DNA catabolic process	http://amigo.geneontology.org/amigo/term/GO:0006308	NIBEN101SCF00180G00004.1 NIBEN101SCF03145G03003.1
0.107121	2	5	7.3616	GO:0000266 Mitochondrial fission	http://amigo.geneontology.org/amigo/term/GO:0000266	NIBEN101SCF00299G00014.1 NIBEN101SCF12076G00018.1
0.107121	2	5	7.3616	GO:0006672 Ceramide metabolic process	http://amigo.geneontology.org/amigo/term/GO:0006672	NIBEN101SCF02122G01008.1 NIBEN101SCF03468G02010.1
0.107121	2	5	7.3616	GO:0006825 Copper ion transport	http://amigo.geneontology.org/amigo/term/GO:0006825	NIBEN101SCF04989G01023.1 NIBEN101SCF22566G00023.1
0.107121	62	878	1.2996	GO:0005975 Carbohydrate metabolic process	http://amigo.geneontology.org/amigo/term/GO:0005975	NIBEN101CTG11091G00003.1 NIBEN101CTG13892G00001.1 NIBEN101CTG14305G00004.1 NIBEN101SCF00113G04027.1 NIBEN101SCF00148G01009.1 NIBEN101SCF00151G07004.1 NIBEN101SCF00324G02004.1 NIBEN101SCF00412G01011.1 NIBEN101SCF00439G10058.1 NIBEN101SCF00487G01009.1 NIBEN101SCF00527G01009.1 NIBEN101SCF00663G04007.1 NIBEN101SCF00721G00009.1 NIBEN101SCF00726G02001.1 NIBEN101SCF00853G02012.1 NIBEN101SCF01151G00003.1…
0.107121	2	5	7.3616	GO:0015012 Heparan sulfate proteoglycan biosynthetic process	http://amigo.geneontology.org/amigo/term/GO:0015012	NIBEN101SCF01481G00009.1 NIBEN101SCF02622G07001.1
0.107121	2	5	7.3616	GO:0016051 Carbohydrate biosynthetic process	http://amigo.geneontology.org/amigo/term/GO:0016051	NIBEN101SCF00726G02001.1 NIBEN101SCF03253G02010.1
0.107121	15	158	1.74722	GO:0030001 Metal ion transport	http://amigo.geneontology.org/amigo/term/GO:0030001	NIBEN101SCF01027G01015.1 NIBEN101SCF01739G06006.1 NIBEN101SCF01749G00001.1 NIBEN101SCF01870G09001.1 NIBEN101SCF02139G05001.1 NIBEN101SCF02228G02012.1 NIBEN101SCF03114G02002.1 NIBEN101SCF03574G00028.1 NIBEN101SCF04549G00002.1 NIBEN101SCF05206G02002.1 NIBEN101SCF08041G02014.1 NIBEN101SCF09282G00004.1 NIBEN101SCF13196G00010.1 NIBEN101SCF13995G00003.1 NIBEN101SCF15836G04014.1
0.107121	2	5	7.3616	GO:0006024 Glycosaminoglycan biosynthetic process	http://amigo.geneontology.org/amigo/term/GO:0006024	NIBEN101SCF01481G00009.1 NIBEN101SCF02622G07001.1
0.107121	3	12	4.601	GO:0006071 Glycerol metabolic process	http://amigo.geneontology.org/amigo/term/GO:0006071	NIBEN101SCF04205G02003.1 NIBEN101SCF04551G02004.1 NIBEN101SCF06154G02012.1
0.107121	2	5	7.3616	GO:0006168 Adenine salvage	http://amigo.geneontology.org/amigo/term/GO:0006168	NIBEN101SCF01646G00010.1 NIBEN101SCF08987G00006.1
0.107777	12	118	1.87159	GO:0006470 Protein dephosphorylation	http://amigo.geneontology.org/amigo/term/GO:0006470	NIBEN101SCF00058G03015.1 NIBEN101SCF00806G02001.1 NIBEN101SCF01185G00004.1 NIBEN101SCF01237G00013.1 NIBEN101SCF01334G06005.1 NIBEN101SCF01671G02003.1 NIBEN101SCF02653G01003.1 NIBEN101SCF05178G00001.1 NIBEN101SCF06823G02015.1 NIBEN101SCF07977G02004.1 NIBEN101SCF10169G04009.1 NIBEN101SCF26939G00001.1
0.1094	5	32	2.87562	GO:0019752 Carboxylic acid metabolic process	http://amigo.geneontology.org/amigo/term/GO:0019752	NIBEN101SCF01241G02004.1 NIBEN101SCF03446G05003.1 NIBEN101SCF05824G02004.1 NIBEN101SCF05824G04004.1 NIBEN101SCF10086G00004.1
0.1348	11	109	1.85728	GO:0006812 Cation transport	http://amigo.geneontology.org/amigo/term/GO:0006812	NIBEN101SCF00419G11019.1 NIBEN101SCF01739G06006.1 NIBEN101SCF01749G00001.1 NIBEN101SCF03855G01012.1 NIBEN101SCF04514G02020.1 NIBEN101SCF04785G00012.1 NIBEN101SCF05372G00008.1 NIBEN101SCF06025G02020.1 NIBEN101SCF10015G04004.1 NIBEN101SCF13000G04015.1 NIBEN101SCF13196G00010.1
0.13826	2	6	6.13467	GO:0006505 GPI anchor metabolic process	http://amigo.geneontology.org/amigo/term/GO:0006505	NIBEN101SCF01385G12009.1 NIBEN101SCF09575G01010.1
0.13826	2	6	6.13467	GO:0006885 Regulation of pH	http://amigo.geneontology.org/amigo/term/GO:0006885	NIBEN101SCF04514G02020.1 NIBEN101SCF06025G02020.1
0.13826	2	6	6.13467	GO:0046168 Glycerol-3-phosphate catabolic process	http://amigo.geneontology.org/amigo/term/GO:0046168	NIBEN101SCF01612G02014.1 NIBEN101SCF03766G07002.1
0.13826	2	6	6.13467	GO:0006102 Isocitrate metabolic process	http://amigo.geneontology.org/amigo/term/GO:0006102	NIBEN101SCF00440G00002.1 NIBEN101SCF02395G03010.1
0.152058	3	15	3.6808	GO:0006556 S-adenosylmethionine biosynthetic process	http://amigo.geneontology.org/amigo/term/GO:0006556	NIBEN101SCF02502G04001.1 NIBEN101SCF03535G01001.1 NIBEN101SCF11751G01007.1
0.152058	3	15	3.6808	GO:0008654 Phospholipid biosynthetic process	http://amigo.geneontology.org/amigo/term/GO:0008654	NIBEN101CTG16382G00001.1 NIBEN101CTG16390G00005.1 NIBEN101SCF01395G02015.1
0.152058	3	15	3.6808	GO:0030259 Lipid glycosylation	http://amigo.geneontology.org/amigo/term/GO:0030259	NIBEN101SCF00412G01011.1 NIBEN101SCF03185G00003.1 NIBEN101SCF14325G00002.1
0.152058	3	15	3.6808	GO:0051225 Spindle assembly	http://amigo.geneontology.org/amigo/term/GO:0051225	NIBEN101SCF00600G00004.1 NIBEN101SCF02694G06012.1 NIBEN101SCF05341G00002.1
0.157304	7	61	2.11193	GO:0009408 Response to heat	http://amigo.geneontology.org/amigo/term/GO:0009408	NIBEN101SCF00073G04002.1 NIBEN101SCF03038G13022.1 NIBEN101SCF03817G16010.1 NIBEN101SCF04132G01004.1 NIBEN101SCF04313G01012.1 NIBEN101SCF05056G00004.1 NIBEN101SCF06436G04005.1
0.165592	4	26	2.83138	GO:0046856 Phosphatidylinositol dephosphorylation	http://amigo.geneontology.org/amigo/term/GO:0046856	NIBEN101SCF00128G01011.1 NIBEN101SCF01444G00001.1 NIBEN101SCF09547G01006.1 NIBEN101SCF14542G00032.1
0.172307	3	16	3.45075	GO:0006487 Protein N-linked glycosylation	http://amigo.geneontology.org/amigo/term/GO:0006487	NIBEN101SCF02720G01003.1 NIBEN101SCF03143G05002.1 NIBEN101SCF27159G01006.1
0.198287	3	17	3.24776	GO:0006904 Vesicle docking involved in exocytosis	http://amigo.geneontology.org/amigo/term/GO:0006904	NIBEN101SCF00439G10031.1 NIBEN101SCF02569G03013.1 NIBEN101SCF02803G01010.1
0.199452	20	254	1.44913	GO:0006979 Response to oxidative stress	http://amigo.geneontology.org/amigo/term/GO:0006979	NIBEN101SCF00109G10004.1 NIBEN101SCF00163G17005.1 NIBEN101SCF01237G11010.1 NIBEN101SCF01587G00005.1 NIBEN101SCF01587G00006.1 NIBEN101SCF02349G03001.1 NIBEN101SCF02349G03002.1 NIBEN101SCF02349G03003.1 NIBEN101SCF02411G01001.1 NIBEN101SCF02793G15017.1 NIBEN101SCF03861G00008.1 NIBEN101SCF03861G00009.1 NIBEN101SCF03861G01001.1 NIBEN101SCF04626G00009.1 NIBEN101SCF06267G00007.1 NIBEN101SCF07008G00032.1…

## Sheet: WT_UP_DEGs_XopQ vs EV_CC
Enrichment FDR	nGenes	Pathway Genes	Fold Enrichment	Pathway	URL	Genes
5.68744e-11	22	63	6.42679	GO:0000145 Exocyst	http://amigo.geneontology.org/amigo/term/GO:0000145	NIBEN101CTG16102G00003.1 NIBEN101SCF00059G00007.1 NIBEN101SCF00059G01004.1 NIBEN101SCF00059G01005.1 NIBEN101SCF00757G00007.1 NIBEN101SCF00870G08002.1 NIBEN101SCF01143G11007.1 NIBEN101SCF01150G05006.1 NIBEN101SCF02289G09001.1 NIBEN101SCF02639G03007.1 NIBEN101SCF02803G01010.1 NIBEN101SCF02996G02001.1 NIBEN101SCF03116G02003.1 NIBEN101SCF03532G01002.1 NIBEN101SCF04608G05035.1 NIBEN101SCF04608G05036.1…
1.16527e-06	149	1740	1.57597	GO:0016021 Integral component of membrane	http://amigo.geneontology.org/amigo/term/GO:0016021	NIBEN101CTG13296G00001.1 NIBEN101CTG13949G00001.1 NIBEN101CTG14389G00001.1 NIBEN101CTG14845G00001.1 NIBEN101SCF00180G01013.1 NIBEN101SCF00180G11017.1 NIBEN101SCF00229G04004.1 NIBEN101SCF00283G04009.1 NIBEN101SCF00414G10003.1 NIBEN101SCF00419G11019.1 NIBEN101SCF00442G05006.1 NIBEN101SCF00449G03001.1 NIBEN101SCF00465G02013.1 NIBEN101SCF00770G01004.1 NIBEN101SCF00876G02017.1 NIBEN101SCF00894G01001.1…
6.82969e-06	167	2075	1.48119	GO:0016020 Membrane	http://amigo.geneontology.org/amigo/term/GO:0016020	NIBEN101SCF00159G01002.1 NIBEN101SCF00180G11017.1 NIBEN101SCF00192G01023.1 NIBEN101SCF00206G00010.1 NIBEN101SCF00245G03004.1 NIBEN101SCF00270G12012.1 NIBEN101SCF00271G01020.1 NIBEN101SCF00307G01046.1 NIBEN101SCF00321G04014.1 NIBEN101SCF00332G06012.1 NIBEN101SCF00349G06006.1 NIBEN101SCF00428G12008.1 NIBEN101SCF00488G04007.1 NIBEN101SCF00593G03002.1 NIBEN101SCF00687G04016.1 NIBEN101SCF00688G00002.1…
0.00320202	6	17	6.49553	GO:0000148 1,3-beta-D-glucan synthase complex	http://amigo.geneontology.org/amigo/term/GO:0000148	NIBEN101SCF01023G07011.1 NIBEN101SCF01826G07010.1 NIBEN101SCF02853G01012.1 NIBEN101SCF05107G02005.1 NIBEN101SCF06208G00006.1 NIBEN101SCF11608G01009.1
0.0646536	3	7	7.88743	GO:0031012 Extracellular matrix	http://amigo.geneontology.org/amigo/term/GO:0031012	NIBEN101SCF00317G04009.1 NIBEN101SCF07437G05005.1 NIBEN101SCF10336G01001.1
0.135142	5	26	3.53923	GO:0030136 Clathrin-coated vesicle	http://amigo.geneontology.org/amigo/term/GO:0030136	NIBEN101CTG15555G00001.1 NIBEN101SCF02467G01048.1 NIBEN101SCF02610G00014.1 NIBEN101SCF05804G01017.1 NIBEN101SCF07515G03006.1
0.16993	4	19	3.87453	GO:0000139 Golgi membrane	http://amigo.geneontology.org/amigo/term/GO:0000139	NIBEN101SCF01447G01010.1 NIBEN101SCF03036G02010.1 NIBEN101SCF04514G01006.1 NIBEN101SCF05800G01006.1

## Sheet: WT_UP_DEGs_XopQ vs EV_MF
Enrichment FDR	nGenes	Pathway Genes	Fold Enrichment	Pathway	URL	Genes
5.08508e-39	251	1847	2.50103	GO:0004672 Protein kinase activity	http://amigo.geneontology.org/amigo/term/GO:0004672	NIBEN101CTG15030G00002.1 NIBEN101SCF00012G00012.1 NIBEN101SCF00016G04006.1 NIBEN101SCF00023G08011.1 NIBEN101SCF00051G03003.1 NIBEN101SCF00074G01003.1 NIBEN101SCF00096G04005.1 NIBEN101SCF00111G01018.1 NIBEN101SCF00128G02010.1 NIBEN101SCF00133G06001.1 NIBEN101SCF00149G10001.1 NIBEN101SCF00168G10008.1 NIBEN101SCF00168G10016.1 NIBEN101SCF00176G07005.1 NIBEN101SCF00213G01002.1 NIBEN101SCF00228G04005.1…
5.08508e-39	266	2014	2.43072	GO:0016772 Transferase activity-transferring phosphorus-containing groups	http://amigo.geneontology.org/amigo/term/GO:0016772	NIBEN101CTG15030G00002.1 NIBEN101SCF00012G00012.1 NIBEN101SCF00016G04006.1 NIBEN101SCF00023G08011.1 NIBEN101SCF00051G03003.1 NIBEN101SCF00074G01003.1 NIBEN101SCF00096G04005.1 NIBEN101SCF00111G01018.1 NIBEN101SCF00128G02010.1 NIBEN101SCF00133G06001.1 NIBEN101SCF00149G10001.1 NIBEN101SCF00168G10008.1 NIBEN101SCF00168G10016.1 NIBEN101SCF00176G07005.1 NIBEN101SCF00213G01002.1 NIBEN101SCF00228G04005.1…
1.46117e-36	194	1278	2.79372	GO:0004674 Protein serine/threonine kinase activity	http://amigo.geneontology.org/amigo/term/GO:0004674	NIBEN101SCF00012G00012.1 NIBEN101SCF00016G04006.1 NIBEN101SCF00023G08011.1 NIBEN101SCF00051G03003.1 NIBEN101SCF00074G01003.1 NIBEN101SCF00096G04005.1 NIBEN101SCF00111G01018.1 NIBEN101SCF00149G10001.1 NIBEN101SCF00168G10008.1 NIBEN101SCF00176G07005.1 NIBEN101SCF00213G01002.1 NIBEN101SCF00228G04005.1 NIBEN101SCF00254G02007.1 NIBEN101SCF00282G02002.1 NIBEN101SCF00286G01001.1 NIBEN101SCF00311G02004.1…
1.17278e-35	384	3611	1.95711	GO:0005524 ATP binding	http://amigo.geneontology.org/amigo/term/GO:0005524	NIBEN101CTG15030G00002.1 NIBEN101CTG15143G00004.1 NIBEN101SCF00012G00012.1 NIBEN101SCF00016G04006.1 NIBEN101SCF00023G08011.1 NIBEN101SCF00051G03003.1 NIBEN101SCF00073G00008.1 NIBEN101SCF00074G01003.1 NIBEN101SCF00096G04005.1 NIBEN101SCF00111G01018.1 NIBEN101SCF00128G02010.1 NIBEN101SCF00128G04006.1 NIBEN101SCF00133G06001.1 NIBEN101SCF00138G03003.1 NIBEN101SCF00149G10001.1 NIBEN101SCF00159G08017.1…
7.79707e-16	190	1834	1.90663	GO:0003824 Catalytic activity	http://amigo.geneontology.org/amigo/term/GO:0003824	NIBEN101CTG06417G00002.1 NIBEN101CTG16024G00004.1 NIBEN101SCF00058G03015.1 NIBEN101SCF00116G06002.1 NIBEN101SCF00148G01009.1 NIBEN101SCF00155G04014.1 NIBEN101SCF00324G02004.1 NIBEN101SCF00332G12011.1 NIBEN101SCF00439G10058.1 NIBEN101SCF00444G00008.1 NIBEN101SCF00504G07004.1 NIBEN101SCF00527G01009.1 NIBEN101SCF00530G04002.1 NIBEN101SCF00530G10007.1 NIBEN101SCF00605G01013.1 NIBEN101SCF00630G02003.1…
5.07557e-13	80	570	2.58302	GO:0043565 Sequence-specific DNA binding	http://amigo.geneontology.org/amigo/term/GO:0043565	NIBEN101CTG14444G00003.1 NIBEN101SCF00073G04002.1 NIBEN101SCF00077G08013.1 NIBEN101SCF00149G03002.1 NIBEN101SCF00159G08019.1 NIBEN101SCF00574G02005.1 NIBEN101SCF00635G04005.1 NIBEN101SCF00788G03015.1 NIBEN101SCF00905G04003.1 NIBEN101SCF01076G02011.1 NIBEN101SCF01093G05001.1 NIBEN101SCF01180G02009.1 NIBEN101SCF01190G04010.1 NIBEN101SCF01297G04006.1 NIBEN101SCF01422G01034.1 NIBEN101SCF01433G05003.1…
3.02748e-12	67	448	2.75238	GO:0005509 Calcium ion binding	http://amigo.geneontology.org/amigo/term/GO:0005509	NIBEN101SCF00016G04006.1 NIBEN101SCF00051G03009.1 NIBEN101SCF00063G10026.1 NIBEN101SCF00109G07005.1 NIBEN101SCF00149G10001.1 NIBEN101SCF00149G10020.1 NIBEN101SCF00578G05007.1 NIBEN101SCF00711G02008.1 NIBEN101SCF00751G01008.1 NIBEN101SCF00800G02008.1 NIBEN101SCF01007G00009.1 NIBEN101SCF01033G04008.1 NIBEN101SCF01191G06012.1 NIBEN101SCF01237G11009.1 NIBEN101SCF01269G08008.1 NIBEN101SCF01333G00005.1…
5.36386e-10	103	939	2.01876	GO:0003700 DNA-binding transcription factor activity	http://amigo.geneontology.org/amigo/term/GO:0003700	NIBEN101CTG14444G00003.1 NIBEN101SCF00061G00002.1 NIBEN101SCF00073G04002.1 NIBEN101SCF00077G08013.1 NIBEN101SCF00149G03002.1 NIBEN101SCF00159G08019.1 NIBEN101SCF00454G04003.1 NIBEN101SCF00482G08004.1 NIBEN101SCF00574G02005.1 NIBEN101SCF00635G04005.1 NIBEN101SCF00788G03015.1 NIBEN101SCF00905G04003.1 NIBEN101SCF01076G02011.1 NIBEN101SCF01085G03003.1 NIBEN101SCF01094G03014.1 NIBEN101SCF01180G02009.1…
5.40818e-10	172	1875	1.68826	GO:0008270 Zinc ion binding	http://amigo.geneontology.org/amigo/term/GO:0008270	NIBEN101CTG15836G00002.1 NIBEN101SCF00046G03002.1 NIBEN101SCF00046G05006.1 NIBEN101SCF00058G09015.1 NIBEN101SCF00063G14001.1 NIBEN101SCF00167G00004.1 NIBEN101SCF00245G05005.1 NIBEN101SCF00272G08006.1 NIBEN101SCF00293G07013.1 NIBEN101SCF00317G04009.1 NIBEN101SCF00370G02011.1 NIBEN101SCF00419G11019.1 NIBEN101SCF00501G02005.1 NIBEN101SCF00568G04054.1 NIBEN101SCF00571G09005.1 NIBEN101SCF00635G02005.1…
1.86043e-07	9	14	11.8311	GO:0005388 P-type calcium transporter activity	http://amigo.geneontology.org/amigo/term/GO:0005388	NIBEN101SCF00991G06001.1 NIBEN101SCF01634G07031.1 NIBEN101SCF02282G01016.1 NIBEN101SCF03927G01003.1 NIBEN101SCF04808G00007.1 NIBEN101SCF04852G01008.1 NIBEN101SCF11008G04009.1 NIBEN101SCF11084G00011.1 NIBEN101SCF11325G00011.1
3.44884e-07	10	19	9.68632	GO:0016841 Ammonia-lyase activity	http://amigo.geneontology.org/amigo/term/GO:0016841	NIBEN101CTG06417G00002.1 NIBEN101SCF01200G02006.1 NIBEN101SCF02432G00011.1 NIBEN101SCF03712G01008.1 NIBEN101SCF04090G02004.1 NIBEN101SCF04375G02015.1 NIBEN101SCF04652G00007.1 NIBEN101SCF05442G03015.1 NIBEN101SCF05617G00005.1 NIBEN101SCF12881G00010.1
3.76365e-07	11	24	8.43517	GO:0004143 Diacylglycerol kinase activity	http://amigo.geneontology.org/amigo/term/GO:0004143	NIBEN101SCF01594G04001.1 NIBEN101SCF04309G00007.1 NIBEN101SCF04375G13006.1 NIBEN101SCF04528G09007.1 NIBEN101SCF06654G02004.1 NIBEN101SCF07006G00009.1 NIBEN101SCF07069G00003.1 NIBEN101SCF08443G00019.1 NIBEN101SCF10188G01004.1 NIBEN101SCF11806G00006.1 NIBEN101SCF15049G00024.1
5.02787e-07	12	30	7.3616	GO:0003951 NAD+ kinase activity	http://amigo.geneontology.org/amigo/term/GO:0003951	NIBEN101SCF01594G04001.1 NIBEN101SCF04309G00007.1 NIBEN101SCF04375G13006.1 NIBEN101SCF04528G09007.1 NIBEN101SCF04869G03001.1 NIBEN101SCF06654G02004.1 NIBEN101SCF07006G00009.1 NIBEN101SCF07069G00003.1 NIBEN101SCF08443G00019.1 NIBEN101SCF10188G01004.1 NIBEN101SCF11806G00006.1 NIBEN101SCF15049G00024.1
5.17236e-06	27	164	3.02993	GO:0004842 Ubiquitin-protein transferase activity	http://amigo.geneontology.org/amigo/term/GO:0004842	NIBEN101CTG15030G00002.1 NIBEN101SCF00073G03006.1 NIBEN101SCF00165G03007.1 NIBEN101SCF00305G01013.1 NIBEN101SCF00419G11019.1 NIBEN101SCF00712G08013.1 NIBEN101SCF00904G00016.1 NIBEN101SCF01417G04002.1 NIBEN101SCF01451G00002.1 NIBEN101SCF02072G00018.1 NIBEN101SCF02307G01004.1 NIBEN101SCF02404G02035.1 NIBEN101SCF02597G01005.1 NIBEN101SCF02756G01008.1 NIBEN101SCF02790G02015.1 NIBEN101SCF03252G03001.1…
5.17236e-06	82	839	1.79872	GO:0046872 Metal ion binding	http://amigo.geneontology.org/amigo/term/GO:0046872	NIBEN101CTG15635G00003.1 NIBEN101CTG15964G00004.1 NIBEN101SCF00022G09004.1 NIBEN101SCF00052G04001.1 NIBEN101SCF00176G01014.1 NIBEN101SCF00465G02013.1 NIBEN101SCF00477G00010.1 NIBEN101SCF00991G06001.1 NIBEN101SCF01008G01011.1 NIBEN101SCF01026G03023.1 NIBEN101SCF01027G01015.1 NIBEN101SCF01073G01008.1 NIBEN101SCF01294G05004.1 NIBEN101SCF01434G03006.1 NIBEN101SCF01506G02001.1 NIBEN101SCF01634G07031.1…
1.44887e-05	10	27	6.8163	GO:0005516 Calmodulin binding	http://amigo.geneontology.org/amigo/term/GO:0005516	NIBEN101SCF00991G06001.1 NIBEN101SCF01634G07031.1 NIBEN101SCF04411G03013.1 NIBEN101SCF04808G00007.1 NIBEN101SCF04852G01008.1 NIBEN101SCF08680G02018.1 NIBEN101SCF09554G02023.1 NIBEN101SCF11084G00011.1 NIBEN101SCF11325G00011.1 NIBEN101SCF13666G00001.1
1.49292e-05	12	40	5.5212	GO:0008081 Phosphoric diester hydrolase activity	http://amigo.geneontology.org/amigo/term/GO:0008081	NIBEN101SCF00445G02003.1 NIBEN101SCF01055G00003.1 NIBEN101SCF01802G00003.1 NIBEN101SCF02269G00011.1 NIBEN101SCF02581G05001.1 NIBEN101SCF02860G02002.1 NIBEN101SCF04003G04001.1 NIBEN101SCF04093G00004.1 NIBEN101SCF04205G02003.1 NIBEN101SCF04551G02004.1 NIBEN101SCF06154G02012.1 NIBEN101SCF07623G01033.1
7.86141e-05	35	282	2.28418	GO:0003924 GTPase activity	http://amigo.geneontology.org/amigo/term/GO:0003924	NIBEN101SCF00192G01023.1 NIBEN101SCF00270G12012.1 NIBEN101SCF00271G01020.1 NIBEN101SCF00428G12008.1 NIBEN101SCF00595G08047.1 NIBEN101SCF00783G05025.1 NIBEN101SCF01202G02006.1 NIBEN101SCF01328G01014.1 NIBEN101SCF01625G01009.1 NIBEN101SCF01746G03002.1 NIBEN101SCF02240G06018.1 NIBEN101SCF02562G00023.1 NIBEN101SCF02564G14006.1 NIBEN101SCF02606G00015.1 NIBEN101SCF02892G01023.1 NIBEN101SCF03427G07002.1…
7.86141e-05	26	179	2.67321	GO:0030246 Carbohydrate binding	http://amigo.geneontology.org/amigo/term/GO:0030246	NIBEN101SCF00096G04005.1 NIBEN101SCF00412G01011.1 NIBEN101SCF00488G04007.1 NIBEN101SCF00721G00009.1 NIBEN101SCF00726G02001.1 NIBEN101SCF01154G18011.1 NIBEN101SCF01817G02017.1 NIBEN101SCF02011G03011.1 NIBEN101SCF02243G06019.1 NIBEN101SCF03045G13003.1 NIBEN101SCF03194G00009.1 NIBEN101SCF03253G02010.1 NIBEN101SCF03280G00002.1 NIBEN101SCF04191G00011.1 NIBEN101SCF04899G04001.1 NIBEN101SCF04953G09010.1…
0.00011812	8	21	7.01105	GO:0016857 Racemase and epimerase activity-acting on carbohydrates and derivatives	http://amigo.geneontology.org/amigo/term/GO:0016857	NIBEN101SCF00324G02004.1 NIBEN101SCF00439G10058.1 NIBEN101SCF00527G01009.1 NIBEN101SCF02569G01019.1 NIBEN101SCF04703G11014.1 NIBEN101SCF05109G02002.1 NIBEN101SCF06473G01004.1 NIBEN101SCF11361G00004.1
0.000163347	23	155	2.73092	GO:0050662 Obsolete coenzyme binding	http://amigo.geneontology.org/amigo/term/GO:0050662	NIBEN101SCF00324G02004.1 NIBEN101SCF00439G10058.1 NIBEN101SCF00527G01009.1 NIBEN101SCF00605G01013.1 NIBEN101SCF00669G01008.1 NIBEN101SCF00817G04001.1 NIBEN101SCF01612G02014.1 NIBEN101SCF01892G02015.1 NIBEN101SCF01986G00021.1 NIBEN101SCF02405G04011.1 NIBEN101SCF02569G01019.1 NIBEN101SCF03021G00005.1 NIBEN101SCF03766G07002.1 NIBEN101SCF03969G00012.1 NIBEN101SCF04703G11014.1 NIBEN101SCF05109G02002.1…
0.000656592	5	9	10.2244	GO:0003979 UDP-glucose 6-dehydrogenase activity	http://amigo.geneontology.org/amigo/term/GO:0003979	NIBEN101SCF03819G01016.1 NIBEN101SCF08002G02002.1 NIBEN101SCF08680G00002.1 NIBEN101SCF09554G00008.1 NIBEN101SCF11806G00020.1
0.00079236	11	50	4.04888	GO:0008378 Galactosyltransferase activity	http://amigo.geneontology.org/amigo/term/GO:0008378	NIBEN101SCF00488G04007.1 NIBEN101SCF00962G03006.1 NIBEN101SCF00962G03009.1 NIBEN101SCF01002G11012.1 NIBEN101SCF01393G00001.1 NIBEN101SCF04191G00011.1 NIBEN101SCF04920G01013.1 NIBEN101SCF05942G00001.1 NIBEN101SCF08698G02019.1 NIBEN101SCF09597G00012.1 NIBEN101SCF39489G00004.1
0.00107807	58	634	1.68365	GO:0005488 Binding	http://amigo.geneontology.org/amigo/term/GO:0005488	NIBEN101SCF00073G03006.1 NIBEN101SCF00150G01014.1 NIBEN101SCF00165G03007.1 NIBEN101SCF00305G01013.1 NIBEN101SCF00507G00010.1 NIBEN101SCF00542G01003.1 NIBEN101SCF00712G08013.1 NIBEN101SCF01053G01016.1 NIBEN101SCF01102G00002.1 NIBEN101SCF01385G12009.1 NIBEN101SCF01417G04002.1 NIBEN101SCF01451G00002.1 NIBEN101SCF02062G01002.1 NIBEN101SCF02153G01004.1 NIBEN101SCF02210G09007.1 NIBEN101SCF02210G09008.1…
0.0022488	8	31	4.74942	GO:0005543 Phospholipid binding	http://amigo.geneontology.org/amigo/term/GO:0005543	NIBEN101CTG15555G00001.1 NIBEN101SCF01141G02002.1 NIBEN101SCF02467G01048.1 NIBEN101SCF02610G00014.1 NIBEN101SCF04455G03002.1 NIBEN101SCF05804G01017.1 NIBEN101SCF07515G03006.1 NIBEN101SCF09368G06007.1
0.00299466	4	7	10.5166	GO:0004664 Prephenate dehydratase activity	http://amigo.geneontology.org/amigo/term/GO:0004664	NIBEN101SCF05382G00001.1 NIBEN101SCF05438G02004.1 NIBEN101SCF05656G01002.1 NIBEN101SCF08991G02002.1
0.00659014	18	140	2.36623	GO:0016616 Oxidoreductase activity-acting on the CH-OH group of donors-NAD or NADP as acceptor	http://amigo.geneontology.org/amigo/term/GO:0016616	NIBEN101SCF00440G00002.1 NIBEN101SCF00605G01013.1 NIBEN101SCF01612G02014.1 NIBEN101SCF02395G03010.1 NIBEN101SCF03424G00017.1 NIBEN101SCF03766G07002.1 NIBEN101SCF03819G01016.1 NIBEN101SCF08002G02002.1 NIBEN101SCF08127G08009.1 NIBEN101SCF08680G00002.1 NIBEN101SCF09554G00008.1 NIBEN101SCF10613G00008.1 NIBEN101SCF11232G01002.1 NIBEN101SCF11806G00020.1 NIBEN101SCF13180G01003.1 NIBEN101SCF13429G04019.1…
0.00855478	4	9	8.17956	GO:0004345 Glucose-6-phosphate dehydrogenase activity	http://amigo.geneontology.org/amigo/term/GO:0004345	NIBEN101SCF01964G02002.1 NIBEN101SCF02296G00016.1 NIBEN101SCF09100G03002.1 NIBEN101SCF09871G00009.1
0.00855478	4	9	8.17956	GO:0015018 Galactosylgalactosylxylosylprotein 3-beta-glucuronosyltransferase activity	http://amigo.geneontology.org/amigo/term/GO:0015018	NIBEN101SCF03653G01026.1 NIBEN101SCF04177G04004.1 NIBEN101SCF07841G02006.1 NIBEN101SCF10086G04003.1
0.00855478	20	168	2.19095	GO:0015035 Protein-disulfide reductase activity	http://amigo.geneontology.org/amigo/term/GO:0015035	NIBEN101SCF00063G08002.1 NIBEN101SCF00481G01010.1 NIBEN101SCF00606G00010.1 NIBEN101SCF00980G05008.1 NIBEN101SCF01078G00026.1 NIBEN101SCF01326G07007.1 NIBEN101SCF01462G00001.1 NIBEN101SCF01633G00031.1 NIBEN101SCF02275G03001.1 NIBEN101SCF03203G13009.1 NIBEN101SCF03427G09003.1 NIBEN101SCF03535G01002.1 NIBEN101SCF04123G01014.1 NIBEN101SCF04448G01005.1 NIBEN101SCF04792G01005.1 NIBEN101SCF04899G00007.1…
0.0109213	6	23	4.80104	GO:0003843 1,3-beta-D-glucan synthase activity	http://amigo.geneontology.org/amigo/term/GO:0003843	NIBEN101SCF01023G07011.1 NIBEN101SCF01826G07010.1 NIBEN101SCF02853G01012.1 NIBEN101SCF05107G02005.1 NIBEN101SCF06208G00006.1 NIBEN101SCF11608G01009.1
0.0115334	21	186	2.07787	GO:0043531 ADP binding	http://amigo.geneontology.org/amigo/term/GO:0043531	NIBEN101SCF01012G01020.1 NIBEN101SCF01013G08008.1 NIBEN101SCF01494G09005.1 NIBEN101SCF02118G00018.1 NIBEN101SCF02133G00003.1 NIBEN101SCF02248G01001.1 NIBEN101SCF02248G01016.1 NIBEN101SCF02518G01003.1 NIBEN101SCF02553G02001.1 NIBEN101SCF03048G01040.1 NIBEN101SCF04403G02004.1 NIBEN101SCF04815G01012.1 NIBEN101SCF05177G03021.1 NIBEN101SCF05414G02025.1 NIBEN101SCF05848G04006.1 NIBEN101SCF06590G06005.1…
0.0148255	24	229	1.9288	GO:0030170 Pyridoxal phosphate binding	http://amigo.geneontology.org/amigo/term/GO:0030170	NIBEN101SCF00705G04001.1 NIBEN101SCF00747G11007.1 NIBEN101SCF00870G03002.1 NIBEN101SCF01235G00018.1 NIBEN101SCF01241G02004.1 NIBEN101SCF01462G02025.1 NIBEN101SCF02334G00004.1 NIBEN101SCF02384G00004.1 NIBEN101SCF03446G05003.1 NIBEN101SCF04547G02001.1 NIBEN101SCF05674G04003.1 NIBEN101SCF05824G02004.1 NIBEN101SCF05824G04004.1 NIBEN101SCF06016G02001.1 NIBEN101SCF06180G00015.1 NIBEN101SCF07524G00003.1…
0.0191408	5	18	5.11222	GO:0030976 Thiamine pyrophosphate binding	http://amigo.geneontology.org/amigo/term/GO:0030976	NIBEN101SCF00449G04003.1 NIBEN101SCF05307G01001.1 NIBEN101SCF05368G06020.1 NIBEN101SCF06394G00009.1 NIBEN101SCF10015G02008.1
0.0236171	3	6	9.202	GO:0005267 Potassium channel activity	http://amigo.geneontology.org/amigo/term/GO:0005267	NIBEN101SCF00687G04016.1 NIBEN101SCF01785G06011.1 NIBEN101SCF04444G04004.1
0.0257703	43	510	1.55171	GO:0005525 GTP binding	http://amigo.geneontology.org/amigo/term/GO:0005525	NIBEN101SCF00046G08004.1 NIBEN101SCF00192G01023.1 NIBEN101SCF00270G12012.1 NIBEN101SCF00271G01020.1 NIBEN101SCF00428G12008.1 NIBEN101SCF00595G08047.1 NIBEN101SCF00783G05025.1 NIBEN101SCF01063G07014.1 NIBEN101SCF01328G01014.1 NIBEN101SCF01625G01009.1 NIBEN101SCF01746G03002.1 NIBEN101SCF02001G02016.1 NIBEN101SCF02240G06018.1 NIBEN101SCF02562G00023.1 NIBEN101SCF02564G14006.1 NIBEN101SCF02606G00015.1…
0.0270515	6	28	3.94371	GO:0004707 MAP kinase activity	http://amigo.geneontology.org/amigo/term/GO:0004707	NIBEN101SCF00254G02007.1 NIBEN101SCF02171G00008.1 NIBEN101SCF07241G00013.1 NIBEN101SCF07576G04017.1 NIBEN101SCF08586G03006.1 NIBEN101SCF36191G00003.1
0.0275425	10	68	2.70647	GO:0016791 Phosphatase activity	http://amigo.geneontology.org/amigo/term/GO:0016791	NIBEN101SCF00318G04007.1 NIBEN101SCF00772G00003.1 NIBEN101SCF00825G00018.1 NIBEN101SCF01785G03010.1 NIBEN101SCF02268G13005.1 NIBEN101SCF02816G02006.1 NIBEN101SCF02832G01015.1 NIBEN101SCF03328G02014.1 NIBEN101SCF09938G00012.1 NIBEN101SCF26939G00001.1
0.0294876	11	80	2.53055	GO:0004722 Protein serine/threonine phosphatase activity	http://amigo.geneontology.org/amigo/term/GO:0004722	NIBEN101SCF00058G03015.1 NIBEN101SCF00806G02001.1 NIBEN101SCF01185G00004.1 NIBEN101SCF01237G00013.1 NIBEN101SCF01334G06005.1 NIBEN101SCF01671G02003.1 NIBEN101SCF02653G01003.1 NIBEN101SCF05178G00001.1 NIBEN101SCF06823G02015.1 NIBEN101SCF07977G02004.1 NIBEN101SCF10169G04009.1
0.030119	6	29	3.80772	GO:0016702 Oxidoreductase activity-acting on single donors with incorporation of molecular oxygen-incorporation of two atoms of oxygen	http://amigo.geneontology.org/amigo/term/GO:0016702	NIBEN101SCF01073G01008.1 NIBEN101SCF01434G03006.1 NIBEN101SCF01506G02001.1 NIBEN101SCF02749G01001.1 NIBEN101SCF07767G02004.1 NIBEN101SCF08869G00002.1
0.0338573	3	7	7.88743	GO:0004864 Protein phosphatase inhibitor activity	http://amigo.geneontology.org/amigo/term/GO:0004864	NIBEN101SCF00821G13003.1 NIBEN101SCF04406G04009.1 NIBEN101SCF08637G01014.1
0.0390023	4	14	5.25829	GO:0004471 Malate dehydrogenase (decarboxylating) (NAD+) activity	http://amigo.geneontology.org/amigo/term/GO:0004471	NIBEN101SCF00745G03016.1 NIBEN101SCF02217G07009.1 NIBEN101SCF04046G00008.1 NIBEN101SCF10650G00010.1
0.0416163	14	121	2.12939	GO:0016757 Glycosyltransferase activity	http://amigo.geneontology.org/amigo/term/GO:0016757	NIBEN101SCF01402G01007.1 NIBEN101SCF01589G00002.1 NIBEN101SCF01927G01016.1 NIBEN101SCF02012G01005.1 NIBEN101SCF02724G05015.1 NIBEN101SCF03106G01009.1 NIBEN101SCF03435G02021.1 NIBEN101SCF04332G00003.1 NIBEN101SCF06509G03006.1 NIBEN101SCF06996G02038.1 NIBEN101SCF07437G02007.1 NIBEN101SCF07440G02016.1 NIBEN101SCF09127G01004.1 NIBEN101SCF26203G00003.1
0.0420935	34	397	1.57616	GO:0016787 Hydrolase activity	http://amigo.geneontology.org/amigo/term/GO:0016787	NIBEN101SCF00066G02010.1 NIBEN101SCF00229G01002.1 NIBEN101SCF00268G04009.1 NIBEN101SCF00542G02008.1 NIBEN101SCF00577G01002.1 NIBEN101SCF00611G07009.1 NIBEN101SCF01237G02001.1 NIBEN101SCF01308G03013.1 NIBEN101SCF01494G08005.1 NIBEN101SCF01620G02013.1 NIBEN101SCF01975G02003.1 NIBEN101SCF02315G01009.1 NIBEN101SCF02408G04024.1 NIBEN101SCF02949G13003.1 NIBEN101SCF03683G03014.1 NIBEN101SCF04547G01004.1…
0.0544351	8	54	2.72652	GO:0016762 Xyloglucan:xyloglucosyl transferase activity	http://amigo.geneontology.org/amigo/term/GO:0016762	NIBEN101SCF00663G04007.1 NIBEN101SCF02413G03022.1 NIBEN101SCF02860G01014.1 NIBEN101SCF04392G04008.1 NIBEN101SCF05702G02010.1 NIBEN101SCF07244G00001.1 NIBEN101SCF07244G01004.1 NIBEN101SCF12954G01001.1
0.0653008	3	9	6.13467	GO:0008889 Glycerophosphodiester phosphodiesterase activity	http://amigo.geneontology.org/amigo/term/GO:0008889	NIBEN101SCF04205G02003.1 NIBEN101SCF04551G02004.1 NIBEN101SCF06154G02012.1
0.0653008	3	9	6.13467	GO:0019829 ATPase-coupled cation transmembrane transporter activity	http://amigo.geneontology.org/amigo/term/GO:0019829	NIBEN101SCF01739G06006.1 NIBEN101SCF01749G00001.1 NIBEN101SCF13196G00010.1
0.0682726	5	26	3.53923	GO:0005545 1-phosphatidylinositol binding	http://amigo.geneontology.org/amigo/term/GO:0005545	NIBEN101CTG15555G00001.1 NIBEN101SCF02467G01048.1 NIBEN101SCF02610G00014.1 NIBEN101SCF05804G01017.1 NIBEN101SCF07515G03006.1
0.0682726	5	26	3.53923	GO:0016831 Carboxy-lyase activity	http://amigo.geneontology.org/amigo/term/GO:0016831	NIBEN101SCF01241G02004.1 NIBEN101SCF03446G05003.1 NIBEN101SCF05824G02004.1 NIBEN101SCF05824G04004.1 NIBEN101SCF10086G00004.1
0.0682726	5	26	3.53923	GO:0030276 Clathrin binding	http://amigo.geneontology.org/amigo/term/GO:0030276	NIBEN101CTG15555G00001.1 NIBEN101SCF02467G01048.1 NIBEN101SCF02610G00014.1 NIBEN101SCF05804G01017.1 NIBEN101SCF07515G03006.1
0.0682726	165	2551	1.19038	GO:0003677 DNA binding	http://amigo.geneontology.org/amigo/term/GO:0003677	NIBEN101SCF00061G00002.1 NIBEN101SCF00073G00008.1 NIBEN101SCF00136G01010.1 NIBEN101SCF00193G01009.1 NIBEN101SCF00305G00001.1 NIBEN101SCF00339G03027.1 NIBEN101SCF00347G00011.1 NIBEN101SCF00445G02005.1 NIBEN101SCF00454G04003.1 NIBEN101SCF00482G08004.1 NIBEN101SCF00522G01017.1 NIBEN101SCF00799G00011.1 NIBEN101SCF00873G01012.1 NIBEN101SCF00883G03019.1 NIBEN101SCF00965G02017.1 NIBEN101SCF00981G04003.1…
0.0726344	7	47	2.74102	GO:0030247 Polysaccharide binding	http://amigo.geneontology.org/amigo/term/GO:0030247	NIBEN101SCF00149G10001.1 NIBEN101SCF00149G10020.1 NIBEN101SCF00428G09006.1 NIBEN101SCF01237G11009.1 NIBEN101SCF02160G02006.1 NIBEN101SCF06394G08019.1 NIBEN101SCF10330G02004.1
0.0770945	5	27	3.40815	GO:0005484 SNAP receptor activity	http://amigo.geneontology.org/amigo/term/GO:0005484	NIBEN101SCF00349G06006.1 NIBEN101SCF00777G06012.1 NIBEN101SCF02093G00004.1 NIBEN101SCF03764G04008.1 NIBEN101SCF06996G01011.1
0.0794184	16	161	1.82897	GO:0008017 Microtubule binding	http://amigo.geneontology.org/amigo/term/GO:0008017	NIBEN101SCF00466G01018.1 NIBEN101SCF00742G01039.1 NIBEN101SCF00883G09008.1 NIBEN101SCF00927G13021.1 NIBEN101SCF01191G02010.1 NIBEN101SCF01191G02021.1 NIBEN101SCF01695G03013.1 NIBEN101SCF02803G00009.1 NIBEN101SCF02974G00005.1 NIBEN101SCF04424G01001.1 NIBEN101SCF04664G00021.1 NIBEN101SCF04664G04005.1 NIBEN101SCF07383G03001.1 NIBEN101SCF08368G01012.1 NIBEN101SCF10389G01005.1 NIBEN101SCF18623G00001.1
0.0800387	15	148	1.86527	GO:0051287 NAD binding	http://amigo.geneontology.org/amigo/term/GO:0051287	NIBEN101SCF00440G00002.1 NIBEN101SCF00745G03016.1 NIBEN101SCF01612G02014.1 NIBEN101SCF02217G07009.1 NIBEN101SCF02395G03010.1 NIBEN101SCF03766G07002.1 NIBEN101SCF03819G01016.1 NIBEN101SCF04046G00008.1 NIBEN101SCF05709G01019.1 NIBEN101SCF08002G02002.1 NIBEN101SCF08680G00002.1 NIBEN101SCF09554G00008.1 NIBEN101SCF10650G00010.1 NIBEN101SCF11806G00020.1 NIBEN101SCF23078G00006.1
0.0912122	4	19	3.87453	GO:0008374 O-acyltransferase activity	http://amigo.geneontology.org/amigo/term/GO:0008374	NIBEN101CTG14792G00004.1 NIBEN101SCF02790G01008.1 NIBEN101SCF03973G00008.1 NIBEN101SCF07042G00007.1
0.0914763	7	50	2.57656	GO:0016779 Nucleotidyltransferase activity	http://amigo.geneontology.org/amigo/term/GO:0016779	NIBEN101SCF00806G04007.1 NIBEN101SCF01292G02010.1 NIBEN101SCF02111G18010.1 NIBEN101SCF02653G03003.1 NIBEN101SCF03952G00011.1 NIBEN101SCF10330G00002.1 NIBEN101SCF10330G05018.1
0.0926096	3	11	5.01927	GO:0004470 Malic enzyme activity	http://amigo.geneontology.org/amigo/term/GO:0004470	NIBEN101SCF00745G03016.1 NIBEN101SCF02217G07009.1 NIBEN101SCF04046G00008.1
0.0926096	3	11	5.01927	GO:0004866 Endopeptidase inhibitor activity	http://amigo.geneontology.org/amigo/term/GO:0004866	NIBEN101SCF06424G00003.1 NIBEN101SCF06424G01007.1 NIBEN101SCF06424G02024.1
0.0926096	3	11	5.01927	GO:0003830 Beta-1,4-mannosylglycoprotein 4-beta-N-acetylglucosaminyltransferase activity	http://amigo.geneontology.org/amigo/term/GO:0003830	NIBEN101SCF02720G01003.1 NIBEN101SCF03143G05002.1 NIBEN101SCF27159G01006.1
0.0975159	8	63	2.33702	GO:0050661 NADP binding	http://amigo.geneontology.org/amigo/term/GO:0050661	NIBEN101SCF01964G02002.1 NIBEN101SCF02296G00016.1 NIBEN101SCF05682G00009.1 NIBEN101SCF08127G08009.1 NIBEN101SCF09100G03002.1 NIBEN101SCF09871G00009.1 NIBEN101SCF10434G00020.1 NIBEN101SCF10613G00008.1
0.108733	5	31	2.96839	GO:0003950 NAD+ ADP-ribosyltransferase activity	http://amigo.geneontology.org/amigo/term/GO:0003950	NIBEN101SCF01764G02004.1 NIBEN101SCF01822G09002.1 NIBEN101SCF02375G00013.1 NIBEN101SCF02398G01001.1 NIBEN101SCF04812G01006.1
0.108733	2	5	7.3616	GO:0003999 Adenine phosphoribosyltransferase activity	http://amigo.geneontology.org/amigo/term/GO:0003999	NIBEN101SCF01646G00010.1 NIBEN101SCF08987G00006.1
0.108733	15	157	1.75834	GO:0004190 Aspartic-type endopeptidase activity	http://amigo.geneontology.org/amigo/term/GO:0004190	NIBEN101SCF03191G05007.1 NIBEN101SCF03555G01001.1 NIBEN101SCF04084G00005.1 NIBEN101SCF04091G00025.1 NIBEN101SCF04514G02023.1 NIBEN101SCF05108G00002.1 NIBEN101SCF05118G06011.1 NIBEN101SCF06025G02026.1 NIBEN101SCF07590G03007.1 NIBEN101SCF08817G01012.1 NIBEN101SCF11444G00002.1 NIBEN101SCF12372G02004.1 NIBEN101SCF12994G00010.1 NIBEN101SCF16197G03005.1 NIBEN101SCF16939G00004.1
0.108733	2	5	7.3616	GO:0004360 Glutamine-fructose-6-phosphate transaminase (isomerizing) activity	http://amigo.geneontology.org/amigo/term/GO:0004360	NIBEN101SCF00726G02001.1 NIBEN101SCF03253G02010.1
0.108733	2	5	7.3616	GO:0004649 Poly(ADP-ribose) glycohydrolase activity	http://amigo.geneontology.org/amigo/term/GO:0004649	NIBEN101SCF01721G04001.1 NIBEN101SCF07466G00001.1
0.108733	2	5	7.3616	GO:0005047 Signal recognition particle binding	http://amigo.geneontology.org/amigo/term/GO:0005047	NIBEN101SCF02562G00023.1 NIBEN101SCF03790G00004.1
0.108733	2	5	7.3616	GO:0005471 ATP:ADP antiporter activity	http://amigo.geneontology.org/amigo/term/GO:0005471	NIBEN101SCF04820G02009.1 NIBEN101SCF08937G00004.1
0.108733	2	5	7.3616	GO:0008898 S-adenosylmethionine-homocysteine S-methyltransferase activity	http://amigo.geneontology.org/amigo/term/GO:0008898	NIBEN101SCF01982G03006.1 NIBEN101SCF03469G04001.1
0.108733	24	287	1.53901	GO:0016758 Hexosyltransferase activity	http://amigo.geneontology.org/amigo/term/GO:0016758	NIBEN101SCF00175G02011.1 NIBEN101SCF00175G02019.1 NIBEN101SCF00270G15011.1 NIBEN101SCF00412G01011.1 NIBEN101SCF00492G01003.1 NIBEN101SCF00788G02014.1 NIBEN101SCF01386G00005.1 NIBEN101SCF01395G00017.1 NIBEN101SCF01660G02014.1 NIBEN101SCF01933G00003.1 NIBEN101SCF02413G04005.1 NIBEN101SCF03185G00003.1 NIBEN101SCF03607G01008.1 NIBEN101SCF04187G01002.1 NIBEN101SCF04940G01021.1 NIBEN101SCF05220G01003.1…
0.108733	9	78	2.12354	GO:0030145 Manganese ion binding	http://amigo.geneontology.org/amigo/term/GO:0030145	NIBEN101SCF00705G02004.1 NIBEN101SCF02063G06007.1 NIBEN101SCF02252G01035.1 NIBEN101SCF02486G01009.1 NIBEN101SCF02486G01010.1 NIBEN101SCF05932G03003.1 NIBEN101SCF05932G04007.1 NIBEN101SCF06779G03028.1 NIBEN101SCF21770G00007.1
0.121272	20	233	1.57974	GO:0004601 Peroxidase activity	http://amigo.geneontology.org/amigo/term/GO:0004601	NIBEN101SCF00109G10004.1 NIBEN101SCF01237G11010.1 NIBEN101SCF01587G00005.1 NIBEN101SCF01587G00006.1 NIBEN101SCF02261G01002.1 NIBEN101SCF02349G03001.1 NIBEN101SCF02349G03002.1 NIBEN101SCF02349G03003.1 NIBEN101SCF02411G01001.1 NIBEN101SCF02581G04013.1 NIBEN101SCF02793G15017.1 NIBEN101SCF03861G00008.1 NIBEN101SCF03861G00009.1 NIBEN101SCF03861G01001.1 NIBEN101SCF04626G00009.1 NIBEN101SCF07008G00032.1…
0.14439	78	1167	1.23009	GO:0016491 Oxidoreductase activity	http://amigo.geneontology.org/amigo/term/GO:0016491	NIBEN101CTG07755G00002.1 NIBEN101CTG12033G00001.1 NIBEN101CTG12891G00001.1 NIBEN101CTG14678G00001.1 NIBEN101CTG15916G00003.1 NIBEN101SCF00109G10003.1 NIBEN101SCF00116G06002.1 NIBEN101SCF00180G00006.1 NIBEN101SCF00225G00006.1 NIBEN101SCF00272G09012.1 NIBEN101SCF00525G04009.1 NIBEN101SCF00539G02001.1 NIBEN101SCF00560G10001.1 NIBEN101SCF00605G01013.1 NIBEN101SCF00944G01001.1 NIBEN101SCF01061G07011.1…
0.14889	2	6	6.13467	GO:0004450 Isocitrate dehydrogenase (NADP+) activity	http://amigo.geneontology.org/amigo/term/GO:0004450	NIBEN101SCF00440G00002.1 NIBEN101SCF02395G03010.1
0.14889	2	6	6.13467	GO:0015385 Sodium:proton antiporter activity	http://amigo.geneontology.org/amigo/term/GO:0015385	NIBEN101SCF04514G02020.1 NIBEN101SCF06025G02020.1
0.16931	3	15	3.6808	GO:0004478 Methionine adenosyltransferase activity	http://amigo.geneontology.org/amigo/term/GO:0004478	NIBEN101SCF02502G04001.1 NIBEN101SCF03535G01001.1 NIBEN101SCF11751G01007.1
0.16931	3	15	3.6808	GO:0050664 Oxidoreductase activity-acting on NAD(P)H-oxygen as acceptor	http://amigo.geneontology.org/amigo/term/GO:0050664	NIBEN101SCF02261G01002.1 NIBEN101SCF02581G04013.1 NIBEN101SCF07345G00016.1
0.17739	2	7	5.25829	GO:0004367 Glycerol-3-phosphate dehydrogenase [NAD+] activity	http://amigo.geneontology.org/amigo/term/GO:0004367	NIBEN101SCF01612G02014.1 NIBEN101SCF03766G07002.1
0.17739	2	7	5.25829	GO:0004563 Beta-N-acetylhexosaminidase activity	http://amigo.geneontology.org/amigo/term/GO:0004563	NIBEN101SCF01151G00003.1 NIBEN101SCF09360G01009.1
0.17739	2	7	5.25829	GO:0004619 Phosphoglycerate mutase activity	http://amigo.geneontology.org/amigo/term/GO:0004619	NIBEN101SCF00630G02003.1 NIBEN101SCF13679G01005.1
0.17739	2	7	5.25829	GO:0004764 Shikimate 3-dehydrogenase (NADP+) activity	http://amigo.geneontology.org/amigo/term/GO:0004764	NIBEN101SCF01740G12012.1 NIBEN101SCF06613G05001.1
0.17739	2	7	5.25829	GO:0009916 Alternative oxidase activity	http://amigo.geneontology.org/amigo/term/GO:0009916	NIBEN101SCF00239G07005.1 NIBEN101SCF06109G00001.1
0.17739	2	7	5.25829	GO:0052861 Glucan endo-1,3-beta-glucanase activity-C-3 substituted reducing group	http://amigo.geneontology.org/amigo/term/GO:0052861	NIBEN101SCF05678G01001.1 NIBEN101SCF11232G01012.1
0.17739	2	7	5.25829	GO:0052862 Glucan endo-1,4-beta-glucanase activity-C-3 substituted reducing group	http://amigo.geneontology.org/amigo/term/GO:0052862	NIBEN101SCF05678G01001.1 NIBEN101SCF11232G01012.1
0.17739	2	7	5.25829	GO:0003855 3-dehydroquinate dehydratase activity	http://amigo.geneontology.org/amigo/term/GO:0003855	NIBEN101SCF01740G12012.1 NIBEN101SCF06613G05001.1
0.196866	7	64	2.01294	GO:0008375 Acetylglucosaminyltransferase activity	http://amigo.geneontology.org/amigo/term/GO:0008375	NIBEN101SCF00206G00010.1 NIBEN101SCF00307G01046.1 NIBEN101SCF00935G00013.1 NIBEN101SCF04675G04001.1 NIBEN101SCF05272G00014.1 NIBEN101SCF08512G00009.1 NIBEN101SCF12628G02015.1
0.196866	5	39	2.35949	GO:0033926 Glycopeptide alpha-N-acetylgalactosaminidase activity	http://amigo.geneontology.org/amigo/term/GO:0033926	NIBEN101SCF00332G12011.1 NIBEN101SCF00837G06004.1 NIBEN101SCF01964G08023.1 NIBEN101SCF02175G06008.1 NIBEN101SCF02272G02003.1

## Sheet: WT_DOWN_DEGs_XopQ vs EV_BP
Enrichment FDR	nGenes	Pathway Genes	Fold Enrichment	Pathway	URL	Genes
5.54333e-18	32	74	7.39848	GO:0009765 Photosynthesis-light harvesting	http://amigo.geneontology.org/amigo/term/GO:0009765	NIBEN101CTG13927G00002.1 NIBEN101CTG16210G00007.1 NIBEN101CTG16210G00008.1 NIBEN101CTG16374G00003.1 NIBEN101SCF00063G10008.1 NIBEN101SCF00406G03001.1 NIBEN101SCF00607G03013.1 NIBEN101SCF01020G00009.1 NIBEN101SCF01020G00011.1 NIBEN101SCF01020G00024.1 NIBEN101SCF01020G01002.1 NIBEN101SCF01160G01003.1 NIBEN101SCF01160G01005.1 NIBEN101SCF01785G10010.1 NIBEN101SCF02128G00025.1 NIBEN101SCF02262G01007.1…
4.07732e-15	188	1705	1.8865	GO:0006355 Regulation of DNA-templated transcription	http://amigo.geneontology.org/amigo/term/GO:0006355	NIBEN101CTG11776G00001.1 NIBEN101CTG13774G00001.1 NIBEN101CTG13994G00001.1 NIBEN101CTG15860G00004.1 NIBEN101SCF00089G04004.1 NIBEN101SCF00108G01009.1 NIBEN101SCF00109G05011.1 NIBEN101SCF00119G08004.1 NIBEN101SCF00132G01002.1 NIBEN101SCF00152G18002.1 NIBEN101SCF00155G01007.1 NIBEN101SCF00163G22002.1 NIBEN101SCF00163G22004.1 NIBEN101SCF00165G05007.1 NIBEN101SCF00189G05003.1 NIBEN101SCF00202G07004.1…
4.07732e-15	200	1852	1.84762	GO:0006468 Protein phosphorylation	http://amigo.geneontology.org/amigo/term/GO:0006468	NIBEN101SCF00055G04003.1 NIBEN101SCF00058G09016.1 NIBEN101SCF00090G04005.1 NIBEN101SCF00103G01006.1 NIBEN101SCF00129G01001.1 NIBEN101SCF00160G06027.1 NIBEN101SCF00170G05007.1 NIBEN101SCF00199G05025.1 NIBEN101SCF00209G00010.1 NIBEN101SCF00270G07005.1 NIBEN101SCF00307G01015.1 NIBEN101SCF00355G04013.1 NIBEN101SCF00393G03008.1 NIBEN101SCF00418G02007.1 NIBEN101SCF00430G01007.1 NIBEN101SCF00472G03019.1…
1.33201e-11	85	616	2.36082	GO:0006810 Transport	http://amigo.geneontology.org/amigo/term/GO:0006810	NIBEN101CTG16098G00002.1 NIBEN101SCF00091G00013.1 NIBEN101SCF00116G02008.1 NIBEN101SCF00276G07003.1 NIBEN101SCF00497G02005.1 NIBEN101SCF00751G02014.1 NIBEN101SCF00883G12009.1 NIBEN101SCF00978G06005.1 NIBEN101SCF00988G00002.1 NIBEN101SCF01037G00005.1 NIBEN101SCF01301G01005.1 NIBEN101SCF01304G07002.1 NIBEN101SCF01326G05006.1 NIBEN101SCF01337G01002.1 NIBEN101SCF01395G03005.1 NIBEN101SCF01396G02012.1…
5.192e-06	93	904	1.76011	GO:0055085 Transmembrane transport	http://amigo.geneontology.org/amigo/term/GO:0055085	NIBEN101SCF00057G00033.1 NIBEN101SCF00127G01004.1 NIBEN101SCF00173G00010.1 NIBEN101SCF00472G05017.1 NIBEN101SCF00508G01009.1 NIBEN101SCF00592G14018.1 NIBEN101SCF00712G04005.1 NIBEN101SCF00807G03028.1 NIBEN101SCF00960G11004.1 NIBEN101SCF00964G00003.1 NIBEN101SCF01002G02005.1 NIBEN101SCF01176G01012.1 NIBEN101SCF01188G08016.1 NIBEN101SCF01212G01008.1 NIBEN101SCF01215G02009.1 NIBEN101SCF01222G01011.1…
2.82658e-05	88	878	1.7148	GO:0005975 Carbohydrate metabolic process	http://amigo.geneontology.org/amigo/term/GO:0005975	NIBEN101SCF00024G01005.1 NIBEN101SCF00108G00004.1 NIBEN101SCF00151G07009.1 NIBEN101SCF00159G05004.1 NIBEN101SCF00279G01014.1 NIBEN101SCF00288G16004.1 NIBEN101SCF00311G00003.1 NIBEN101SCF00456G00003.1 NIBEN101SCF00457G13007.1 NIBEN101SCF00526G03006.1 NIBEN101SCF00606G00009.1 NIBEN101SCF00630G03011.1 NIBEN101SCF00753G00002.1 NIBEN101SCF00978G08004.1 NIBEN101SCF00984G04002.1 NIBEN101SCF01063G10002.1…
4.58792e-05	42	325	2.21101	GO:0007165 Signal transduction	http://amigo.geneontology.org/amigo/term/GO:0007165	NIBEN101SCF00130G03001.1 NIBEN101SCF00170G05007.1 NIBEN101SCF00209G00010.1 NIBEN101SCF00538G05002.1 NIBEN101SCF01001G05001.1 NIBEN101SCF01154G02003.1 NIBEN101SCF01249G03025.1 NIBEN101SCF01466G00001.1 NIBEN101SCF01521G09001.1 NIBEN101SCF01537G03011.1 NIBEN101SCF01623G02017.1 NIBEN101SCF01664G00015.1 NIBEN101SCF01763G02015.1 NIBEN101SCF01775G01019.1 NIBEN101SCF01785G01009.1 NIBEN101SCF02621G03016.1…
9.15055e-05	71	689	1.76304	GO:0006508 Proteolysis	http://amigo.geneontology.org/amigo/term/GO:0006508	NIBEN101SCF00048G01007.1 NIBEN101SCF00153G00023.1 NIBEN101SCF00165G00008.1 NIBEN101SCF00502G00012.1 NIBEN101SCF00565G00013.1 NIBEN101SCF00646G01001.1 NIBEN101SCF00704G02007.1 NIBEN101SCF00709G07008.1 NIBEN101SCF00726G02003.1 NIBEN101SCF00757G00002.1 NIBEN101SCF00803G01006.1 NIBEN101SCF00867G00001.1 NIBEN101SCF00918G04012.1 NIBEN101SCF01022G00014.1 NIBEN101SCF01281G08009.1 NIBEN101SCF01655G01027.1…
0.000169219	19	102	3.18697	GO:0000160 Phosphorelay signal transduction system	http://amigo.geneontology.org/amigo/term/GO:0000160	NIBEN101SCF00170G05007.1 NIBEN101SCF00691G01002.1 NIBEN101SCF01154G02003.1 NIBEN101SCF01537G03011.1 NIBEN101SCF01664G00015.1 NIBEN101SCF01775G01019.1 NIBEN101SCF02586G00006.1 NIBEN101SCF02711G00003.1 NIBEN101SCF02827G08002.1 NIBEN101SCF03000G00011.1 NIBEN101SCF03940G04005.1 NIBEN101SCF04674G01003.1 NIBEN101SCF07162G02009.1 NIBEN101SCF08368G01011.1 NIBEN101SCF08855G02013.1 NIBEN101SCF11812G00029.1…
0.000695007	8	23	5.95095	GO:0016310 Phosphorylation	http://amigo.geneontology.org/amigo/term/GO:0016310	NIBEN101SCF00058G02009.1 NIBEN101SCF00621G05002.1 NIBEN101SCF01623G02017.1 NIBEN101SCF01664G00015.1 NIBEN101SCF02711G00003.1 NIBEN101SCF03000G00011.1 NIBEN101SCF08855G02013.1 NIBEN101SCF18703G00007.1
0.000695007	5	8	10.6931	GO:0018298 Obsolete protein-chromophore linkage	http://amigo.geneontology.org/amigo/term/GO:0018298	NIBEN101SCF01775G01019.1 NIBEN101SCF01785G01009.1 NIBEN101SCF03291G00003.1 NIBEN101SCF03905G01008.1 NIBEN101SCF08954G01008.1
0.000995427	4	5	13.6872	GO:0009585 Red-far-red light phototransduction	http://amigo.geneontology.org/amigo/term/GO:0009585	NIBEN101SCF01775G01019.1 NIBEN101SCF01785G01009.1 NIBEN101SCF03291G00003.1 NIBEN101SCF03905G01008.1
0.000995427	4	5	13.6872	GO:0017006 Protein-tetrapyrrole linkage	http://amigo.geneontology.org/amigo/term/GO:0017006	NIBEN101SCF01775G01019.1 NIBEN101SCF01785G01009.1 NIBEN101SCF03291G00003.1 NIBEN101SCF03905G01008.1
0.00102593	20	129	2.65256	GO:0006950 Response to stress	http://amigo.geneontology.org/amigo/term/GO:0006950	NIBEN101SCF00466G04017.1 NIBEN101SCF00821G08002.1 NIBEN101SCF00837G11004.1 NIBEN101SCF01143G03007.1 NIBEN101SCF01409G06009.1 NIBEN101SCF01635G05004.1 NIBEN101SCF02117G00006.1 NIBEN101SCF02597G01007.1 NIBEN101SCF03231G00007.1 NIBEN101SCF04148G01034.1 NIBEN101SCF04187G00037.1 NIBEN101SCF04331G09018.1 NIBEN101SCF05405G06012.1 NIBEN101SCF05549G02005.1 NIBEN101SCF06883G01010.1 NIBEN101SCF07109G05001.1…
0.00109123	5	9	9.50499	GO:0009584 Detection of visible light	http://amigo.geneontology.org/amigo/term/GO:0009584	NIBEN101SCF01775G01019.1 NIBEN101SCF01785G01009.1 NIBEN101SCF03291G00003.1 NIBEN101SCF03905G01008.1 NIBEN101SCF08954G01008.1
0.00115397	29	229	2.16664	GO:0045454 Cell redox homeostasis	http://amigo.geneontology.org/amigo/term/GO:0045454	NIBEN101SCF00082G05001.1 NIBEN101SCF00090G07003.1 NIBEN101SCF00176G06017.1 NIBEN101SCF00539G07015.1 NIBEN101SCF00823G00001.1 NIBEN101SCF00823G00002.1 NIBEN101SCF01027G01017.1 NIBEN101SCF01642G03011.1 NIBEN101SCF01758G01008.1 NIBEN101SCF01758G01010.1 NIBEN101SCF02043G04016.1 NIBEN101SCF02253G00002.1 NIBEN101SCF02602G00001.1 NIBEN101SCF02752G06006.1 NIBEN101SCF02752G07008.1 NIBEN101SCF02806G00025.1…
0.00153679	21	145	2.47785	GO:0006633 Fatty acid biosynthetic process	http://amigo.geneontology.org/amigo/term/GO:0006633	NIBEN101SCF01061G08023.1 NIBEN101SCF01232G03010.1 NIBEN101SCF01346G01009.1 NIBEN101SCF01395G01005.1 NIBEN101SCF01681G16010.1 NIBEN101SCF01827G02003.1 NIBEN101SCF01998G10004.1 NIBEN101SCF02513G07008.1 NIBEN101SCF02569G04002.1 NIBEN101SCF03839G12003.1 NIBEN101SCF04082G00008.1 NIBEN101SCF04180G02005.1 NIBEN101SCF04301G02007.1 NIBEN101SCF04871G24014.1 NIBEN101SCF05278G00007.1 NIBEN101SCF06410G00001.1…
0.00457467	4	7	9.77656	GO:0015689 Molybdate ion transport	http://amigo.geneontology.org/amigo/term/GO:0015689	NIBEN101SCF00709G07012.1 NIBEN101SCF01706G00026.1 NIBEN101SCF09392G00004.1 NIBEN101SCF09445G04021.1
0.00651818	12	68	3.01923	GO:0006662 Glycerol ether metabolic process	http://amigo.geneontology.org/amigo/term/GO:0006662	NIBEN101SCF00090G07003.1 NIBEN101SCF00176G06017.1 NIBEN101SCF00539G07015.1 NIBEN101SCF02043G04016.1 NIBEN101SCF02602G00001.1 NIBEN101SCF02806G00025.1 NIBEN101SCF03503G01006.1 NIBEN101SCF03778G01036.1 NIBEN101SCF04793G01008.1 NIBEN101SCF05174G02001.1 NIBEN101SCF06113G00016.1 NIBEN101SCF16622G00003.1
0.00661583	7	26	4.60626	GO:0009308 Amine metabolic process	http://amigo.geneontology.org/amigo/term/GO:0009308	NIBEN101SCF00245G04009.1 NIBEN101SCF01102G03004.1 NIBEN101SCF02937G06005.1 NIBEN101SCF05858G00001.1 NIBEN101SCF06249G00008.1 NIBEN101SCF07549G01011.1 NIBEN101SCF18643G00008.1
0.00734059	40	400	1.7109	GO:0006629 Lipid metabolic process	http://amigo.geneontology.org/amigo/term/GO:0006629	NIBEN101CTG14900G00003.1 NIBEN101SCF00447G03012.1 NIBEN101SCF00495G01028.1 NIBEN101SCF00752G03015.1 NIBEN101SCF01010G00008.1 NIBEN101SCF01191G04002.1 NIBEN101SCF01220G03014.1 NIBEN101SCF01302G07001.1 NIBEN101SCF01702G01007.1 NIBEN101SCF01998G10004.1 NIBEN101SCF02117G00006.1 NIBEN101SCF02387G00010.1 NIBEN101SCF02658G01007.1 NIBEN101SCF02665G02009.1 NIBEN101SCF03056G01016.1 NIBEN101SCF03309G00004.1…
0.00734059	4	8	8.55449	GO:0006817 Phosphate ion transport	http://amigo.geneontology.org/amigo/term/GO:0006817	NIBEN101SCF02937G09009.1 NIBEN101SCF03717G01006.1 NIBEN101SCF06017G00002.1 NIBEN101SCF06779G01002.1
0.00734059	9	43	3.58095	GO:0009725 Response to hormone	http://amigo.geneontology.org/amigo/term/GO:0009725	NIBEN101SCF00885G20004.1 NIBEN101SCF01677G02003.1 NIBEN101SCF02222G02007.1 NIBEN101SCF02299G01001.1 NIBEN101SCF06621G02006.1 NIBEN101SCF07027G00009.1 NIBEN101SCF07140G00018.1 NIBEN101SCF11552G00015.1 NIBEN101SCF11653G01012.1
0.0112326	4	9	7.60399	GO:0016075 RRNA catabolic process	http://amigo.geneontology.org/amigo/term/GO:0016075	NIBEN101SCF03747G02003.1 NIBEN101SCF04627G05021.1 NIBEN101SCF06376G01010.1 NIBEN101SCF12714G00004.1
0.0112651	9	46	3.34741	GO:0003333 Amino acid transmembrane transport	http://amigo.geneontology.org/amigo/term/GO:0003333	NIBEN101SCF00428G11018.1 NIBEN101SCF01061G01028.1 NIBEN101SCF02082G00003.1 NIBEN101SCF02240G03014.1 NIBEN101SCF02500G01016.1 NIBEN101SCF02971G01014.1 NIBEN101SCF04118G03001.1 NIBEN101SCF07226G07007.1 NIBEN101SCF08755G02024.1
0.014843	9	48	3.20793	GO:0008299 Isoprenoid biosynthetic process	http://amigo.geneontology.org/amigo/term/GO:0008299	NIBEN101SCF00163G01009.1 NIBEN101SCF00929G03016.1 NIBEN101SCF01729G01015.1 NIBEN101SCF02772G01013.1 NIBEN101SCF03110G02006.1 NIBEN101SCF09883G01009.1 NIBEN101SCF10595G01007.1 NIBEN101SCF13710G03002.1 NIBEN101SCF13710G03011.1
0.0157444	3	5	10.2654	GO:0000917 Division septum assembly	http://amigo.geneontology.org/amigo/term/GO:0000917	NIBEN101SCF00288G01004.1 NIBEN101SCF02319G06009.1 NIBEN101SCF09030G01003.1
0.0229411	4	11	6.22145	GO:0000387 Spliceosomal snRNP assembly	http://amigo.geneontology.org/amigo/term/GO:0000387	NIBEN101SCF02457G01005.1 NIBEN101SCF02709G03024.1 NIBEN101SCF05233G00008.1 NIBEN101SCF12414G00011.1
0.0243239	10	62	2.75951	GO:0030244 Cellulose biosynthetic process	http://amigo.geneontology.org/amigo/term/GO:0030244	NIBEN101SCF00781G06018.1 NIBEN101SCF01071G03004.1 NIBEN101SCF01849G03016.1 NIBEN101SCF02133G10009.1 NIBEN101SCF04634G00004.1 NIBEN101SCF04708G00011.1 NIBEN101SCF04739G00001.1 NIBEN101SCF06504G00002.1 NIBEN101SCF13150G04020.1 NIBEN101SCF13231G01017.1
0.027916	111	1468	1.29366	GO:0008152 Metabolic process	http://amigo.geneontology.org/amigo/term/GO:0008152	NIBEN101CTG14008G00002.1 NIBEN101CTG15214G00001.1 NIBEN101SCF00046G07016.1 NIBEN101SCF00063G13014.1 NIBEN101SCF00100G00020.1 NIBEN101SCF00125G01016.1 NIBEN101SCF00173G06003.1 NIBEN101SCF00199G02009.1 NIBEN101SCF00206G00028.1 NIBEN101SCF00355G04002.1 NIBEN101SCF00380G01005.1 NIBEN101SCF00482G10003.1 NIBEN101SCF00504G06004.1 NIBEN101SCF00506G02003.1 NIBEN101SCF00536G15017.1 NIBEN101SCF00563G03001.1…
0.0369888	9	56	2.74966	GO:0009664 Plant-type cell wall organization	http://amigo.geneontology.org/amigo/term/GO:0009664	NIBEN101SCF00229G06005.1 NIBEN101SCF00539G03006.1 NIBEN101SCF00974G02010.1 NIBEN101SCF01320G03008.1 NIBEN101SCF05060G07004.1 NIBEN101SCF05252G02010.1 NIBEN101SCF06482G02003.1 NIBEN101SCF09530G01010.1 NIBEN101SCF20887G00008.1
0.041252	3	7	7.33242	GO:0009228 Thiamine biosynthetic process	http://amigo.geneontology.org/amigo/term/GO:0009228	NIBEN101SCF03842G05002.1 NIBEN101SCF11724G01006.1 NIBEN101SCF12676G00006.1
0.041252	3	7	7.33242	GO:0009250 Glucan biosynthetic process	http://amigo.geneontology.org/amigo/term/GO:0009250	NIBEN101SCF01785G10007.1 NIBEN101SCF03455G01002.1 NIBEN101SCF08819G00017.1
0.0453694	10	69	2.47956	GO:0006352 DNA-templated transcription initiation	http://amigo.geneontology.org/amigo/term/GO:0006352	NIBEN101SCF00471G00013.1 NIBEN101SCF00530G06012.1 NIBEN101SCF00683G03048.1 NIBEN101SCF01719G01005.1 NIBEN101SCF02217G00007.1 NIBEN101SCF03576G01034.1 NIBEN101SCF05483G01007.1 NIBEN101SCF08149G01007.1 NIBEN101SCF12983G01008.1 NIBEN101SCF16148G01017.1
0.0483476	4	14	4.88828	GO:0016117 Carotenoid biosynthetic process	http://amigo.geneontology.org/amigo/term/GO:0016117	NIBEN101SCF00980G07019.1 NIBEN101SCF06266G00002.1 NIBEN101SCF08515G00010.1 NIBEN101SCF09456G00020.1
0.053443	6	31	3.31142	GO:0008272 Sulfate transport	http://amigo.geneontology.org/amigo/term/GO:0008272	NIBEN101SCF00127G01004.1 NIBEN101SCF00960G11004.1 NIBEN101SCF02618G03012.1 NIBEN101SCF04456G03003.1 NIBEN101SCF04820G03002.1 NIBEN101SCF05158G00001.1
0.056321	3	8	6.41587	GO:0015936 Coenzyme A metabolic process	http://amigo.geneontology.org/amigo/term/GO:0015936	NIBEN101CTG04309G00001.1 NIBEN101SCF00163G01009.1 NIBEN101SCF09883G01009.1
0.0578944	5	23	3.71934	GO:0000272 Polysaccharide catabolic process	http://amigo.geneontology.org/amigo/term/GO:0000272	NIBEN101SCF00526G03006.1 NIBEN101SCF05286G00002.1 NIBEN101SCF06094G00011.1 NIBEN101SCF10158G01036.1 NIBEN101SCF15536G02004.1
0.0718487	4	16	4.27725	GO:0006535 Cysteine biosynthetic process from serine	http://amigo.geneontology.org/amigo/term/GO:0006535	NIBEN101SCF00108G03023.1 NIBEN101SCF05581G00010.1 NIBEN101SCF06263G01004.1 NIBEN101SCF07327G03021.1
0.0739181	8	54	2.53466	GO:0006073 Cellular glucan metabolic process	http://amigo.geneontology.org/amigo/term/GO:0006073	NIBEN101SCF00457G13007.1 NIBEN101SCF00984G04002.1 NIBEN101SCF01685G12005.1 NIBEN101SCF01836G00002.1 NIBEN101SCF02990G06003.1 NIBEN101SCF04643G04001.1 NIBEN101SCF09075G03002.1 NIBEN101SCF09260G01011.1
0.0832747	4	17	4.02564	GO:0009958 Positive gravitropism	http://amigo.geneontology.org/amigo/term/GO:0009958	NIBEN101SCF03747G03001.1 NIBEN101SCF05749G00009.1 NIBEN101SCF15543G00002.1 NIBEN101SCF17336G01004.1
0.0832747	4	17	4.02564	GO:0033014 Tetrapyrrole biosynthetic process	http://amigo.geneontology.org/amigo/term/GO:0033014	NIBEN101SCF00795G00009.1 NIBEN101SCF01154G19004.1 NIBEN101SCF03280G01022.1 NIBEN101SCF08564G04001.1
0.086519	5	26	3.29019	GO:0000226 Microtubule cytoskeleton organization	http://amigo.geneontology.org/amigo/term/GO:0000226	NIBEN101SCF03006G05001.1 NIBEN101SCF04052G01019.1 NIBEN101SCF04749G00008.1 NIBEN101SCF05363G04005.1 NIBEN101SCF12585G00007.1
0.0988916	5	27	3.16833	GO:0032259 Methylation	http://amigo.geneontology.org/amigo/term/GO:0032259	NIBEN101SCF00055G03005.1 NIBEN101SCF03455G07001.1 NIBEN101SCF05484G02011.1 NIBEN101SCF10920G01032.1 NIBEN101SCF12589G00038.1
0.115359	4	19	3.60189	GO:0006338 Chromatin remodeling	http://amigo.geneontology.org/amigo/term/GO:0006338	NIBEN101SCF00737G01007.1 NIBEN101SCF02063G01002.1 NIBEN101SCF04815G01023.1 NIBEN101SCF07899G00011.1
0.11669	7	49	2.44414	GO:0006807 Nitrogen compound metabolic process	http://amigo.geneontology.org/amigo/term/GO:0006807	NIBEN101SCF00482G10003.1 NIBEN101SCF03930G04002.1 NIBEN101SCF03941G02002.1 NIBEN101SCF04063G00015.1 NIBEN101SCF05552G08002.1 NIBEN101SCF07829G03017.1 NIBEN101SCF09161G01013.1
0.123718	5	29	2.94982	GO:0015977 Carbon fixation	http://amigo.geneontology.org/amigo/term/GO:0015977	NIBEN101SCF03439G03004.1 NIBEN101SCF03487G00014.1 NIBEN101SCF03628G14021.1 NIBEN101SCF07352G00001.1 NIBEN101SCF08191G02001.1
0.138365	2	5	6.84359	GO:0006353 DNA-templated transcription termination	http://amigo.geneontology.org/amigo/term/GO:0006353	NIBEN101SCF00155G01007.1 NIBEN101SCF04292G13001.1
0.138365	7	52	2.30313	GO:0006364 RRNA processing	http://amigo.geneontology.org/amigo/term/GO:0006364	NIBEN101SCF01982G01011.1 NIBEN101SCF03253G00004.1 NIBEN101SCF04233G00011.1 NIBEN101SCF05183G01003.1 NIBEN101SCF11090G00005.1 NIBEN101SCF14297G01001.1 NIBEN101SCF24482G00006.1
0.138365	2	5	6.84359	GO:0015996 Chlorophyll catabolic process	http://amigo.geneontology.org/amigo/term/GO:0015996	NIBEN101SCF01609G00001.1 NIBEN101SCF08470G06007.1
0.138365	2	5	6.84359	GO:0006090 Pyruvate metabolic process	http://amigo.geneontology.org/amigo/term/GO:0006090	NIBEN101SCF00058G02009.1 NIBEN101SCF00621G05002.1
0.138365	2	5	6.84359	GO:0046373 L-arabinose metabolic process	http://amigo.geneontology.org/amigo/term/GO:0046373	NIBEN101SCF00419G00001.1 NIBEN101SCF04386G03005.1
0.189464	3	14	3.66621	GO:0016571 Histone methylation	http://amigo.geneontology.org/amigo/term/GO:0016571	NIBEN101CTG16210G00009.1 NIBEN101SCF01937G02006.1 NIBEN101SCF09869G01014.1
0.189464	2	6	5.70299	GO:0019509 L-methionine salvage from methylthioadenosine	http://amigo.geneontology.org/amigo/term/GO:0019509	NIBEN101SCF05972G02009.1 NIBEN101SCF07247G05007.1
0.189464	3	14	3.66621	GO:0042026 Protein refolding	http://amigo.geneontology.org/amigo/term/GO:0042026	NIBEN101SCF01374G06005.1 NIBEN101SCF07309G00003.1 NIBEN101SCF10400G00005.1

## Sheet: WT_DOWN_DEGs_XopQ vs EV_CC
Enrichment FDR	nGenes	Pathway Genes	Fold Enrichment	Pathway	URL	Genes
6.43006e-37	278	2075	2.29219	GO:0016020 Membrane	http://amigo.geneontology.org/amigo/term/GO:0016020	NIBEN101CTG13927G00002.1 NIBEN101CTG16098G00002.1 NIBEN101CTG16210G00007.1 NIBEN101CTG16210G00008.1 NIBEN101CTG16374G00003.1 NIBEN101SCF00046G02003.1 NIBEN101SCF00057G00033.1 NIBEN101SCF00063G10008.1 NIBEN101SCF00127G01004.1 NIBEN101SCF00185G04007.1 NIBEN101SCF00276G07003.1 NIBEN101SCF00406G03001.1 NIBEN101SCF00428G11018.1 NIBEN101SCF00449G02005.1 NIBEN101SCF00472G05017.1 NIBEN101SCF00497G02005.1…
6.82171e-06	154	1740	1.51424	GO:0016021 Integral component of membrane	http://amigo.geneontology.org/amigo/term/GO:0016021	NIBEN101SCF00089G00001.1 NIBEN101SCF00116G02008.1 NIBEN101SCF00163G01009.1 NIBEN101SCF00173G00010.1 NIBEN101SCF00176G06012.1 NIBEN101SCF00185G04007.1 NIBEN101SCF00276G02002.1 NIBEN101SCF00442G04002.1 NIBEN101SCF00709G07012.1 NIBEN101SCF00712G04005.1 NIBEN101SCF00751G02014.1 NIBEN101SCF00960G11004.1 NIBEN101SCF00961G04010.1 NIBEN101SCF01002G02005.1 NIBEN101SCF01046G03010.1 NIBEN101SCF01062G04003.1…
1.56279e-05	108	1144	1.61518	GO:0005634 Nucleus	http://amigo.geneontology.org/amigo/term/GO:0005634	NIBEN101CTG16210G00009.1 NIBEN101SCF00037G02016.1 NIBEN101SCF00189G05003.1 NIBEN101SCF00286G03002.1 NIBEN101SCF00341G02007.1 NIBEN101SCF00503G08009.1 NIBEN101SCF00582G01035.1 NIBEN101SCF00646G01001.1 NIBEN101SCF00661G01014.1 NIBEN101SCF00683G03048.1 NIBEN101SCF00687G04018.1 NIBEN101SCF00885G20004.1 NIBEN101SCF01143G06001.1 NIBEN101SCF01213G00005.1 NIBEN101SCF01426G05012.1 NIBEN101SCF01437G03008.1…
0.0747531	13	99	2.24663	GO:0005576 Extracellular region	http://amigo.geneontology.org/amigo/term/GO:0005576	NIBEN101SCF00229G06005.1 NIBEN101SCF00539G03006.1 NIBEN101SCF00614G00028.1 NIBEN101SCF00640G04021.1 NIBEN101SCF00974G02010.1 NIBEN101SCF01135G02006.1 NIBEN101SCF01320G03008.1 NIBEN101SCF03913G01045.1 NIBEN101SCF05060G07004.1 NIBEN101SCF06482G02003.1 NIBEN101SCF06769G01009.1 NIBEN101SCF09530G01010.1 NIBEN101SCF20887G00008.1
0.141909	4	16	4.27725	GO:0031011 Ino80 complex	http://amigo.geneontology.org/amigo/term/GO:0031011	NIBEN101SCF00737G01007.1 NIBEN101SCF02063G01002.1 NIBEN101SCF04815G01023.1 NIBEN101SCF07899G00011.1
0.172579	3	10	5.13269	GO:0005685 U1 snRNP	http://amigo.geneontology.org/amigo/term/GO:0005685	NIBEN101SCF02457G01005.1 NIBEN101SCF02709G03024.1 NIBEN101SCF05233G00008.1
0.194076	18	187	1.64685	GO:0005618 Cell wall	http://amigo.geneontology.org/amigo/term/GO:0005618	NIBEN101CTG10156G00002.1 NIBEN101SCF00457G13007.1 NIBEN101SCF00984G04002.1 NIBEN101SCF01685G12005.1 NIBEN101SCF01836G00002.1 NIBEN101SCF02290G09003.1 NIBEN101SCF02990G06003.1 NIBEN101SCF03492G00010.1 NIBEN101SCF03706G02006.1 NIBEN101SCF03823G01005.1 NIBEN101SCF04643G04001.1 NIBEN101SCF05030G03005.1 NIBEN101SCF05062G01006.1 NIBEN101SCF06607G00001.1 NIBEN101SCF06639G01008.1 NIBEN101SCF06998G02002.1…
0.194076	11	97	1.94019	GO:0005739 Mitochondrion	http://amigo.geneontology.org/amigo/term/GO:0005739	NIBEN101SCF00109G05011.1 NIBEN101SCF00343G02002.1 NIBEN101SCF00941G03001.1 NIBEN101SCF01372G01011.1 NIBEN101SCF03257G01005.1 NIBEN101SCF03600G02024.1 NIBEN101SCF03949G06009.1 NIBEN101SCF07255G01018.1 NIBEN101SCF10067G00004.1 NIBEN101SCF11153G00002.1 NIBEN101SCF32862G01009.1

## Sheet: WT_DOWN_DEGs_XopQ vs EV_MF
Enrichment FDR	nGenes	Pathway Genes	Fold Enrichment	Pathway	URL	Genes
1.56658e-17	85	479	3.03604	GO:0005215 Transporter activity	http://amigo.geneontology.org/amigo/term/GO:0005215	NIBEN101CTG16098G00002.1 NIBEN101SCF00276G07003.1 NIBEN101SCF00442G04002.1 NIBEN101SCF00497G02005.1 NIBEN101SCF00712G04005.1 NIBEN101SCF00883G12009.1 NIBEN101SCF00916G01008.1 NIBEN101SCF00978G06005.1 NIBEN101SCF00988G00002.1 NIBEN101SCF01037G00005.1 NIBEN101SCF01062G04003.1 NIBEN101SCF01062G05003.1 NIBEN101SCF01176G01012.1 NIBEN101SCF01301G01005.1 NIBEN101SCF01337G01002.1 NIBEN101SCF01369G02002.1…
3.84562e-16	259	2551	1.73705	GO:0003677 DNA binding	http://amigo.geneontology.org/amigo/term/GO:0003677	NIBEN101CTG11776G00001.1 NIBEN101CTG13774G00001.1 NIBEN101CTG13994G00001.1 NIBEN101CTG15371G00001.1 NIBEN101CTG15860G00004.1 NIBEN101SCF00024G00006.1 NIBEN101SCF00037G02016.1 NIBEN101SCF00063G10005.1 NIBEN101SCF00089G04004.1 NIBEN101SCF00108G02006.1 NIBEN101SCF00119G08004.1 NIBEN101SCF00132G01002.1 NIBEN101SCF00163G22002.1 NIBEN101SCF00163G22004.1 NIBEN101SCF00165G05007.1 NIBEN101SCF00176G11005.1…
3.34758e-15	200	1847	1.85262	GO:0004672 Protein kinase activity	http://amigo.geneontology.org/amigo/term/GO:0004672	NIBEN101SCF00055G04003.1 NIBEN101SCF00058G09016.1 NIBEN101SCF00090G04005.1 NIBEN101SCF00103G01006.1 NIBEN101SCF00129G01001.1 NIBEN101SCF00160G06027.1 NIBEN101SCF00170G05007.1 NIBEN101SCF00199G05025.1 NIBEN101SCF00209G00010.1 NIBEN101SCF00270G07005.1 NIBEN101SCF00307G01015.1 NIBEN101SCF00355G04013.1 NIBEN101SCF00393G03008.1 NIBEN101SCF00418G02007.1 NIBEN101SCF00430G01007.1 NIBEN101SCF00472G03019.1…
2.28479e-14	210	2014	1.78396	GO:0016772 Transferase activity-transferring phosphorus-containing groups	http://amigo.geneontology.org/amigo/term/GO:0016772	NIBEN101SCF00055G04003.1 NIBEN101SCF00058G02009.1 NIBEN101SCF00058G09016.1 NIBEN101SCF00090G04005.1 NIBEN101SCF00103G01006.1 NIBEN101SCF00129G01001.1 NIBEN101SCF00160G06027.1 NIBEN101SCF00170G05007.1 NIBEN101SCF00199G05025.1 NIBEN101SCF00209G00010.1 NIBEN101SCF00270G07005.1 NIBEN101SCF00307G01015.1 NIBEN101SCF00355G04013.1 NIBEN101SCF00372G04013.1 NIBEN101SCF00393G03008.1 NIBEN101SCF00418G02007.1…
2.7998e-09	305	3611	1.4451	GO:0005524 ATP binding	http://amigo.geneontology.org/amigo/term/GO:0005524	NIBEN101SCF00055G04003.1 NIBEN101SCF00058G02009.1 NIBEN101SCF00058G09016.1 NIBEN101SCF00090G04005.1 NIBEN101SCF00103G01006.1 NIBEN101SCF00117G02019.1 NIBEN101SCF00129G01001.1 NIBEN101SCF00160G06027.1 NIBEN101SCF00170G05007.1 NIBEN101SCF00199G05025.1 NIBEN101SCF00209G00010.1 NIBEN101SCF00270G07005.1 NIBEN101SCF00307G01015.1 NIBEN101SCF00312G01008.1 NIBEN101SCF00355G04013.1 NIBEN101SCF00393G03008.1…
5.18136e-09	25	94	4.55026	GO:0004871 Obsolete signal transducer activity	http://amigo.geneontology.org/amigo/term/GO:0004871	NIBEN101SCF00170G05007.1 NIBEN101SCF01085G02012.1 NIBEN101SCF01154G02003.1 NIBEN101SCF01249G03025.1 NIBEN101SCF01521G09001.1 NIBEN101SCF01537G03011.1 NIBEN101SCF01623G02017.1 NIBEN101SCF01664G00015.1 NIBEN101SCF01775G01019.1 NIBEN101SCF01785G01009.1 NIBEN101SCF02711G00003.1 NIBEN101SCF03000G00011.1 NIBEN101SCF03291G00003.1 NIBEN101SCF03905G01008.1 NIBEN101SCF03940G04005.1 NIBEN101SCF04674G01003.1…
8.38697e-08	15	39	6.58038	GO:0000155 Phosphorelay sensor kinase activity	http://amigo.geneontology.org/amigo/term/GO:0000155	NIBEN101SCF00170G05007.1 NIBEN101SCF01154G02003.1 NIBEN101SCF01537G03011.1 NIBEN101SCF01623G02017.1 NIBEN101SCF01664G00015.1 NIBEN101SCF01775G01019.1 NIBEN101SCF01785G01009.1 NIBEN101SCF02711G00003.1 NIBEN101SCF03000G00011.1 NIBEN101SCF03291G00003.1 NIBEN101SCF03905G01008.1 NIBEN101SCF03940G04005.1 NIBEN101SCF08855G02013.1 NIBEN101SCF17540G00001.1 NIBEN101SCF18703G00007.1
1.71567e-07	127	1278	1.70019	GO:0004674 Protein serine/threonine kinase activity	http://amigo.geneontology.org/amigo/term/GO:0004674	NIBEN101SCF00058G09016.1 NIBEN101SCF00090G04005.1 NIBEN101SCF00129G01001.1 NIBEN101SCF00160G06027.1 NIBEN101SCF00170G05007.1 NIBEN101SCF00209G00010.1 NIBEN101SCF00307G01015.1 NIBEN101SCF00355G04013.1 NIBEN101SCF00472G03019.1 NIBEN101SCF00650G02005.1 NIBEN101SCF00735G00007.1 NIBEN101SCF00793G09007.1 NIBEN101SCF00820G02005.1 NIBEN101SCF01001G05001.1 NIBEN101SCF01068G00007.1 NIBEN101SCF01154G02003.1…
4.24679e-07	35	206	2.90687	GO:0022857 Transmembrane transporter activity	http://amigo.geneontology.org/amigo/term/GO:0022857	NIBEN101SCF00185G04007.1 NIBEN101SCF00712G04005.1 NIBEN101SCF01176G01012.1 NIBEN101SCF01188G08016.1 NIBEN101SCF01365G05003.1 NIBEN101SCF01369G02002.1 NIBEN101SCF01529G02004.1 NIBEN101SCF01677G06019.1 NIBEN101SCF01701G02001.1 NIBEN101SCF01964G03005.1 NIBEN101SCF02147G01009.1 NIBEN101SCF03099G04006.1 NIBEN101SCF03123G00016.1 NIBEN101SCF03277G01003.1 NIBEN101SCF03370G04008.1 NIBEN101SCF03370G04009.1…
9.21242e-07	45	315	2.44414	GO:0008168 Methyltransferase activity	http://amigo.geneontology.org/amigo/term/GO:0008168	NIBEN101CTG15214G00001.1 NIBEN101SCF00055G03005.1 NIBEN101SCF00167G03015.1 NIBEN101SCF00199G02009.1 NIBEN101SCF00272G09009.1 NIBEN101SCF00508G09001.1 NIBEN101SCF00563G03001.1 NIBEN101SCF00711G04005.1 NIBEN101SCF01583G00002.1 NIBEN101SCF01718G07005.1 NIBEN101SCF01785G05002.1 NIBEN101SCF02312G04001.1 NIBEN101SCF02312G04002.1 NIBEN101SCF02537G12003.1 NIBEN101SCF02821G04003.1 NIBEN101SCF02944G02001.1…
1.10527e-06	64	531	2.0621	GO:0003682 Chromatin binding	http://amigo.geneontology.org/amigo/term/GO:0003682	NIBEN101SCF00024G00006.1 NIBEN101SCF00108G02006.1 NIBEN101SCF00348G08003.1 NIBEN101SCF00691G01002.1 NIBEN101SCF00725G03014.1 NIBEN101SCF01037G01017.1 NIBEN101SCF01110G00002.1 NIBEN101SCF01150G05007.1 NIBEN101SCF01240G11002.1 NIBEN101SCF01478G07015.1 NIBEN101SCF01495G01001.1 NIBEN101SCF01738G07002.1 NIBEN101SCF01859G00003.1 NIBEN101SCF01887G01001.1 NIBEN101SCF01999G03013.1 NIBEN101SCF02039G04011.1…
4.51451e-05	56	493	1.94341	GO:0004553 Hydrolase activity-hydrolyzing O-glycosyl compounds	http://amigo.geneontology.org/amigo/term/GO:0004553	NIBEN101SCF00108G00004.1 NIBEN101SCF00151G07009.1 NIBEN101SCF00159G05004.1 NIBEN101SCF00279G01014.1 NIBEN101SCF00288G16004.1 NIBEN101SCF00456G00003.1 NIBEN101SCF00457G13007.1 NIBEN101SCF00606G00009.1 NIBEN101SCF00630G03011.1 NIBEN101SCF00753G00002.1 NIBEN101SCF00984G04002.1 NIBEN101SCF01063G10002.1 NIBEN101SCF01181G01007.1 NIBEN101SCF01373G01005.1 NIBEN101SCF01623G01025.1 NIBEN101SCF01623G16002.1…
4.54649e-05	8	17	8.05129	GO:0016987 Sigma factor activity	http://amigo.geneontology.org/amigo/term/GO:0016987	NIBEN101SCF00471G00013.1 NIBEN101SCF00530G06012.1 NIBEN101SCF02217G00007.1 NIBEN101SCF03576G01034.1 NIBEN101SCF05483G01007.1 NIBEN101SCF08149G01007.1 NIBEN101SCF12983G01008.1 NIBEN101SCF16148G01017.1
0.000113597	26	168	2.64782	GO:0015035 Protein-disulfide reductase activity	http://amigo.geneontology.org/amigo/term/GO:0015035	NIBEN101SCF00082G05001.1 NIBEN101SCF00090G07003.1 NIBEN101SCF00176G06017.1 NIBEN101SCF00539G07015.1 NIBEN101SCF00823G00001.1 NIBEN101SCF00823G00002.1 NIBEN101SCF01642G03011.1 NIBEN101SCF01758G01008.1 NIBEN101SCF01758G01010.1 NIBEN101SCF02043G04016.1 NIBEN101SCF02253G00002.1 NIBEN101SCF02602G00001.1 NIBEN101SCF02752G06006.1 NIBEN101SCF02752G07008.1 NIBEN101SCF02806G00025.1 NIBEN101SCF03503G01006.1…
0.00017424	8	20	6.84359	GO:0016717 Oxidoreductase activity-acting on paired donors-with oxidation of a pair of donors resulting in the reduction of molecular oxygen to two molecules of water	http://amigo.geneontology.org/amigo/term/GO:0016717	NIBEN101SCF01998G10004.1 NIBEN101SCF02665G02009.1 NIBEN101SCF03414G01004.1 NIBEN101SCF03839G12003.1 NIBEN101SCF04871G24014.1 NIBEN101SCF06091G07004.1 NIBEN101SCF06410G00001.1 NIBEN101SCF06661G00011.1
0.00055008	86	939	1.56696	GO:0003700 DNA-binding transcription factor activity	http://amigo.geneontology.org/amigo/term/GO:0003700	NIBEN101CTG13994G00001.1 NIBEN101SCF00108G01009.1 NIBEN101SCF00152G18002.1 NIBEN101SCF00163G22002.1 NIBEN101SCF00163G22004.1 NIBEN101SCF00189G05003.1 NIBEN101SCF00202G07004.1 NIBEN101SCF00262G04006.1 NIBEN101SCF00280G01007.1 NIBEN101SCF00282G02006.1 NIBEN101SCF00428G10006.1 NIBEN101SCF00454G02008.1 NIBEN101SCF00471G00013.1 NIBEN101SCF00496G02009.1 NIBEN101SCF00503G08009.1 NIBEN101SCF00520G06006.1…
0.000947428	4	5	13.6872	GO:0009881 Photoreceptor activity	http://amigo.geneontology.org/amigo/term/GO:0009881	NIBEN101SCF01775G01019.1 NIBEN101SCF01785G01009.1 NIBEN101SCF03291G00003.1 NIBEN101SCF03905G01008.1
0.00186471	58	596	1.66497	GO:0046983 Protein dimerization activity	http://amigo.geneontology.org/amigo/term/GO:0046983	NIBEN101SCF00024G00012.1 NIBEN101SCF00063G01019.1 NIBEN101SCF00063G10005.1 NIBEN101SCF00067G02010.1 NIBEN101SCF00153G00020.1 NIBEN101SCF00165G09001.1 NIBEN101SCF00176G06015.1 NIBEN101SCF00220G02002.1 NIBEN101SCF00253G01016.1 NIBEN101SCF00286G03002.1 NIBEN101SCF00578G04002.1 NIBEN101SCF00698G02020.1 NIBEN101SCF00885G20004.1 NIBEN101SCF00961G01024.1 NIBEN101SCF01005G01017.1 NIBEN101SCF01172G01003.1…
0.00204079	5	10	8.55449	GO:0004861 Cyclin-dependent protein serine/threonine kinase inhibitor activity	http://amigo.geneontology.org/amigo/term/GO:0004861	NIBEN101SCF01895G00020.1 NIBEN101SCF02408G03016.1 NIBEN101SCF02681G01014.1 NIBEN101SCF07103G02001.1 NIBEN101SCF14308G01004.1
0.00218933	19	127	2.55961	GO:0008289 Lipid binding	http://amigo.geneontology.org/amigo/term/GO:0008289	NIBEN101SCF00176G11005.1 NIBEN101SCF00978G00001.1 NIBEN101SCF01374G00003.1 NIBEN101SCF01740G01003.1 NIBEN101SCF02006G01014.1 NIBEN101SCF02335G03005.1 NIBEN101SCF02513G09001.1 NIBEN101SCF03011G01021.1 NIBEN101SCF04205G00005.1 NIBEN101SCF04372G00012.1 NIBEN101SCF04600G00005.1 NIBEN101SCF05080G01016.1 NIBEN101SCF07590G06001.1 NIBEN101SCF07809G00010.1 NIBEN101SCF07851G02001.1 NIBEN101SCF13203G00003.1…
0.00256469	12	61	3.3657	GO:0004185 Serine-type carboxypeptidase activity	http://amigo.geneontology.org/amigo/term/GO:0004185	NIBEN101SCF00153G00023.1 NIBEN101SCF00704G02007.1 NIBEN101SCF00757G00002.1 NIBEN101SCF01022G00014.1 NIBEN101SCF02358G02002.1 NIBEN101SCF03116G03004.1 NIBEN101SCF03376G02003.1 NIBEN101SCF03963G02006.1 NIBEN101SCF05325G00014.1 NIBEN101SCF05890G02009.1 NIBEN101SCF05961G02032.1 NIBEN101SCF06358G00012.1
0.00307524	5	11	7.77681	GO:0008964 Phosphoenolpyruvate carboxylase activity	http://amigo.geneontology.org/amigo/term/GO:0008964	NIBEN101SCF03439G03004.1 NIBEN101SCF03487G00014.1 NIBEN101SCF03628G14021.1 NIBEN101SCF07352G00001.1 NIBEN101SCF08191G02001.1
0.00407802	10	47	3.64021	GO:0016760 Cellulose synthase (UDP-forming) activity	http://amigo.geneontology.org/amigo/term/GO:0016760	NIBEN101SCF00781G06018.1 NIBEN101SCF01071G03004.1 NIBEN101SCF01849G03016.1 NIBEN101SCF02133G10009.1 NIBEN101SCF04634G00004.1 NIBEN101SCF04708G00011.1 NIBEN101SCF04739G00001.1 NIBEN101SCF06504G00002.1 NIBEN101SCF13150G04020.1 NIBEN101SCF13231G01017.1
0.00427034	4	7	9.77656	GO:0015098 Molybdate ion transmembrane transporter activity	http://amigo.geneontology.org/amigo/term/GO:0015098	NIBEN101SCF00709G07012.1 NIBEN101SCF01706G00026.1 NIBEN101SCF09392G00004.1 NIBEN101SCF09445G04021.1
0.00580338	9	41	3.75563	GO:0015171 Amino acid transmembrane transporter activity	http://amigo.geneontology.org/amigo/term/GO:0015171	NIBEN101SCF00428G11018.1 NIBEN101SCF01061G01028.1 NIBEN101SCF02082G00003.1 NIBEN101SCF02240G03014.1 NIBEN101SCF02500G01016.1 NIBEN101SCF02971G01014.1 NIBEN101SCF04118G03001.1 NIBEN101SCF07226G07007.1 NIBEN101SCF08755G02024.1
0.00656724	5	13	6.58038	GO:0003913 DNA photolyase activity	http://amigo.geneontology.org/amigo/term/GO:0003913	NIBEN101SCF00360G00006.1 NIBEN101SCF01167G05010.1 NIBEN101SCF02751G04010.1 NIBEN101SCF06017G01010.1 NIBEN101SCF06779G00008.1
0.00719087	4	8	8.55449	GO:0005315 Inorganic phosphate transmembrane transporter activity	http://amigo.geneontology.org/amigo/term/GO:0005315	NIBEN101SCF02937G09009.1 NIBEN101SCF03717G01006.1 NIBEN101SCF06017G00002.1 NIBEN101SCF06779G01002.1
0.00719087	28	248	1.93166	GO:0016887 ATP hydrolysis activity	http://amigo.geneontology.org/amigo/term/GO:0016887	NIBEN101SCF00312G01008.1 NIBEN101SCF00861G02013.1 NIBEN101SCF00956G00003.1 NIBEN101SCF01166G18016.1 NIBEN101SCF01284G02011.1 NIBEN101SCF01304G07002.1 NIBEN101SCF01326G05006.1 NIBEN101SCF01402G00004.1 NIBEN101SCF01472G02001.1 NIBEN101SCF01688G02001.1 NIBEN101SCF01911G15014.1 NIBEN101SCF02285G01017.1 NIBEN101SCF02528G00007.1 NIBEN101SCF02821G08011.1 NIBEN101SCF03561G01025.1 NIBEN101SCF03877G00009.1…
0.0116325	39	397	1.68073	GO:0016787 Hydrolase activity	http://amigo.geneontology.org/amigo/term/GO:0016787	NIBEN101SCF00100G00020.1 NIBEN101SCF00206G00028.1 NIBEN101SCF00465G01006.1 NIBEN101SCF00901G05006.1 NIBEN101SCF00934G03005.1 NIBEN101SCF00980G01002.1 NIBEN101SCF01143G02011.1 NIBEN101SCF01626G04008.1 NIBEN101SCF01771G01021.1 NIBEN101SCF02239G06002.1 NIBEN101SCF02408G04003.1 NIBEN101SCF02408G04020.1 NIBEN101SCF02408G04021.1 NIBEN101SCF02757G04009.1 NIBEN101SCF02774G01009.1 NIBEN101SCF03016G00008.1…
0.0125583	20	162	2.11222	GO:0004857 Enzyme inhibitor activity	http://amigo.geneontology.org/amigo/term/GO:0004857	NIBEN101SCF00148G00004.1 NIBEN101SCF00148G01023.1 NIBEN101SCF00446G01002.1 NIBEN101SCF00618G05002.1 NIBEN101SCF01022G01001.1 NIBEN101SCF01022G02008.1 NIBEN101SCF02111G17001.1 NIBEN101SCF02290G09003.1 NIBEN101SCF02494G01018.1 NIBEN101SCF03706G02006.1 NIBEN101SCF03823G01005.1 NIBEN101SCF05030G01004.1 NIBEN101SCF05030G03005.1 NIBEN101SCF05062G01006.1 NIBEN101SCF05203G05001.1 NIBEN101SCF06607G00001.1…
0.0131954	141	1875	1.2866	GO:0008270 Zinc ion binding	http://amigo.geneontology.org/amigo/term/GO:0008270	NIBEN101CTG14855G00002.1 NIBEN101CTG16210G00009.1 NIBEN101SCF00033G07016.1 NIBEN101SCF00083G04033.1 NIBEN101SCF00108G01009.1 NIBEN101SCF00108G02006.1 NIBEN101SCF00116G05010.1 NIBEN101SCF00155G04010.1 NIBEN101SCF00338G03006.1 NIBEN101SCF00349G01014.1 NIBEN101SCF00381G05002.1 NIBEN101SCF00381G05003.1 NIBEN101SCF00430G01007.1 NIBEN101SCF00435G01006.1 NIBEN101SCF00444G01002.1 NIBEN101SCF00465G01006.1…
0.0159143	7	31	3.86332	GO:0003950 NAD+ ADP-ribosyltransferase activity	http://amigo.geneontology.org/amigo/term/GO:0003950	NIBEN101SCF01694G11001.1 NIBEN101SCF02801G00001.1 NIBEN101SCF03471G02003.1 NIBEN101SCF03619G04005.1 NIBEN101SCF05411G02018.1 NIBEN101SCF06149G00020.1 NIBEN101SCF06753G00010.1
0.0187446	19	157	2.07051	GO:0004190 Aspartic-type endopeptidase activity	http://amigo.geneontology.org/amigo/term/GO:0004190	NIBEN101SCF00048G01007.1 NIBEN101SCF00165G00008.1 NIBEN101SCF00502G00012.1 NIBEN101SCF00565G00013.1 NIBEN101SCF00867G00001.1 NIBEN101SCF01750G15002.1 NIBEN101SCF01870G09015.1 NIBEN101SCF02124G00016.1 NIBEN101SCF03026G06001.1 NIBEN101SCF03150G00002.1 NIBEN101SCF03184G07004.1 NIBEN101SCF03191G05004.1 NIBEN101SCF03830G00012.1 NIBEN101SCF04347G01036.1 NIBEN101SCF04719G00010.1 NIBEN101SCF05360G00003.1…
0.0218944	9	51	3.01923	GO:0042393 Histone binding	http://amigo.geneontology.org/amigo/term/GO:0042393	NIBEN101CTG16210G00009.1 NIBEN101SCF00736G00013.1 NIBEN101SCF00747G02014.1 NIBEN101SCF00870G15022.1 NIBEN101SCF01582G09001.1 NIBEN101SCF01937G02006.1 NIBEN101SCF04018G07006.1 NIBEN101SCF09869G01014.1 NIBEN101SCF15723G00005.1
0.0220517	11	71	2.65069	GO:0003690 Double-stranded DNA binding	http://amigo.geneontology.org/amigo/term/GO:0003690	NIBEN101SCF00109G05011.1 NIBEN101SCF00343G02002.1 NIBEN101SCF00941G03001.1 NIBEN101SCF01372G01011.1 NIBEN101SCF03257G01005.1 NIBEN101SCF03600G02024.1 NIBEN101SCF03949G06009.1 NIBEN101SCF07255G01018.1 NIBEN101SCF10067G00004.1 NIBEN101SCF11153G00002.1 NIBEN101SCF32862G01009.1
0.0243862	50	570	1.50079	GO:0043565 Sequence-specific DNA binding	http://amigo.geneontology.org/amigo/term/GO:0043565	NIBEN101SCF00108G01009.1 NIBEN101SCF00152G18002.1 NIBEN101SCF00189G05003.1 NIBEN101SCF00202G07004.1 NIBEN101SCF00341G02007.1 NIBEN101SCF00503G08009.1 NIBEN101SCF00520G06006.1 NIBEN101SCF00683G00003.1 NIBEN101SCF00773G06006.1 NIBEN101SCF00793G09009.1 NIBEN101SCF00960G04009.1 NIBEN101SCF01126G03004.1 NIBEN101SCF01374G00003.1 NIBEN101SCF01500G01020.1 NIBEN101SCF01520G05002.1 NIBEN101SCF01548G00006.1…
0.0290603	135	1834	1.25939	GO:0003824 Catalytic activity	http://amigo.geneontology.org/amigo/term/GO:0003824	NIBEN101SCF00023G07007.1 NIBEN101SCF00024G01005.1 NIBEN101SCF00058G02009.1 NIBEN101SCF00176G05008.1 NIBEN101SCF00254G00004.1 NIBEN101SCF00311G00003.1 NIBEN101SCF00350G05009.1 NIBEN101SCF00380G01005.1 NIBEN101SCF00465G01006.1 NIBEN101SCF00466G03022.1 NIBEN101SCF00482G10003.1 NIBEN101SCF00485G02022.1 NIBEN101SCF00536G15017.1 NIBEN101SCF00582G01038.1 NIBEN101SCF00621G05002.1 NIBEN101SCF00652G01004.1…
0.0292663	9	54	2.8515	GO:0003993 Acid phosphatase activity	http://amigo.geneontology.org/amigo/term/GO:0003993	NIBEN101SCF01219G03010.1 NIBEN101SCF01374G15012.1 NIBEN101SCF03022G00004.1 NIBEN101SCF03184G02002.1 NIBEN101SCF03412G05010.1 NIBEN101SCF03613G00011.1 NIBEN101SCF05017G05017.1 NIBEN101SCF09929G02002.1 NIBEN101SCF21574G00011.1
0.0328417	68	839	1.38666	GO:0046872 Metal ion binding	http://amigo.geneontology.org/amigo/term/GO:0046872	NIBEN101CTG16285G00004.1 NIBEN101SCF00111G03006.1 NIBEN101SCF00369G05009.1 NIBEN101SCF00440G04010.1 NIBEN101SCF00482G10003.1 NIBEN101SCF00482G12001.1 NIBEN101SCF00494G08002.1 NIBEN101SCF00509G00020.1 NIBEN101SCF00582G01038.1 NIBEN101SCF00595G03001.1 NIBEN101SCF00735G03006.1 NIBEN101SCF00927G08001.1 NIBEN101SCF00984G08003.1 NIBEN101SCF01295G05008.1 NIBEN101SCF01582G09001.1 NIBEN101SCF01639G07001.1…
0.0394155	4	13	5.2643	GO:0009678 Pyrophosphate hydrolysis-driven proton transmembrane transporter activity	http://amigo.geneontology.org/amigo/term/GO:0009678	NIBEN101SCF02455G01011.1 NIBEN101SCF02474G01021.1 NIBEN101SCF03224G07001.1 NIBEN101SCF11999G00007.1
0.0397703	3	7	7.33242	GO:0009001 Serine O-acetyltransferase activity	http://amigo.geneontology.org/amigo/term/GO:0009001	NIBEN101SCF00108G03023.1 NIBEN101SCF05581G00010.1 NIBEN101SCF06263G01004.1
0.0397703	3	7	7.33242	GO:0009011 Starch synthase activity	http://amigo.geneontology.org/amigo/term/GO:0009011	NIBEN101SCF01785G10007.1 NIBEN101SCF03455G01002.1 NIBEN101SCF08819G00017.1
0.0397703	7	38	3.15165	GO:0016627 Oxidoreductase activity-acting on the CH-CH group of donors	http://amigo.geneontology.org/amigo/term/GO:0016627	NIBEN101SCF01302G07001.1 NIBEN101SCF06223G00027.1 NIBEN101SCF08653G05001.1 NIBEN101SCF09123G01016.1 NIBEN101SCF10919G01030.1 NIBEN101SCF14562G00007.1 NIBEN101SCF25231G00001.1
0.0507217	7	40	2.99407	GO:0004197 Cysteine-type endopeptidase activity	http://amigo.geneontology.org/amigo/term/GO:0004197	NIBEN101SCF02976G00007.1 NIBEN101SCF04539G04014.1 NIBEN101SCF04675G08014.1 NIBEN101SCF07585G00003.1 NIBEN101SCF07585G00005.1 NIBEN101SCF08566G02007.1 NIBEN101SCF08566G02013.1
0.0507217	5	22	3.8884	GO:0016798 Hydrolase activity-acting on glycosyl bonds	http://amigo.geneontology.org/amigo/term/GO:0016798	NIBEN101SCF01587G01013.1 NIBEN101SCF02922G01032.1 NIBEN101SCF04918G07003.1 NIBEN101SCF06009G00029.1 NIBEN101SCF16691G00006.1
0.0551844	3	8	6.41587	GO:0004420 Hydroxymethylglutaryl-CoA reductase (NADPH) activity	http://amigo.geneontology.org/amigo/term/GO:0004420	NIBEN101CTG04309G00001.1 NIBEN101SCF00163G01009.1 NIBEN101SCF09883G01009.1
0.0551844	19	179	1.81604	GO:0030246 Carbohydrate binding	http://amigo.geneontology.org/amigo/term/GO:0030246	NIBEN101SCF00606G00009.1 NIBEN101SCF00753G00002.1 NIBEN101SCF01326G08017.1 NIBEN101SCF02015G06005.1 NIBEN101SCF02583G00004.1 NIBEN101SCF03376G05023.1 NIBEN101SCF03550G00044.1 NIBEN101SCF03768G03025.1 NIBEN101SCF04096G04008.1 NIBEN101SCF04160G01002.1 NIBEN101SCF04777G04010.1 NIBEN101SCF05629G00005.1 NIBEN101SCF05713G00004.1 NIBEN101SCF06172G02018.1 NIBEN101SCF06397G03008.1 NIBEN101SCF07663G00004.1…
0.0559327	5	23	3.71934	GO:0016161 Beta-amylase activity	http://amigo.geneontology.org/amigo/term/GO:0016161	NIBEN101SCF00526G03006.1 NIBEN101SCF05286G00002.1 NIBEN101SCF06094G00011.1 NIBEN101SCF10158G01036.1 NIBEN101SCF15536G02004.1
0.0559327	4	15	4.5624	GO:0042803 Protein homodimerization activity	http://amigo.geneontology.org/amigo/term/GO:0042803	NIBEN101SCF01775G01019.1 NIBEN101SCF01785G01009.1 NIBEN101SCF03291G00003.1 NIBEN101SCF03905G01008.1
0.0579601	40	465	1.47174	GO:0016705 Oxidoreductase activity-acting on paired donors-with incorporation or reduction of molecular oxygen	http://amigo.geneontology.org/amigo/term/GO:0016705	NIBEN101SCF00481G04007.1 NIBEN101SCF00592G07009.1 NIBEN101SCF00596G02004.1 NIBEN101SCF00980G07019.1 NIBEN101SCF01001G01001.1 NIBEN101SCF01133G11002.1 NIBEN101SCF01143G07002.1 NIBEN101SCF01166G08002.1 NIBEN101SCF01433G07012.1 NIBEN101SCF01460G02003.1 NIBEN101SCF01859G04001.1 NIBEN101SCF02207G11009.1 NIBEN101SCF02408G01007.1 NIBEN101SCF03193G00006.1 NIBEN101SCF03220G00011.1 NIBEN101SCF03396G03006.1…
0.0646136	5	24	3.56437	GO:0004525 Ribonuclease III activity	http://amigo.geneontology.org/amigo/term/GO:0004525	NIBEN101SCF03747G02003.1 NIBEN101SCF04296G00029.1 NIBEN101SCF04627G05021.1 NIBEN101SCF06376G01010.1 NIBEN101SCF12714G00004.1
0.07077	8	54	2.53466	GO:0016762 Xyloglucan:xyloglucosyl transferase activity	http://amigo.geneontology.org/amigo/term/GO:0016762	NIBEN101SCF00457G13007.1 NIBEN101SCF00984G04002.1 NIBEN101SCF01685G12005.1 NIBEN101SCF01836G00002.1 NIBEN101SCF02990G06003.1 NIBEN101SCF04643G04001.1 NIBEN101SCF09075G03002.1 NIBEN101SCF09260G01011.1
0.073001	52	647	1.37506	GO:0005506 Iron ion binding	http://amigo.geneontology.org/amigo/term/GO:0005506	NIBEN101SCF00318G09010.1 NIBEN101SCF00481G04007.1 NIBEN101SCF00592G07009.1 NIBEN101SCF00596G02004.1 NIBEN101SCF01001G01001.1 NIBEN101SCF01061G08023.1 NIBEN101SCF01133G11002.1 NIBEN101SCF01143G07002.1 NIBEN101SCF01166G08002.1 NIBEN101SCF01232G03010.1 NIBEN101SCF01395G01005.1 NIBEN101SCF01433G07012.1 NIBEN101SCF01460G02003.1 NIBEN101SCF01681G16010.1 NIBEN101SCF01859G04001.1 NIBEN101SCF01998G10004.1…
0.0925383	3	10	5.13269	GO:0005452 Solute:inorganic anion antiporter activity	http://amigo.geneontology.org/amigo/term/GO:0005452	NIBEN101SCF01603G02004.1 NIBEN101SCF02207G08001.1 NIBEN101SCF06412G01004.1
0.0925383	31	355	1.49402	GO:0009055 Electron transfer activity	http://amigo.geneontology.org/amigo/term/GO:0009055	NIBEN101SCF00082G05001.1 NIBEN101SCF00167G00015.1 NIBEN101SCF00823G00001.1 NIBEN101SCF00823G00002.1 NIBEN101SCF01036G08009.1 NIBEN101SCF01642G03011.1 NIBEN101SCF01758G01008.1 NIBEN101SCF01758G01010.1 NIBEN101SCF02124G01022.1 NIBEN101SCF02253G00002.1 NIBEN101SCF02393G02025.1 NIBEN101SCF02497G08022.1 NIBEN101SCF02752G06006.1 NIBEN101SCF02752G07008.1 NIBEN101SCF03224G05007.1 NIBEN101SCF03865G00008.1…
0.0986891	8	58	2.35986	GO:0016740 Transferase activity	http://amigo.geneontology.org/amigo/term/GO:0016740	NIBEN101SCF00108G03023.1 NIBEN101SCF00504G06004.1 NIBEN101SCF01676G02013.1 NIBEN101SCF04020G00002.1 NIBEN101SCF04549G10018.1 NIBEN101SCF05581G00010.1 NIBEN101SCF05764G04017.1 NIBEN101SCF06263G01004.1
0.105988	21	222	1.61842	GO:0030599 Pectinesterase activity	http://amigo.geneontology.org/amigo/term/GO:0030599	NIBEN101CTG10156G00002.1 NIBEN101SCF00148G00004.1 NIBEN101SCF00148G01023.1 NIBEN101SCF00446G01002.1 NIBEN101SCF00618G05002.1 NIBEN101SCF01022G01001.1 NIBEN101SCF01022G02008.1 NIBEN101SCF02111G17001.1 NIBEN101SCF02290G09003.1 NIBEN101SCF02494G01018.1 NIBEN101SCF03706G02006.1 NIBEN101SCF03823G01005.1 NIBEN101SCF05030G01004.1 NIBEN101SCF05030G03005.1 NIBEN101SCF05062G01006.1 NIBEN101SCF05203G05001.1…
0.10981	3	11	4.66609	GO:0004096 Catalase activity	http://amigo.geneontology.org/amigo/term/GO:0004096	NIBEN101SCF01497G03008.1 NIBEN101SCF05395G03020.1 NIBEN101SCF14996G00009.1
0.10981	85	1167	1.24616	GO:0016491 Oxidoreductase activity	http://amigo.geneontology.org/amigo/term/GO:0016491	NIBEN101SCF00046G07016.1 NIBEN101SCF00063G13014.1 NIBEN101SCF00066G00002.1 NIBEN101SCF00318G09010.1 NIBEN101SCF00321G02012.1 NIBEN101SCF00415G01005.1 NIBEN101SCF00506G02003.1 NIBEN101SCF00593G04019.1 NIBEN101SCF00942G00003.1 NIBEN101SCF01005G02014.1 NIBEN101SCF01036G03001.1 NIBEN101SCF01061G08023.1 NIBEN101SCF01154G18013.1 NIBEN101SCF01166G08002.1 NIBEN101SCF01232G02005.1 NIBEN101SCF01232G03010.1…
0.10981	3	11	4.66609	GO:0003713 Transcription coactivator activity	http://amigo.geneontology.org/amigo/term/GO:0003713	NIBEN101SCF00132G01002.1 NIBEN101SCF00592G11019.1 NIBEN101SCF01006G01008.1
0.10981	3	11	4.66609	GO:0003830 Beta-1,4-mannosylglycoprotein 4-beta-N-acetylglucosaminyltransferase activity	http://amigo.geneontology.org/amigo/term/GO:0003830	NIBEN101SCF00046G02003.1 NIBEN101SCF00681G00005.1 NIBEN101SCF07788G04025.1
0.114876	5	29	2.94982	GO:0004427 Inorganic diphosphate phosphatase activity	http://amigo.geneontology.org/amigo/term/GO:0004427	NIBEN101SCF00305G05031.1 NIBEN101SCF02455G01011.1 NIBEN101SCF02474G01021.1 NIBEN101SCF03224G07001.1 NIBEN101SCF11999G00007.1
0.114876	5	29	2.94982	GO:0015116 Sulfate transmembrane transporter activity	http://amigo.geneontology.org/amigo/term/GO:0015116	NIBEN101SCF00960G11004.1 NIBEN101SCF02618G03012.1 NIBEN101SCF04456G03003.1 NIBEN101SCF04820G03002.1 NIBEN101SCF05158G00001.1
0.115674	15	147	1.74581	GO:0051082 Unfolded protein binding	http://amigo.geneontology.org/amigo/term/GO:0051082	NIBEN101SCF00117G02019.1 NIBEN101SCF00821G08002.1 NIBEN101SCF00837G11004.1 NIBEN101SCF01292G01008.1 NIBEN101SCF02043G02002.1 NIBEN101SCF02459G00025.1 NIBEN101SCF03384G00001.1 NIBEN101SCF04187G00037.1 NIBEN101SCF04331G09018.1 NIBEN101SCF04375G04006.1 NIBEN101SCF05549G02005.1 NIBEN101SCF06347G04035.1 NIBEN101SCF06958G01003.1 NIBEN101SCF07585G00047.1 NIBEN101SCF09186G00004.1
0.11821	20	214	1.59897	GO:0016788 Hydrolase activity-acting on ester bonds	http://amigo.geneontology.org/amigo/term/GO:0016788	NIBEN101CTG14900G00003.1 NIBEN101SCF00447G03012.1 NIBEN101SCF00752G03015.1 NIBEN101SCF01001G04001.1 NIBEN101SCF01010G00008.1 NIBEN101SCF01191G04002.1 NIBEN101SCF01220G03014.1 NIBEN101SCF01702G01007.1 NIBEN101SCF02117G00006.1 NIBEN101SCF02387G00010.1 NIBEN101SCF03309G00004.1 NIBEN101SCF03404G01011.1 NIBEN101SCF06909G04003.1 NIBEN101SCF08195G07024.1 NIBEN101SCF08777G02002.1 NIBEN101SCF09004G02027.1…
0.122861	13	123	1.80827	GO:0051536 Iron-sulfur cluster binding	http://amigo.geneontology.org/amigo/term/GO:0051536	NIBEN101SCF00167G00015.1 NIBEN101SCF00321G02012.1 NIBEN101SCF01676G02013.1 NIBEN101SCF01982G01011.1 NIBEN101SCF02393G01014.1 NIBEN101SCF02408G02009.1 NIBEN101SCF03842G05002.1 NIBEN101SCF04134G02005.1 NIBEN101SCF05764G04017.1 NIBEN101SCF05820G01009.1 NIBEN101SCF11497G00002.1 NIBEN101SCF12676G00006.1 NIBEN101SCF30670G00007.1
0.127496	2	5	6.84359	GO:0046556 Alpha-L-arabinofuranosidase activity	http://amigo.geneontology.org/amigo/term/GO:0046556	NIBEN101SCF00419G00001.1 NIBEN101SCF04386G03005.1
0.127496	2	5	6.84359	GO:0047746 Chlorophyllase activity	http://amigo.geneontology.org/amigo/term/GO:0047746	NIBEN101SCF01609G00001.1 NIBEN101SCF08470G06007.1
0.127496	2	5	6.84359	GO:0080048 GDP-D-glucose phosphorylase activity	http://amigo.geneontology.org/amigo/term/GO:0080048	NIBEN101SCF00726G02017.1 NIBEN101SCF09436G01004.1
0.129735	45	577	1.33432	GO:0003723 RNA binding	http://amigo.geneontology.org/amigo/term/GO:0003723	NIBEN101SCF00155G01007.1 NIBEN101SCF00332G06030.1 NIBEN101SCF00713G00007.1 NIBEN101SCF01075G01015.1 NIBEN101SCF01190G03001.1 NIBEN101SCF01212G01010.1 NIBEN101SCF01339G02017.1 NIBEN101SCF01391G05004.1 NIBEN101SCF01463G00018.1 NIBEN101SCF01497G04011.1 NIBEN101SCF01673G02001.1 NIBEN101SCF01991G00009.1 NIBEN101SCF02294G01003.1 NIBEN101SCF02312G04002.1 NIBEN101SCF02350G02012.1 NIBEN101SCF02513G05008.1…
0.153261	8	66	2.07382	GO:0010181 FMN binding	http://amigo.geneontology.org/amigo/term/GO:0010181	NIBEN101SCF01232G02005.1 NIBEN101SCF01375G08016.1 NIBEN101SCF02235G04027.1 NIBEN101SCF02467G01003.1 NIBEN101SCF04797G00026.1 NIBEN101SCF05112G01009.1 NIBEN101SCF07741G04003.1 NIBEN101SCF18000G00026.1
0.153261	9	78	1.97411	GO:0042626 ATPase-coupled transmembrane transporter activity	http://amigo.geneontology.org/amigo/term/GO:0042626	NIBEN101SCF01304G07002.1 NIBEN101SCF01326G05006.1 NIBEN101SCF01402G00004.1 NIBEN101SCF02528G00007.1 NIBEN101SCF02821G08011.1 NIBEN101SCF03561G01025.1 NIBEN101SCF05112G00010.1 NIBEN101SCF06172G04005.1 NIBEN101SCF17579G00002.1
0.160241	7	55	2.17751	GO:0005216 Ion channel activity	http://amigo.geneontology.org/amigo/term/GO:0005216	NIBEN101SCF00472G05017.1 NIBEN101SCF00964G00003.1 NIBEN101SCF01259G10022.1 NIBEN101SCF01670G05003.1 NIBEN101SCF02603G02006.1 NIBEN101SCF03766G02001.1 NIBEN101SCF10989G00004.1
0.160418	18	197	1.56326	GO:0016747 Acyltransferase activity-transferring groups other than amino-acyl groups	http://amigo.geneontology.org/amigo/term/GO:0016747	NIBEN101CTG15041G00004.1 NIBEN101SCF00536G15017.1 NIBEN101SCF00902G06003.1 NIBEN101SCF01062G01001.1 NIBEN101SCF01337G06006.1 NIBEN101SCF01827G02003.1 NIBEN101SCF02280G06011.1 NIBEN101SCF02869G02011.1 NIBEN101SCF02982G03003.1 NIBEN101SCF04082G00008.1 NIBEN101SCF04180G02005.1 NIBEN101SCF05458G00003.1 NIBEN101SCF06186G03002.1 NIBEN101SCF06722G00001.1 NIBEN101SCF06984G02001.1 NIBEN101SCF10780G00002.1…
0.163086	2	6	5.70299	GO:0004421 Hydroxymethylglutaryl-CoA synthase activity	http://amigo.geneontology.org/amigo/term/GO:0004421	NIBEN101SCF01729G01015.1 NIBEN101SCF10595G01007.1
0.163086	7	56	2.13862	GO:0016853 Isomerase activity	http://amigo.geneontology.org/amigo/term/GO:0016853	NIBEN101SCF01027G01017.1 NIBEN101SCF01326G08017.1 NIBEN101SCF03226G03002.1 NIBEN101SCF06172G02018.1 NIBEN101SCF10202G00008.1 NIBEN101SCF10528G02001.1 NIBEN101SCF14297G00001.1
0.163086	2	6	5.70299	GO:0019239 Deaminase activity	http://amigo.geneontology.org/amigo/term/GO:0019239	NIBEN101SCF00149G06015.1 NIBEN101SCF00613G04020.1
0.163086	2	6	5.70299	GO:0070403 NAD+ binding	http://amigo.geneontology.org/amigo/term/GO:0070403	NIBEN101SCF07147G00005.1 NIBEN101SCF08836G00020.1
0.188175	5	35	2.44414	GO:0031072 Heat shock protein binding	http://amigo.geneontology.org/amigo/term/GO:0031072	NIBEN101SCF01292G01008.1 NIBEN101SCF03384G00001.1 NIBEN101SCF06347G04035.1 NIBEN101SCF07585G00047.1 NIBEN101SCF09186G00004.1
0.192467	9	83	1.85519	GO:0008080 N-acetyltransferase activity	http://amigo.geneontology.org/amigo/term/GO:0008080	NIBEN101SCF00797G17017.1 NIBEN101SCF00991G10002.1 NIBEN101SCF01545G00009.1 NIBEN101SCF03712G00005.1 NIBEN101SCF04329G00001.1 NIBEN101SCF06042G00001.1 NIBEN101SCF08758G02001.1 NIBEN101SCF10002G00010.1 NIBEN101SCF10613G00009.1
0.193352	39	510	1.30833	GO:0005525 GTP binding	http://amigo.geneontology.org/amigo/term/GO:0005525	NIBEN101SCF00288G01004.1 NIBEN101SCF00626G02015.1 NIBEN101SCF01212G01010.1 NIBEN101SCF01466G00001.1 NIBEN101SCF01695G06009.1 NIBEN101SCF01763G02015.1 NIBEN101SCF01832G01014.1 NIBEN101SCF02057G01001.1 NIBEN101SCF02060G03004.1 NIBEN101SCF02319G06009.1 NIBEN101SCF02354G02014.1 NIBEN101SCF02621G03016.1 NIBEN101SCF02911G06015.1 NIBEN101SCF03107G01011.1 NIBEN101SCF03129G06001.1 NIBEN101SCF03275G00016.1…
0.195201	4	25	2.73744	GO:0008173 RNA methyltransferase activity	http://amigo.geneontology.org/amigo/term/GO:0008173	NIBEN101SCF00167G03015.1 NIBEN101SCF01982G01011.1 NIBEN101SCF02312G04002.1 NIBEN101SCF04103G11015.1
